# Supplementary material for: Site-Specific Phosphoproteomic Profiling of CAV1 Reveals Co-Regulatory Kinase Networks in Cancer Signaling
Source: Int J Mol Sci. 2026 May 12;27(10):4326. doi: 10.3390/ijms27104326 (PMC13207746; doi:10.3390/ijms27104326)
Supplement: Supplementary file 1 [file ijms-27-04326-s001.zip]

Archive with 1 entries (1 files):
- ijms-4272909-supplementary.xlsx
