# Supplementary material for: Site-Specific Phosphoproteomic Profiling of CAV1 Reveals Co-Regulatory Kinase Networks in Cancer Signaling
Source: Int J Mol Sci. 2026 May 12;27(10):4326. doi: 10.3390/ijms27104326 (PMC13207746; doi:10.3390/ijms27104326)
Supplement: Supplementary file 1 [file ijms-27-04326-s001.zip › ijms-4272909-supplementary.xlsx]

## Sheet: Information
Supplementary file
Article title	Site-Specific Phosphoproteomic Profiling of CAV1 Reveals Co-regulatory Kinase Networks in Cancer Signaling
Author names	Chrysilla Espy Vaz1, Manasa Suresh1, Leona Dcunha1, Rajesh Raju1*, Saptami Kanekar1*
Affiliation	1. Center for Integrative Omics Data Science Yenepoya (Deemed to be University), Mangalore, Karnataka – 575018, India.
Corresponding authors*	Saptami Kanekar, Ph.D. Assistant Professor Centre for Integrative Omics Data Science, Yenepoya (Deemed to be University), Mangalore, Karnataka- 575018, India Email: kanekarsaptami@gmail.com
Shared correspondence	Dr.Rajesh Raju Associate Professor Centre for Integrative Omics Data Science, Yenepoya (Deemed to be University), Mangalore, Karnataka- 575018, India Email: rajeshraju@yenepoya.edu.in
File contents	Supplementary Table S1: Human cellular CAV1 profile data
	Supplementary Table S2: Human cellular CAV1 differential data
	Supplementary Table S3: A table summary of datasets metadata
	Supplementary Table S4: Co-occurrence between the phosphosites of CAV1
	Supplementary Table S5: Phosphosites in other proteins (PsOps) upregulated with CAV1_Y14
	Supplementary Table S6:Phosphosites in other proteins (PsOps) downregulated with CAV1_Y14
	Supplementary Table S7: Phosphosites in other proteins (PsOps) upregulated with CAV1_S37
	Supplementary Table S8: Phosphosites in other proteins (PsOps) downregulated with CAV1_S37
	Supplementary Table S9: Upstream Kinases Of CAV1
	Supplementary Table S10: Binary Interactors Of CAV1
	Supplementary Table S11: Functional enrichment analysis of the coregulatory proteins of CAV1_Y14
	Supplementary Table S12: Functional enrichment analysis of the coregulatory proteins of CAV1_S37
	Supplementary Table S13: Functional enrichment analysis of the binary interactors of CAV1

## Sheet: Supplementary Table S1
Supplementary Table S1: Human cellular CAV1 profile data with Class I sites
PMID	Peptide Sequence	Modified peptide sequence	Localisation Probability	Study	Experimental Condition	Protein	Phosphosite
23836654	YVDSEGHLYTVPIR	YVDSEGHLYT(ph)VPIR	0.922	Lung cancer	sh-TBK1@A549 cell line	CAV1	T15
23836654	YVDSEGHLYTVPIR	YVDSEGHLYT(ph)VPIR	0.922	Lung cancer	Untreated@A549 cell line	CAV1	T15
25056879	_______MSGGKYVDSEGHLYTVPIREQGNI		0.999998	TGF-beta signaling	TGF-b(10min)@HaCaT cell line	CAV1	S9
25056879	_______MSGGKYVDSEGHLYTVPIREQGNI		0.999998	TGF-beta signaling	TGF-b(15min)@HaCaT cell line	CAV1	S9
25056879	_______MSGGKYVDSEGHLYTVPIREQGNI		0.999998	TGF-beta signaling	TGF-b(20min)@HaCaT cell line	CAV1	S9
25056879	_______MSGGKYVDSEGHLYTVPIREQGNI		0.999998	TGF-beta signaling	TGF-b(5min)@HaCaT cell line	CAV1	S9
25816343			0.953493	Infection	Mock treated@16HBE14o- cells	CAV1	Y14
25816343			0.953493	Infection	Mock treated@S9 cells	CAV1	Y14
25816343			0.953493	Infection	rHla@16HBE14o- cells	CAV1	Y14
25816343			0.953493	Infection	rHla@S9 cells	CAV1	Y14
26853621	YVDSEGHLYTVPIR	YVDsEGHLYTVPIR	S(4): 98.0	Head and neck squamous cell carcinoma	JHU-O22 HNSCC cell line	CAV1	S9
26853621	AMADELSEKQVYDAHTK	AMADELsEKQVYDAHTK	S(7): 100.0	Head and neck squamous cell carcinoma	JHU-O22 HNSCC cell line	CAV1	S37
26853621	AMADELSEK	AMADELsEK	S(7): 100.0	Head and neck squamous cell carcinoma	JHU-O22 HNSCC cell line	CAV1	S37
26853621	YVDSEGHLYTVPIR	YVDsEGHLYTVPIR	S(4): 98.0	Head and neck squamous cell carcinoma	JHU-O29 HNSCC cell line	CAV1	S9
26853621	AMADELSEKQVYDAHTK	AMADELsEKQVYDAHTK	S(7): 100.0	Head and neck squamous cell carcinoma	JHU-O29 HNSCC cell line	CAV1	S37
26853621	AMADELSEK	AMADELsEK	S(7): 100.0	Head and neck squamous cell carcinoma	JHU-O29 HNSCC cell line	CAV1	S37
26853621	YVDSEGHLYTVPIR	YVDsEGHLYTVPIR	S(4): 98.0	Head and neck squamous cell carcinoma	CAL27 HNSCC cell line	CAV1	S9
26853621	AMADELSEKQVYDAHTK	AMADELsEKQVYDAHTK	S(7): 100.0	Head and neck squamous cell carcinoma	CAL27 HNSCC cell line	CAV1	S37
26853621	AMADELSEK	AMADELsEK	S(7): 100.0	Head and neck squamous cell carcinoma	CAL27 HNSCC cell line	CAV1	S37
26853621	YVDSEGHLYTVPIR	YVDsEGHLYTVPIR	S(4): 98.0	Head and neck squamous cell carcinoma	FADU HNSCC cell line	CAV1	S9
26853621	AMADELSEKQVYDAHTK	AMADELsEKQVYDAHTK	S(7): 100.0	Head and neck squamous cell carcinoma	FADU HNSCC cell line	CAV1	S37
26853621	AMADELSEK	AMADELsEK	S(7): 100.0	Head and neck squamous cell carcinoma	FADU HNSCC cell line	CAV1	S37
26853621	YVDSEGHLYTVPIR	YVDsEGHLYTVPIR	S(4): 98.0	Head and neck squamous cell carcinoma	JHU-O11 HNSCC cell line	CAV1	S9
26853621	AMADELSEKQVYDAHTK	AMADELsEKQVYDAHTK	S(7): 100.0	Head and neck squamous cell carcinoma	JHU-O11 HNSCC cell line	CAV1	S37
26853621	AMADELSEK	AMADELsEK	S(7): 100.0	Head and neck squamous cell carcinoma	JHU-O11 HNSCC cell line	CAV1	S37
26853621	YVDSEGHLYTVPIR	YVDsEGHLYTVPIR	S(4): 98.0	Head and neck squamous cell carcinoma	JHU-O28 HNSCC cell line	CAV1	S9
26853621	AMADELSEKQVYDAHTK	AMADELsEKQVYDAHTK	S(7): 100.0	Head and neck squamous cell carcinoma	JHU-O28 HNSCC cell line	CAV1	S37
26853621	AMADELSEK	AMADELsEK	S(7): 100.0	Head and neck squamous cell carcinoma	JHU-O28 HNSCC cell line	CAV1	S37
26853621	YVDSEGHLYTVPIR	YVDsEGHLYTVPIR	S(4): 98.0	Head and neck squamous cell carcinoma	OKF6/TERT1 Normal cell line	CAV1	S9
26853621	AMADELSEKQVYDAHTK	AMADELsEKQVYDAHTK	S(7): 100.0	Head and neck squamous cell carcinoma	OKF6/TERT1 Normal cell line	CAV1	S37
26853621	AMADELSEK	AMADELsEK	S(7): 100.0	Head and neck squamous cell carcinoma	OKF6/TERT1 Normal cell line	CAV1	S37
27642862	_______MSGGKYVDSEGHLYTVPIREQGNI	YVDS(ph)EGHLY(ph)TVPIR	0.99992	Enrichment-study	Pervanadate@BEL7402 cell line	CAV1	S9
27642862	__________MSGGKYVDSEGHLYTVPIREQ	Y(ph)VDSEGHLYT(ph)VPIR	0.999997	Enrichment-study	Pervanadate@BEL7402 cell line	CAV1	Y6
27642862	_MSGGKYVDSEGHLYTVPIREQGNIYKPNNK	YVDSEGHLYT(ph)VPIR	0.863665	Enrichment-study	Pervanadate@BT474 cell line	CAV1	T15
27642862	______________MSGGKYVDSEGHLYTVP	S(ph)GGKYVDSEGHLYTVPIR	0.918199	Enrichment-study	Pervanadate@Hela cell line_27642862	CAV1	S2
27642862	__________MSGGKYVDSEGHLYTVPIREQ	Y(ph)VDSEGHLYT(ph)VPIR	0.999998	Enrichment-study	Pervanadate@Hela cell line_27642862	CAV1	Y6
27642862	__________MSGGKYVDSEGHLYTVPIREQ	Y(ph)VDSEGHLYT(ph)VPIR	0.999993	Enrichment-study	Pervanadate@HEPG2 cell line	CAV1	Y6
27642862	_MSGGKYVDSEGHLYTVPIREQGNIYKPNNK	YVDSEGHLYT(ph)VPIR	0.993943	Enrichment-study	Pervanadate@MCF10A cell line	CAV1	T15
27642862	__________MSGGKYVDSEGHLYTVPIREQ	Y(ph)VDSEGHLYT(ph)VPIR	0.999993	Enrichment-study	Pervanadate@MCF7 cell line	CAV1	Y6
27642862	_______MSGGKYVDSEGHLYTVPIREQGNI	YVDS(ph)EGHLY(ph)TVPIR	0.99992	phosphotyrosine superbinder	Untreated control@BEL7402 cell line	CAV1	S9
27642862	__________MSGGKYVDSEGHLYTVPIREQ	Y(ph)VDSEGHLYT(ph)VPIR	0.999997	phosphotyrosine superbinder	Untreated control@BEL7402 cell line	CAV1	Y6
27642862	_MSGGKYVDSEGHLYTVPIREQGNIYKPNNK	YVDSEGHLYT(ph)VPIR	0.863665	phosphotyrosine superbinder	Untreated control@BT474 cell line	CAV1	T15
27642862	__________MSGGKYVDSEGHLYTVPIREQ	Y(ph)VDSEGHLYT(ph)VPIR	0.999998	phosphotyrosine superbinder	Untreated control@HeLa cells	CAV1	Y6
27642862	__________MSGGKYVDSEGHLYTVPIREQ	Y(ph)VDSEGHLYT(ph)VPIR	0.999993	phosphotyrosine superbinder	Untreated control@Hep-G2 cells	CAV1	Y6
27642862	__________MSGGKYVDSEGHLYTVPIREQ	Y(ph)VDSEGHLY(ph)TVPIR	0.999977	phosphotyrosine superbinder	Pervanadate SB1@HeLa cells	CAV1	Y6
27642862	__MSGGKYVDSEGHLYTVPIREQGNIYKPNN	Y(ph)VDSEGHLY(ph)TVPIR	0.957424	phosphotyrosine superbinder	Pervanadate SB1@HeLa cells	CAV1	Y14
27642862	__________MSGGKYVDSEGHLYTVPIREQ	Y(ph)VDSEGHLY(ph)TVPIR	0.999977	phosphotyrosine superbinder	Pervanadate(4G10+IMAC)@HeLa cells	CAV1	Y6
27762562	__MSGGKYVDSEGHLYTVPIREQGNIYKPNN		â‰¥75%	Infection	S. aureus@16HBE14o-cell line	CAV1	Y14
27762562	GNIYKPNNKAMADELSEKQVYDAHTKEIDLV		â‰¥75%	Infection	S. aureus@16HBE14o-cell line	CAV1	S37
27762562	______________MSGGKYVDSEGHLYTVP		â‰¥75%	Infection	S. aureus@16HBE14o-cell line	CAV1	S2
27762562	_MSGGKYVDSEGHLYTVPIREQGNIYKPNNK		â‰¥75%	Infection	S. aureus@16HBE14o-cell line	CAV1	T15
27794612		YVDS(ph)EGHLYTVPIR	0.999963	Squamous cell carcinoma	Gefitinib+FGF2@A431cell line	CAV1	S9
27794612		YVDSEGHLY(ph)TVPIR	0.995568	Squamous cell carcinoma	Gefitinib+FGF2@A431cell line	CAV1	Y14
27794612		Y(ph)VDSEGHLYTVPIR	0.985086	Squamous cell carcinoma	Gefitinib+FGF2@A431cell line	CAV1	Y6
27794612		YVDS(ph)EGHLYTVPIR	0.999963	Squamous cell carcinoma	Gefitinib@A431cell line	CAV1	S9
27794612		YVDSEGHLY(ph)TVPIR	0.995568	Squamous cell carcinoma	Gefitinib@A431cell line	CAV1	Y14
27794612		Y(ph)VDSEGHLYTVPIR	0.985086	Squamous cell carcinoma	Gefitinib@A431cell line	CAV1	Y6
27794612		YVDS(ph)EGHLYTVPIR	0.999963	Squamous cell carcinoma	DMSO@A431cell line	CAV1	S9
27794612		YVDSEGHLY(ph)TVPIR	0.995568	Squamous cell carcinoma	DMSO@A431cell line	CAV1	Y14
27794612		Y(ph)VDSEGHLYTVPIR	0.985086	Squamous cell carcinoma	DMSO@A431cell line	CAV1	Y6
27880036	GNIYKPNNKAMADELSEKQVYDAHTKEIDLV	AMADELS(ph)EKQVY(ph)DAHTK	0.999998	Enrichment analysis	Pervanadate@Hela cell line_27880036	CAV1	S37
27880036	______________MSGGKYVDSEGHLYTVP	S(ph)GGKYVDSEGHLYTVPIR	0.999756	Enrichment analysis	Pervanadate@Hela cell line_27880036	CAV1	S2
27880036	GNIYKPNNKAMADELSEKQVYDAHTKEIDLV	AMADELS(ph)EKQVY(ph)DAHTK	0.999998	Enrichment analysis	anti-pY Ab@HeLa cell line	CAV1	S37
27880036	______________MSGGKYVDSEGHLYTVP	S(ph)GGKYVDSEGHLYTVPIR	0.999756	Enrichment analysis	anti-pY Ab@HeLa cell line	CAV1	S2
27880036	GNIYKPNNKAMADELSEKQVYDAHTKEIDLV	AMADELS(ph)EKQVY(ph)DAHTK	0.999998	Enrichment analysis	Src sSH2@HeLa cell line	CAV1	S37
27880036	______________MSGGKYVDSEGHLYTVP	S(ph)GGKYVDSEGHLYTVPIR	0.999756	Enrichment analysis	Src sSH2@HeLa cell line	CAV1	S2
28302921	YVDSEGHLYTVPIR	YVDS(ph)EGHLYTVPIR	0.999997	Lung cancer	Sham irradiated@A549 cell line	CAV1	S9
28302921	AMADELSEKQVYDAHTK	AMADELS(ph)EKQVYDAHTK	0.999954	Lung cancer	Carbon ion@A549 cell line	CAV1	S37
28302921	AMADELSEKQVYDAHTK	AMADELS(ph)EKQVYDAHTK	0.999997	Lung cancer	Photon@A549 cell line	CAV1	S37
28331001	__MSGGKYVDSEGHLYTVPIREQGNIYKPNN	_SGGKYVDSEGHLY(ph)TVPIR_	0.987951	Lung cancer	FBS@H1975 cell line	CAV1	Y14
28331001	__________MSGGKYVDSEGHLYTVPIREQ	_SGGKY(ph)VDSEGHLYTVPIR_	0.999732	Lung cancer	Erlotinib@H1975 cell line_28331001	CAV1	Y6
28331001	__MSGGKYVDSEGHLYTVPIREQGNIYKPNN	_YVDSEGHLY(ph)TVPIR_	0.949344	Lung cancer	Erlotinib@PC9 cell line	CAV1	Y14
29083192	__________MADELSEKQVYDAHTKEIDLV	ADELS(ph)EKQVYDAHTK	0.999841	Fractionation-study	BRP fractionation@HeLa cell line R2	CAV1	S37
29083192	GNIYKPNNKAMADELSEKQVYDAHTKEIDLV	AMADELS(ph)EKQVYDAHTK	0.999861	Fractionation-study	SAX@HeLa cell line R2	CAV1	S37
29083192	__________MADELSEKQVYDAHTKEIDLV	ADELS(ph)EKQVYDAHTK	0.999185	Fractionation-study	SCX@HeLa cell line R1	CAV1	S37
29083192	__________MADELSEKQVYDAHTKEIDLV	ADELS(ph)EKQVYDAHTK	0.999986	Fractionation-study	SCX@HeLa cell line R3	CAV1	S37
29523821	_______MSGGKYVDSEGHLYTVPIREQGNI	YVDS(ph)EGHLYTVPIR	0.999076	Stimuli	SB203580+IR-UV@U2OS cells	CAV1	S9
29523821	_______MSGGKYVDSEGHLYTVPIREQGNI	YVDS(ph)EGHLYTVPIR	0.999076	Stimuli	DMSO@U2OS cells_29523821	CAV1	S9
29556515		YVDS EGHLy TVPIR	>0.75	Lung cancer	Erlotinib res+Smoke@H358 cell line	CAV1	Y14
29967110	_______MSGGKYVDSEGHLYTVPIREQGNI		0.986263	Lung Cancer	DMSO@PC9 cell line	CAV1	S9
29967110	__MSGGKYVDSEGHLYTVPIREQGNIYKPNN		0.993024	Lung Cancer	DMSO@PC9 cell line	CAV1	Y14
29967110	_______MSGGKYVDSEGHLYTVPIREQGNI		0.986263	Lung Cancer	Afatinib (30min)@PC9 cell line	CAV1	S9
29967110	__MSGGKYVDSEGHLYTVPIREQGNIYKPNN		0.993024	Lung Cancer	Afatinib (30min)@PC9 cell line	CAV1	Y14
29967110	_______MSGGKYVDSEGHLYTVPIREQGNI		0.986263	Lung Cancer	Afatinib (2d)@PC9 cell line	CAV1	S9
29967110	__MSGGKYVDSEGHLYTVPIREQGNIYKPNN		0.993024	Lung Cancer	Afatinib (2d)@PC9 cell line	CAV1	Y14
29967110	_______MSGGKYVDSEGHLYTVPIREQGNI		0.986263	Lung Cancer	Afatinib (5d)@PC9 cell line	CAV1	S9
29967110	__MSGGKYVDSEGHLYTVPIREQGNIYKPNN		0.993024	Lung Cancer	Afatinib (5d)@PC9 cell line	CAV1	Y14
30061712			0.972044	Colorectal Cancer	2D cultured HCT116 spheroids-R1	CAV1	Y14
30061712			0.999881	Colorectal Cancer	2D cultured HCT116 spheroids-R2	CAV1	S9
30061712			0.993629	Colorectal Cancer	2D cultured HCT116 spheroids-R3	CAV1	S9
30061712			0.998405	Colorectal Cancer	2D cultured(Acetone)HCT116 spheroids-R2	CAV1	S9
30061712			0.99538	Colorectal Cancer	3D cultured(CR)HCT116 spheroids-R1	CAV1	S9
30061712			0.999843	Colorectal Cancer	3D cultured(Dispase)HCT116 spheroids-R2	CAV1	S9
31108958		AMADELS(ph)EKQVYDAHTK	98.2	Bladder carcinoma	TERT-NHUC@VMCUB-1 cell line R1	CAV1	S37
31108958		AMADELS(ph)EKQVYDAHTK	98.2	Bladder carcinoma	TERT-NHUC@J82 cell line R1	CAV1	S37
31108958		AMADELS(ph)EKQVYDAHTK	98.2	Bladder carcinoma	TERT-NHUC@J82 cell line R2	CAV1	S37
31108958		AMADELS(ph)EKQVYDAHTK	98.2	Bladder carcinoma	TERT-NHUC@RT112 cell line R1	CAV1	S37
31108958		AMADELS(ph)EKQVYDAHTK	98.2	Bladder carcinoma	TERT-NHUC@RT112 cell line R2	CAV1	S37
31108958		AMADELS(ph)EKQVYDAHTK	98.2	Bladder carcinoma	TERT-NHUC@SW780 cell line R1	CAV1	S37
31108958		AMADELS(ph)EKQVYDAHTK	98.2	Bladder carcinoma	TERT-NHUC@SW780 cell line R2	CAV1	S37
31108958		AMADELS(ph)EKQVYDAHTK	98.2	Bladder carcinoma	TERT-NHUC@T24 cell line R1	CAV1	S37
31108958		AMADELS(ph)EKQVYDAHTK	98.2	Bladder carcinoma	TERT-NHUC@T24 cell line R2	CAV1	S37
31108958		AMADELS(ph)EKQVYDAHTK	98.2	Bladder carcinoma	TERT-NHUC@UMUC3 cell line R2	CAV1	S37
31108958		AMADELS(ph)EKQVYDAHTK	98.2	Bladder carcinoma	TERT-NHUC@UMUC3 cell line R1	CAV1	S37
31108958		AMADELS(ph)EKQVYDAHTK	98.2	Bladder carcinoma	TERT-NHUC@VMCUB-1 cell line R2	CAV1	S37
31350469		AMADELS(ph)EK	Class 1	Skin cancer	Dabrafenib@A375 cell line	CAV1	S37
31350469		S(ph)GGKYVDSEGHLYTVPIR	Class 1	Skin cancer	Dabrafenib@A375 cell line	CAV1	S2
31350469		AMADELS(ph)EK	Class 1	Skin cancer	SCH772984@A375 cell line	CAV1	S37
31350469		S(ph)GGKYVDSEGHLYTVPIR	Class 1	Skin cancer	SCH772984@A375 cell line	CAV1	S2
31350469		AMADELS(ph)EK	Class 1	Skin cancer	Trametinib@A375 cell line	CAV1	S37
31350469		S(ph)GGKYVDSEGHLYTVPIR	Class 1	Skin cancer	Trametinib@A375 cell line	CAV1	S2
31697643			0.999455	Esophageal Cancer	DMSO@KYSE150 cells_31697643	CAV1	S9
31697643			0.999455	Esophageal Cancer	DMSO@KYSE150 cells_31697643	CAV1	S9
32314919	GNIYKPNNKAMADELSEKQVYDAHTKEIDLV	AMADELS(ph)EKQVYDAHTK	0.999704	Inhibitors of checkpoint kinase 1 (CHK1)	HU+SCH 900776 SF1@HEK293A cell	CAV1	S37
32314919	__________MADELSEKQVYDAHTKEIDLV	ADELS(ph)EKQVYDAHTK	0.999993	Inhibitors of checkpoint kinase 1 (CHK1)	HU+SCH 900776 SF1@HEK293A cell	CAV1	S37
32314919	GNIYKPNNKAMADELSEKQVYDAHTKEIDLV	AMADELS(ph)EKQVYDAHTK	0.999704	Inhibitors of checkpoint kinase 1 (CHK1)	HU SF1@HEK293A cell	CAV1	S37
32314919	__________MADELSEKQVYDAHTKEIDLV	ADELS(ph)EKQVYDAHTK	0.999993	Inhibitors of checkpoint kinase 1 (CHK1)	HU SF1@HEK293A cell	CAV1	S37
32681075		AMADELS(ph)EKQVY(ph)DAHTK	0.863	Breast cancer	GAS6(10min)@Hs578T cell line	CAV1	Y42
32681075		AMADELS(ph)EKQVY(ph)DAHTK	0.863	Breast cancer	GAS6(20min)@Hs578T cell line	CAV1	Y42
32681075		AMADELS(ph)EKQVY(ph)DAHTK	0.863	Breast cancer	GAS6(5min)@Hs578T cell line	CAV1	Y42
32681075		AMADELS(ph)EKQVY(ph)DAHTK	0.863	Breast cancer	Untreated@Hs578T cell line	CAV1	Y42
32859902	______________MSGGKYVDSEGHLYTVP		0.995049	Infection	CVB3 infection(10h)@HeLa R19 cells	CAV1	S2
32859902	______________MSGGKYVDSEGHLYTVP		0.995049	Infection	CVB3 infection(2h)@HeLa R19 cells	CAV1	S2
32859902	______________MSGGKYVDSEGHLYTVP		0.995049	Infection	CVB3 infection(2h)@HeLa R19 cells	CAV1	S2
32859902	______________MSGGKYVDSEGHLYTVP		0.995049	Infection	CVB3 infection(4h)@HeLa R19 cells	CAV1	S2
32859902	______________MSGGKYVDSEGHLYTVP		0.995049	Infection	CVB3 infection(4h)@HeLa R19 cells	CAV1	S2
32859902	______________MSGGKYVDSEGHLYTVP		0.995049	Infection	CVB3 infection(6h)@HeLa R19 cells	CAV1	S2
32859902	______________MSGGKYVDSEGHLYTVP		0.995049	Infection	CVB3 infection(8h)@HeLa R19 cells	CAV1	S2
32859902	______________MSGGKYVDSEGHLYTVP		0.995049	Infection	Mock infected(0h)@HeLa R19 cells	CAV1	S2
32859902	______________MSGGKYVDSEGHLYTVP		0.995049	Infection	Mock infected(0h)@HeLa R19 cells	CAV1	S2
32859902	______________MSGGKYVDSEGHLYTVP		0.995049	Infection	Mock infected(10h)@HeLa R19 cells	CAV1	S2
32865326		YVDSEGHLY(ph)TVPIR	0.998402	Tyrosine kinase signaling	DMSO@PC9 cells	CAV1	Y14
32865326		YVDSEGHLY(ph)TVPIR	0.998402	Tyrosine kinase signaling	Erlotinib@PC9 cells	CAV1	Y14
32865326		YVDSEGHLY(ph)TVPIR	0.998402	Tyrosine kinase signaling	Osimertinib(1h)@PC9 cells	CAV1	Y14
33727228	__MSGGKYVDSEGHLYTVPIREQGNIYKPNN	YVDSEGHLY(ph)TVPIR	0.995563	Lung Cancer	DMSO@COR1 cell line Exp2	CAV1	Y14
33727228	__MSGGKYVDSEGHLYTVPIREQGNIYKPNN	YVDSEGHLY(ph)TVPIR	0.995563	Lung Cancer	DMSO@COR10 cell line Exp2	CAV1	Y14
33727228	__MSGGKYVDSEGHLYTVPIREQGNIYKPNN	YVDSEGHLY(ph)TVPIR	0.995563	Lung Cancer	DMSO@H1975 cell line Exp2	CAV1	Y14
33727228	_______MSGGKYVDSEGHLYTVPIREQGNI	YVDS(ph)EGHLYTVPIR	0.998782	Lung Cancer	Osimertinib@AZR3 cell line Exp1	CAV1	S9
33727228	__MSGGKYVDSEGHLYTVPIREQGNIYKPNN	YVDSEGHLY(ph)TVPIR	0.975085	Lung Cancer	Osimertinib@AZR3 cell line Exp1	CAV1	Y14
33727228	PNNKAMADELSEKQVYDAHTKEIDLVNRDPK	AMADELS(ph)EKQVY(ph)DAHTK	0.9964	Lung Cancer	Osimertinib@AZR3 cell line Exp1	CAV1	Y42
33727228	_______MSGGKYVDSEGHLYTVPIREQGNI	YVDS(ph)EGHLYTVPIR	0.998782	Lung Cancer	Osimertinib@AZR4 cell line Exp1	CAV1	S9
33727228	__MSGGKYVDSEGHLYTVPIREQGNIYKPNN	YVDSEGHLY(ph)TVPIR	0.975085	Lung Cancer	Osimertinib@AZR4 cell line Exp1	CAV1	Y14
33727228	PNNKAMADELSEKQVYDAHTKEIDLVNRDPK	AMADELS(ph)EKQVY(ph)DAHTK	0.9964	Lung Cancer	Osimertinib@AZR4 cell line Exp1	CAV1	Y42
33727228	_______MSGGKYVDSEGHLYTVPIREQGNI	YVDS(ph)EGHLYTVPIR	0.998782	Lung Cancer	Osimertinib@@H1975 cell line Exp1	CAV1	S9
33727228	__MSGGKYVDSEGHLYTVPIREQGNIYKPNN	YVDSEGHLY(ph)TVPIR	0.975085	Lung Cancer	Osimertinib@@H1975 cell line Exp1	CAV1	Y14
33727228	PNNKAMADELSEKQVYDAHTKEIDLVNRDPK	AMADELS(ph)EKQVY(ph)DAHTK	0.9964	Lung Cancer	Osimertinib@@H1975 cell line Exp1	CAV1	Y42
33727228	__MSGGKYVDSEGHLYTVPIREQGNIYKPNN	YVDSEGHLY(ph)TVPIR	0.997949	Lung Cancer	Reciletineb@COR1 cell line Exp2	CAV1	Y14
33727228	PNNKAMADELSEKQVYDAHTKEIDLVNRDPK	AMADELSEKQVY(ph)DAHTK	0.975844	Lung Cancer	Reciletineb@COR1 cell line Exp2	CAV1	Y42
33727228	__MSGGKYVDSEGHLYTVPIREQGNIYKPNN	YVDSEGHLY(ph)TVPIR	0.997949	Lung Cancer	Reciletineb@COR10 cell line Exp2	CAV1	Y14
33727228	PNNKAMADELSEKQVYDAHTKEIDLVNRDPK	AMADELSEKQVY(ph)DAHTK	0.975844	Lung Cancer	Reciletineb@COR10 cell line Exp2	CAV1	Y42
33727228	__MSGGKYVDSEGHLYTVPIREQGNIYKPNN	YVDSEGHLY(ph)TVPIR	0.997949	Lung Cancer	Reciletineb@H1975 cell line Exp2	CAV1	Y14
33727228	PNNKAMADELSEKQVYDAHTKEIDLVNRDPK	AMADELSEKQVY(ph)DAHTK	0.975844	Lung Cancer	Reciletineb@H1975 cell line Exp2	CAV1	Y42
33863878	_______MSGGKYVDSEGHLYTVPIREQGNI		0.999909	Glioblastoma	ALGERNON(1ÂµM)(72h)@U251 cells	CAV1	S9
33863878	_______MSGGKYVDSEGHLYTVPIREQGNI		0.999909	Glioblastoma	ALGERNON(10ÂµM)(72h)@U251 cells	CAV1	S9
33863878	_______MSGGKYVDSEGHLYTVPIREQGNI		0.999909	Glioblastoma	DOX(48h)@U251 cells	CAV1	S9
33863878	_______MSGGKYVDSEGHLYTVPIREQGNI		0.999909	Glioblastoma	DOX(72h)@U251 cells	CAV1	S9
33863878	_______MSGGKYVDSEGHLYTVPIREQGNI		0.999909	Glioblastoma	Leucettine41(1ÂµM)(72h)@U251 cells	CAV1	S9
33863878	_______MSGGKYVDSEGHLYTVPIREQGNI		0.999909	Glioblastoma	Leucettine41(10ÂµM)(72h)@U251 cells	CAV1	S9
33953186			0.999967	Lung cancer	Pervanadate@PC9 cell line DDA	CAV1	S9
35301407	______________MSGGKYVDSEGHLYTVP	S(ph)GGKYVDSEGHLYTVPIR	0.999997	choriocarcinoma	Vehicle-only@JEG3R cell lines	CAV1	S2
27642862	_____MADELSEKQVYDAHTKEIDLVNRDPK	ADELS(ph)EKQVY(ph)DAHTK	0.997549	Enrichment-study	Pervanadate@HEPG2 cell line	CAV1	Y11
27642862	_____MADELSEKQVYDAHTKEIDLVNRDPK	ADELS(ph)EKQVY(ph)DAHTK	0.99716	Enrichment-study	Pervanadate@MDAMB231 cell line	CAV1	Y11
27762562	__________MADELSEKQVYDAHTKEIDLV		â‰¥75%	Infection	S. aureus@16HBE14o-cell line	CAV1	S6
30624053		AMADELS(ph)EKQVYDAHTK	99.99	Colon carcinoma	SCX-RPLC-CZE-MS/MS@HCT116 cell	CAV1	S37
21406692	ASFTTFTVTK	ASFT(ph)T(ph)FTVTK	0.85	no disease	NCM(1h)@HUES9 cell	CAV1	T90
21406692	ASFTTFTVTK	ASFT(ph)T(ph)FTVTK	0.85	no disease	NCM(1h)@HUES9 cell	CAV1	T91
21406692	ASFTTFTVTK	ASFT(ph)T(ph)FTVTK	0.85	no disease	NCM(24h)@HUES9 cell	CAV1	T90
21406692	ASFTTFTVTK	ASFT(ph)T(ph)FTVTK	0.85	no disease	NCM(24h)@HUES9 cell	CAV1	T91
21406692	ASFTTFTVTK	ASFT(ph)T(ph)FTVTK	0.85	no disease	NCM(6h)@HUES9 cell	CAV1	T90
21406692	ASFTTFTVTK	ASFT(ph)T(ph)FTVTK	0.85	no disease	NCM(6h)@HUES9 cell	CAV1	T91
21406692	ASFTTFTVTK	ASFT(ph)T(ph)FTVTK	0.85	no disease	PMA(1h)@HUES9 cell	CAV1	T90
21406692	ASFTTFTVTK	ASFT(ph)T(ph)FTVTK	0.85	no disease	PMA(1h)@HUES9 cell	CAV1	T91
21406692	ASFTTFTVTK	ASFT(ph)T(ph)FTVTK	0.85	no disease	PMA(24h)@HUES9 cell	CAV1	T90
21406692	ASFTTFTVTK	ASFT(ph)T(ph)FTVTK	0.85	no disease	PMA(24h)@HUES9 cell	CAV1	T91
21406692	ASFTTFTVTK	ASFT(ph)T(ph)FTVTK	0.85	no disease	PMA(30min)@HUES9 cell	CAV1	T90
21406692	ASFTTFTVTK	ASFT(ph)T(ph)FTVTK	0.85	no disease	PMA(30min)@HUES9 cell	CAV1	T91
21406692	ASFTTFTVTK	ASFT(ph)T(ph)FTVTK	0.85	no disease	PMA(6h)@HUES9 cell	CAV1	T90
21406692	ASFTTFTVTK	ASFT(ph)T(ph)FTVTK	0.85	no disease	PMA(6h)@HUES9 cell	CAV1	T91
19691289	AMADELSEKQVYD	AMADELS(ph)EK	1	Cervical cancer	Noscapine block@HeLa cell line	CAV1	S37
19691289	AMADELSEKQVYD	AMADELS(ph)EK	1	Cervical cancer	Noscapine(15min)@HeLa cell line	CAV1	S37
19691289	AMADELSEKQVYD	AMADELS(ph)EK	1	Cervical cancer	Noscapine(60min)@HeLa cell line	CAV1	S37
21406692	AMADELSEK	AM(ox)ADELS(ph)EK	1	no disease	NCM(1h)@HUES9 cell	CAV1	S37
21406692	AMADELSEK	AM(ox)ADELS(ph)EK	1	no disease	NCM(24h)@HUES9 cell	CAV1	S37
21406692	AMADELSEK	AM(ox)ADELS(ph)EK	1	no disease	NCM(6h)@HUES9 cell	CAV1	S37
21406692	AMADELSEK	AM(ox)ADELS(ph)EK	1	no disease	PMA(1h)@HUES9 cell	CAV1	S37
21406692	AMADELSEK	AM(ox)ADELS(ph)EK	1	no disease	PMA(24h)@HUES9 cell	CAV1	S37
21406692	AMADELSEK	AM(ox)ADELS(ph)EK	1	no disease	PMA(30min)@HUES9 cell	CAV1	S37
21406692	AMADELSEK	AM(ox)ADELS(ph)EK	1	no disease	PMA(6h)@HUES9 cell	CAV1	S37
23836654	SGGKYVDSEGHLYTVPIR	S(ph)GGKYVDSEGHLYTVPIR	0.9995	Lung cancer	sh-TBK1@A549 cell line	CAV1	S2
23836654	SGGKYVDSEGHLYTVPIR	S(ph)GGKYVDSEGHLYTVPIR	0.9995	Lung cancer	Untreated@A549 cell line	CAV1	S2
24173317		AMADELS(ph)EK	1	Neurological disorders	Human embryonic stem cells (hESCs)	CAV1	S37
24173317		AMADELS(ph)EK	1	Neurological disorders	Parental neural stem cells (NSCs)	CAV1	S37
24961811	KAMADELSEKQVYDA	AmADELS(ph)EK	100	Cancer	BRAFV600E+OISb(3d)@HDF cells	CAV1	S37
24961811	SGGKYVDSEGHLYTV	YVDS(ph)EGHLYTVPIR	100	Cancer	BRAFV600E+OISb(3d)@HDF cells	CAV1	S9
24961811	__MSGGKYVDSEGHL	Y(ph)VDSEGHLYTVPIR	100	Cancer	BRAFV600E+OISb(3d)@HDF cells	CAV1	Y6
24961811	KAMADELSEKQVYDA	AmADELS(ph)EK	100	Cancer	BRAFV600E+OIS(3d)@HDF cells	CAV1	S37
24961811	SGGKYVDSEGHLYTV	YVDS(ph)EGHLYTVPIR	100	Cancer	BRAFV600E+OIS(3d)@HDF cells	CAV1	S9
24961811	__MSGGKYVDSEGHL	Y(ph)VDSEGHLYTVPIR	100	Cancer	BRAFV600E+OIS(3d)@HDF cells	CAV1	Y6
24961811	VDSEGHLYTVPIREQ	YVDSEGHLY(ph)TVPIR	100	Cancer	BRAFV600E+OISb(9d)@HDF cells	CAV1	Y14
24961811	KAMADELSEKQVYDA	AmADELS(ph)EK	100	Cancer	BRAFV600E+OISb(9d)@HDF cells	CAV1	S37
24961811	VDSEGHLYTVPIREQ	YVDSEGHLY(ph)TVPIR	100	Cancer	BRAFV600E+OIS(9d)@HDF cells	CAV1	Y14
24961811	KAMADELSEKQVYDA	AmADELS(ph)EK	100	Cancer	BRAFV600E+OIS(9d)@HDF cells	CAV1	S37
24961811	KAMADELSEKQVYDA	AmADELS(ph)EK	100	Cancer	Cycling control(3d)@HDF cells	CAV1	S37
24961811	SGGKYVDSEGHLYTV	YVDS(ph)EGHLYTVPIR	100	Cancer	Cycling control(3d)@HDF cells	CAV1	S9
24961811	__MSGGKYVDSEGHL	Y(ph)VDSEGHLYTVPIR	100	Cancer	Cycling control(3d)@HDF cells	CAV1	Y6
24961811	VDSEGHLYTVPIREQ	YVDSEGHLY(ph)TVPIR	100	Cancer	Cycling control(9d)@HDF cells	CAV1	Y14
24961811	KAMADELSEKQVYDA	AmADELS(ph)EK	100	Cancer	Cycling control(9d)@HDF cells	CAV1	S37
25159151	__MSGGKYVDSEGHLYTVPIREQGNIYKPNN		0.968733	Cancer	Nocodazole(pY)@Hela cell line	CAV1	Y14
25159151	__MSGGKYVDSEGHLYTVPIREQGNIYKPNN		0.968733	Cancer	Pervanadate@Hela cell line_25159151	CAV1	Y14
25159151	__MSGGKYVDSEGHLYTVPIREQGNIYKPNN		0.968733	Cancer	EGF(15min)@HeLa cell line	CAV1	Y14
25159151	__MSGGKYVDSEGHLYTVPIREQGNIYKPNN		0.968733	Cancer	EGF(5min)@HeLa cell line	CAV1	Y14
25159151	__MSGGKYVDSEGHLYTVPIREQGNIYKPNN		0.968733	Cancer	Nocodazole(TiO2)@Hela cell line	CAV1	Y14
25159151	__MSGGKYVDSEGHLYTVPIREQGNIYKPNN		0.968733	Cancer	Untreated@HeLa cell line	CAV1	Y14
25159151	__MSGGKYVDSEGHLYTVPIREQGNIYKPNN		0.968733	Cancer	Untreated@HeLa cell line	CAV1	Y14
26471730	GGKYVDSEGHLYT	YVDS(ph)EGHLYTVPIR	0.977265	Parkinson's disease (PD)	PINK1 KO@HEK293 cells	CAV1	S9
26471730	GGKYVDSEGHLYT	YVDS(ph)EGHLYTVPIR	0.977265	Parkinson's disease (PD)	PINK1 WT@HEK293 cells	CAV1	S9
27461979	KAMADELSEKQVYDA	AMADELSEK	100	Tumor necrosis	Untreated@hSAECs	CAV1	S37
27461979	KAMADELSEKQVYDA	AMADELSEK	100	Tumor necrosis	TNF alpha(1h)@hSAECs	CAV1	S37
27461979	KAMADELSEKQVYDA	AMADELSEK	100	Tumor necrosis	EMT-TNF alpha@hSAECs	CAV1	S37
27642862	__MSGGKYVDSEGHLYTVPIREQGNIYKPNN	YVDS(ph)EGHLY(ph)TVPIR	0.996836	Enrichment-study	Pervanadate@BEL7402 cell line	CAV1	Y14
27642862	__________MSGGKYVDSEGHLYTVPIREQ	Y(ph)VDSEGHLYT(ph)VPIR	0.998158	Enrichment-study	Pervanadate@BT474 cell line	CAV1	Y6
27642862	_MSGGKYVDSEGHLYTVPIREQGNIYKPNNK	YVDSEGHLYT(ph)VPIR	0.996779	Enrichment-study	Pervanadate@MDAMB231 cell line	CAV1	T15
27642862	__MSGGKYVDSEGHLYTVPIREQGNIYKPNN	YVDS(ph)EGHLY(ph)TVPIR	0.996836	phosphotyrosine superbinder	Untreated control@BEL7402 cell line	CAV1	Y14
27642862	__________MSGGKYVDSEGHLYTVPIREQ	Y(ph)VDSEGHLYT(ph)VPIR	0.998158	phosphotyrosine superbinder	Untreated control@BT474 cell line	CAV1	Y6
27642862	__MSGGKYVDSEGHLYTVPIREQGNIYKPNN	Y(ph)VDSEGHLY(ph)TVPIR	0.839089	phosphotyrosine superbinder	Pervanadate@HeLa cells_27642862	CAV1	Y14
27794612		AMADELS(ph)EK	1	Squamous cell carcinoma	Gefitinib+FGF2@A431cell line	CAV1	S37
27794612		AMADELS(ph)EK	1	Squamous cell carcinoma	Gefitinib@A431cell line	CAV1	S37
27794612		AMADELS(ph)EK	1	Squamous cell carcinoma	DMSO@A431cell line	CAV1	S37
27880036	PNNKAMADELSEKQVYDAHTKEIDLVNRDPK	AMADELSEKQVY(ph)DAHTK	0.996213	Enrichment analysis	Pervanadate@Hela cell line_27880036	CAV1	Y42
27880036	PNNKAMADELSEKQVYDAHTKEIDLVNRDPK	AMADELSEKQVY(ph)DAHTK	0.996213	Enrichment analysis	anti-pY Ab@HeLa cell line	CAV1	Y42
27880036	PNNKAMADELSEKQVYDAHTKEIDLVNRDPK	AMADELSEKQVY(ph)DAHTK	0.996213	Enrichment analysis	Src sSH2@HeLa cell line	CAV1	Y42
28176443		YVDSEGHLY(ph)TVPIR	>75%	Skin squamous cell carcinoma	K8-GFP-WT@A431 cell line	CAV1	Y14
28176443		AMADELS(ph)EKQVYDAHTK	>75%	Skin squamous cell carcinoma	K8-GFP-WT@A431 cell line	CAV1	S37
28176443		AMADELS(ph)EK	>75%	Skin squamous cell carcinoma	K8-GFP-WT@A431 cell line	CAV1	S37
28176443		Y(ph)VDSEGHLYTVPIR	>75%	Skin squamous cell carcinoma	K8-GFP-WT@A431 cell line	CAV1	Y6
28176443		YVDSEGHLY(ph)TVPIR	>75%	Skin squamous cell carcinoma	KD8S431A@A431 cell line	CAV1	Y14
28176443		AMADELS(ph)EKQVYDAHTK	>75%	Skin squamous cell carcinoma	KD8S431A@A431 cell line	CAV1	S37
28176443		AMADELS(ph)EK	>75%	Skin squamous cell carcinoma	KD8S431A@A431 cell line	CAV1	S37
28176443		Y(ph)VDSEGHLYTVPIR	>75%	Skin squamous cell carcinoma	KD8S431A@A431 cell line	CAV1	Y6
28176443		YVDSEGHLY(ph)TVPIR	>75%	Skin squamous cell carcinoma	KD8S73D@A431 cell line	CAV1	Y14
28176443		AMADELS(ph)EKQVYDAHTK	>75%	Skin squamous cell carcinoma	KD8S73D@A431 cell line	CAV1	S37
28176443		AMADELS(ph)EK	>75%	Skin squamous cell carcinoma	KD8S73D@A431 cell line	CAV1	S37
28176443		Y(ph)VDSEGHLYTVPIR	>75%	Skin squamous cell carcinoma	KD8S73D@A431 cell line	CAV1	Y6
28176443		YVDSEGHLY(ph)TVPIR	>75%	Skin squamous cell carcinoma	KD8WT@A431 cell line	CAV1	Y14
28176443		AMADELS(ph)EKQVYDAHTK	>75%	Skin squamous cell carcinoma	KD8WT@A431 cell line	CAV1	S37
28176443		AMADELS(ph)EK	>75%	Skin squamous cell carcinoma	KD8WT@A431 cell line	CAV1	S37
28176443		Y(ph)VDSEGHLYTVPIR	>75%	Skin squamous cell carcinoma	KD8WT@A431 cell line	CAV1	Y6
28176443		YVDSEGHLY(ph)TVPIR	>75%	Skin squamous cell carcinoma	shRNA resistant K8-WT@A431 cell line	CAV1	Y14
28176443		AMADELS(ph)EKQVYDAHTK	>75%	Skin squamous cell carcinoma	shRNA resistant K8-WT@A431 cell line	CAV1	S37
28176443		AMADELS(ph)EK	>75%	Skin squamous cell carcinoma	shRNA resistant K8-WT@A431 cell line	CAV1	S37
28176443		Y(ph)VDSEGHLYTVPIR	>75%	Skin squamous cell carcinoma	shRNA resistant K8-WT@A431 cell line	CAV1	Y6
28176443		YVDSEGHLY(ph)TVPIR	>75%	Skin squamous cell carcinoma	shRNA resistant K8-WT@A431 cell line	CAV1	Y14
28176443		AMADELS(ph)EKQVYDAHTK	>75%	Skin squamous cell carcinoma	shRNA resistant K8-WT@A431 cell line	CAV1	S37
28176443		AMADELS(ph)EK	>75%	Skin squamous cell carcinoma	shRNA resistant K8-WT@A431 cell line	CAV1	S37
28176443		Y(ph)VDSEGHLYTVPIR	>75%	Skin squamous cell carcinoma	shRNA resistant K8-WT@A431 cell line	CAV1	Y6
28176443		YVDSEGHLY(ph)TVPIR	>75%	Skin squamous cell carcinoma	KD8S431A@A431 cell line	CAV1	Y14
28176443		AMADELS(ph)EKQVYDAHTK	>75%	Skin squamous cell carcinoma	KD8S431A@A431 cell line	CAV1	S37
28176443		AMADELS(ph)EK	>75%	Skin squamous cell carcinoma	KD8S431A@A431 cell line	CAV1	S37
28176443		Y(ph)VDSEGHLYTVPIR	>75%	Skin squamous cell carcinoma	KD8S431A@A431 cell line	CAV1	Y6
28176443		YVDSEGHLY(ph)TVPIR	>75%	Skin squamous cell carcinoma	KD8S431A@A431 cell line	CAV1	Y14
28176443		AMADELS(ph)EKQVYDAHTK	>75%	Skin squamous cell carcinoma	KD8S431A@A431 cell line	CAV1	S37
28176443		AMADELS(ph)EK	>75%	Skin squamous cell carcinoma	KD8S431A@A431 cell line	CAV1	S37
28176443		Y(ph)VDSEGHLYTVPIR	>75%	Skin squamous cell carcinoma	KD8S431A@A431 cell line	CAV1	Y6
28176443		YVDSEGHLY(ph)TVPIR	>75%	Skin squamous cell carcinoma	KD8S431D@A431 cell line	CAV1	Y14
28176443		AMADELS(ph)EKQVYDAHTK	>75%	Skin squamous cell carcinoma	KD8S431D@A431 cell line	CAV1	S37
28176443		AMADELS(ph)EK	>75%	Skin squamous cell carcinoma	KD8S431D@A431 cell line	CAV1	S37
28176443		Y(ph)VDSEGHLYTVPIR	>75%	Skin squamous cell carcinoma	KD8S431D@A431 cell line	CAV1	Y6
28176443		YVDSEGHLY(ph)TVPIR	>75%	Skin squamous cell carcinoma	KD8S431D@A431 cell line	CAV1	Y14
28176443		AMADELS(ph)EKQVYDAHTK	>75%	Skin squamous cell carcinoma	KD8S431D@A431 cell line	CAV1	S37
28176443		AMADELS(ph)EK	>75%	Skin squamous cell carcinoma	KD8S431D@A431 cell line	CAV1	S37
28176443		Y(ph)VDSEGHLYTVPIR	>75%	Skin squamous cell carcinoma	KD8S431D@A431 cell line	CAV1	Y6
28176443		YVDSEGHLY(ph)TVPIR	>75%	Skin squamous cell carcinoma	KD8S73A@A431 cell line	CAV1	Y14
28176443		AMADELS(ph)EKQVYDAHTK	>75%	Skin squamous cell carcinoma	KD8S73A@A431 cell line	CAV1	S37
28176443		AMADELS(ph)EK	>75%	Skin squamous cell carcinoma	KD8S73A@A431 cell line	CAV1	S37
28176443		Y(ph)VDSEGHLYTVPIR	>75%	Skin squamous cell carcinoma	KD8S73A@A431 cell line	CAV1	Y6
28176443		YVDSEGHLY(ph)TVPIR	>75%	Skin squamous cell carcinoma	KD8S73D@A431 cell line	CAV1	Y14
28176443		AMADELS(ph)EKQVYDAHTK	>75%	Skin squamous cell carcinoma	KD8S73D@A431 cell line	CAV1	S37
28176443		AMADELS(ph)EK	>75%	Skin squamous cell carcinoma	KD8S73D@A431 cell line	CAV1	S37
28176443		Y(ph)VDSEGHLYTVPIR	>75%	Skin squamous cell carcinoma	KD8S73D@A431 cell line	CAV1	Y6
28176443		YVDSEGHLY(ph)TVPIR	>75%	Skin squamous cell carcinoma	KD8S73D@A431 cell line	CAV1	Y14
28176443		AMADELS(ph)EKQVYDAHTK	>75%	Skin squamous cell carcinoma	KD8S73D@A431 cell line	CAV1	S37
28176443		AMADELS(ph)EK	>75%	Skin squamous cell carcinoma	KD8S73D@A431 cell line	CAV1	S37
28176443		Y(ph)VDSEGHLYTVPIR	>75%	Skin squamous cell carcinoma	KD8S73D@A431 cell line	CAV1	Y6
28176443		YVDSEGHLY(ph)TVPIR	>75%	Skin squamous cell carcinoma	KD8S73D phosphosead@A431 cell line	CAV1	Y14
28176443		AMADELS(ph)EKQVYDAHTK	>75%	Skin squamous cell carcinoma	KD8S73D phosphosead@A431 cell line	CAV1	S37
28176443		AMADELS(ph)EK	>75%	Skin squamous cell carcinoma	KD8S73D phosphosead@A431 cell line	CAV1	S37
28176443		Y(ph)VDSEGHLYTVPIR	>75%	Skin squamous cell carcinoma	KD8S73D phosphosead@A431 cell line	CAV1	Y6
28176443		YVDSEGHLY(ph)TVPIR	>75%	Skin squamous cell carcinoma	KD8S431A phosphosead@A431 cell line	CAV1	Y14
28176443		AMADELS(ph)EKQVYDAHTK	>75%	Skin squamous cell carcinoma	KD8S431A phosphosead@A431 cell line	CAV1	S37
28176443		AMADELS(ph)EK	>75%	Skin squamous cell carcinoma	KD8S431A phosphosead@A431 cell line	CAV1	S37
28176443		Y(ph)VDSEGHLYTVPIR	>75%	Skin squamous cell carcinoma	KD8S431A phosphosead@A431 cell line	CAV1	Y6
28176443		YVDSEGHLY(ph)TVPIR	>75%	Skin squamous cell carcinoma	KD8S431D phosphosead@A431 cell line	CAV1	Y14
28176443		AMADELS(ph)EKQVYDAHTK	>75%	Skin squamous cell carcinoma	KD8S431D phosphosead@A431 cell line	CAV1	S37
28176443		AMADELS(ph)EK	>75%	Skin squamous cell carcinoma	KD8S431D phosphosead@A431 cell line	CAV1	S37
28176443		Y(ph)VDSEGHLYTVPIR	>75%	Skin squamous cell carcinoma	KD8S431D phosphosead@A431 cell line	CAV1	Y6
28176443		YVDSEGHLY(ph)TVPIR	>75%	Skin squamous cell carcinoma	KD8S73A phosphosead@A431 cell line	CAV1	Y14
28176443		AMADELS(ph)EKQVYDAHTK	>75%	Skin squamous cell carcinoma	KD8S73A phosphosead@A431 cell line	CAV1	S37
28176443		AMADELS(ph)EK	>75%	Skin squamous cell carcinoma	KD8S73A phosphosead@A431 cell line	CAV1	S37
28176443		Y(ph)VDSEGHLYTVPIR	>75%	Skin squamous cell carcinoma	KD8S73A phosphosead@A431 cell line	CAV1	Y6
28176443		YVDSEGHLY(ph)TVPIR	>75%	Skin squamous cell carcinoma	KD8S431A@A431 cell line	CAV1	Y14
28176443		AMADELS(ph)EKQVYDAHTK	>75%	Skin squamous cell carcinoma	KD8S431A@A431 cell line	CAV1	S37
28176443		AMADELS(ph)EK	>75%	Skin squamous cell carcinoma	KD8S431A@A431 cell line	CAV1	S37
28176443		Y(ph)VDSEGHLYTVPIR	>75%	Skin squamous cell carcinoma	KD8S431A@A431 cell line	CAV1	Y6
28302921	ADELSEKQVYDAHTK	ADELS(ph)EKQVYDAHTK	1	Lung cancer	Sham irradiated@A549 cell line	CAV1	S37
28302921	AMADELSEKQVYDAHTK	AMADELS(ph)EKQVYDAHTK	1	Lung cancer	Sham irradiated@A549 cell line	CAV1	S37
28302921	AMADELSEKQVYDAHTK	AMADELS(ph)EKQVYDAHTK	0.999996	Lung cancer	X-Ray@A549 cell line	CAV1	S37
28331001	EGHLYTVPIREQGNIYKPNNKAMADELSEKQ	_YVDSEGHLYTVPIREQGNIY(ph)KPNNK_	0.95292	Lung cancer	FBS@H1975 cell line	CAV1	Y25
28331001	__MSGGKYVDSEGHLYTVPIREQGNIYKPNN	_YVDSEGHLY(ph)TVPIR_	0.988645	Lung cancer	Afatinib @H3255cell line	CAV1	Y14
28331001	__MSGGKYVDSEGHLYTVPIREQGNIYKPNN	_YVDSEGHLY(ph)TVPIR_	0.99204	Lung cancer	Erlotinib@H1975 cell line_28331001	CAV1	Y14
28818855	__MSGGKYVDSEGHLYTVPIREQGNIYKPNN		0.888756	PAR1-mediated signaling	APCTL(NPNDKYEPF-NH2)@BOECs L	CAV1	Y14
28818855	__MSGGKYVDSEGHLYTVPIREQGNIYKPNN		0.888756	PAR1-mediated signaling	NETL(RNPNDKYEPF-NH2)@BOECs L	CAV1	Y14
28818855	__MSGGKYVDSEGHLYTVPIREQGNIYKPNN		0.888756	PAR1-mediated signaling	APCTL(NPNDKYEPF-NH2)@BOECs H	CAV1	Y14
28818855	__MSGGKYVDSEGHLYTVPIREQGNIYKPNN		0.888756	PAR1-mediated signaling	APCTL(NPNDKYEPF-NH2)@BOECs M	CAV1	Y14
28818855	__MSGGKYVDSEGHLYTVPIREQGNIYKPNN		0.888756	PAR1-mediated signaling	MMP1TL(PRSFLLRN-NH2)@BOECs H	CAV1	Y14
28818855	__MSGGKYVDSEGHLYTVPIREQGNIYKPNN		0.888756	PAR1-mediated signaling	MMP1TL(PRSFLLRN-NH2)@BOECs M	CAV1	Y14
28818855	__MSGGKYVDSEGHLYTVPIREQGNIYKPNN		0.888756	PAR1-mediated signaling	NETL(RNPNDKYEPF-NH2)@BOECs H	CAV1	Y14
28818855	__MSGGKYVDSEGHLYTVPIREQGNIYKPNN		0.888756	PAR1-mediated signaling	NETL(RNPNDKYEPF-NH2)@BOECs M	CAV1	Y14
28818855	__MSGGKYVDSEGHLYTVPIREQGNIYKPNN		0.888756	PAR1-mediated signaling	ThrombinTL(SFLLRN-NH2)@BOECs H	CAV1	Y14
28818855	__MSGGKYVDSEGHLYTVPIREQGNIYKPNN		0.888756	PAR1-mediated signaling	ThrombinTL(SFLLRN-NH2)@BOECs M	CAV1	Y14
28818855	__MSGGKYVDSEGHLYTVPIREQGNIYKPNN		0.888756	PAR1-mediated signaling	MMP1TL(PRSFLLRN-NH2)@BOECs L	CAV1	Y14
28818855	__MSGGKYVDSEGHLYTVPIREQGNIYKPNN		0.888756	PAR1-mediated signaling	NP3TL(TLDPRSF-NH2)@BOECs L	CAV1	Y14
28818855	__MSGGKYVDSEGHLYTVPIREQGNIYKPNN		0.888756	PAR1-mediated signaling	ThrombinTL(SFLLRN-NH2)@BOECs L	CAV1	Y14
28818855	__MSGGKYVDSEGHLYTVPIREQGNIYKPNN		0.888756	PAR1-mediated signaling	NP3TL(TLDPRSF-NH2)@BOECs H	CAV1	Y14
28818855	__MSGGKYVDSEGHLYTVPIREQGNIYKPNN		0.888756	PAR1-mediated signaling	NP3TL(TLDPRSF-NH2)@BOECs M	CAV1	Y14
29136377		AMADELS(ph)EK	>75%	protease subtilisin Study	Trypsin digestion@A431 cell pellet	CAV1	S37
29136377		AMADELS(ph)EK	>75%	protease subtilisin Study	Trypsin digestion@A431 cell pellet	CAV1	S37
29136377		AMADELS(ph)EK	>75%	protease subtilisin Study	Trypsin digestion@A431 cell pellet	CAV1	S37
29136377		AMADELS(ph)EK	>75%	protease subtilisin Study	Trypsin digestion@A431 cell pellet	CAV1	S37
29255136	GNIYKPNNKAMADELSEKQVYDAHTKEIDLV	-	-	Metastatic Melanoma	DMSO@WM239A Cell line	CAV1	S37
29255136	GNIYKPNNKAMADELSEKQVYDAHTKEIDLV	-	-	Metastatic Melanoma	GDC0994@WM239A Cell line	CAV1	S37
29255136	GNIYKPNNKAMADELSEKQVYDAHTKEIDLV	-	-	Metastatic Melanoma	SCH772984@WM239A Cell line	CAV1	S37
29255136	GNIYKPNNKAMADELSEKQVYDAHTKEIDLV	-	-	Metastatic Melanoma	Trametinib@WM239A Cell line	CAV1	S37
29507054	GNIYKPNNKAMADELSEKQVYDAHTKEIDLV		1	melanomas	DMSO@SK-Mel24 cells	CAV1	S37
29507054	GNIYKPNNKAMADELSEKQVYDAHTKEIDLV		1	melanomas	DMSO@SK-Mel24 cells	CAV1	S37
29507054	GNIYKPNNKAMADELSEKQVYDAHTKEIDLV		1	melanomas	DMSO@SK-Mel28 cells	CAV1	S37
29507054	GNIYKPNNKAMADELSEKQVYDAHTKEIDLV		1	melanomas	DMSO@SK-Mel28 cells	CAV1	S37
29507054	GNIYKPNNKAMADELSEKQVYDAHTKEIDLV		1	melanomas	Dabra+XL888@SK-Mel28 cells	CAV1	S37
29507054	GNIYKPNNKAMADELSEKQVYDAHTKEIDLV		1	melanomas	Dabra+XL888@SK-Mel28 cells	CAV1	S37
29507054	GNIYKPNNKAMADELSEKQVYDAHTKEIDLV		1	melanomas	Dabra+XL888@SK-Mel24 cells	CAV1	S37
29507054	GNIYKPNNKAMADELSEKQVYDAHTKEIDLV		1	melanomas	Dabra+XL888@SK-Mel24 cells	CAV1	S37
29507054	GNIYKPNNKAMADELSEKQVYDAHTKEIDLV		1	melanomas	Dabra@SK-Mel28 cells	CAV1	S37
29507054	GNIYKPNNKAMADELSEKQVYDAHTKEIDLV		1	melanomas	Dabra@SK-Mel28 cells	CAV1	S37
29507054	GNIYKPNNKAMADELSEKQVYDAHTKEIDLV		1	melanomas	Dabra@SK-Mel24 cells	CAV1	S37
29507054	GNIYKPNNKAMADELSEKQVYDAHTKEIDLV		1	melanomas	Dabra@SK-Mel24 cells	CAV1	S37
29507054	GNIYKPNNKAMADELSEKQVYDAHTKEIDLV		1	melanomas	XL888@SK-Mel28 cells	CAV1	S37
29507054	GNIYKPNNKAMADELSEKQVYDAHTKEIDLV		1	melanomas	XL888@SK-Mel28 cells	CAV1	S37
29507054	GNIYKPNNKAMADELSEKQVYDAHTKEIDLV		1	melanomas	XL888@SK-Mel24 cells	CAV1	S37
29507054	GNIYKPNNKAMADELSEKQVYDAHTKEIDLV		1	melanomas	XL888@SK-Mel24 cells	CAV1	S37
29523821	GNIYKPNNKAMADELSEKQVYDAHTKEIDLV	AMADELS(ph)EKQVYDAHTK	1	Stimuli	PF-3644022+IR-UV@U2OS cells	CAV1	S37
29523821	______________MSGGKYVDSEGHLYTVP	S(ph)GGKYVDSEGHLYTVPIR	1	Stimuli	PF-3644022+IR-UV@U2OS cells	CAV1	S2
29523821	GNIYKPNNKAMADELSEKQVYDAHTKEIDLV	AMADELS(ph)EK	1	Stimuli	SB203580+IR-UV@U2OS cells	CAV1	S37
29523821	GNIYKPNNKAMADELSEKQVYDAHTKEIDLV	AMADELS(ph)EKQVYDAHTK	1	Stimuli	SB203580+IR-UV@U2OS cells	CAV1	S37
29523821	______________MSGGKYVDSEGHLYTVP	S(ph)GGKYVDSEGHLYTVPIR	1	Stimuli	SB203580+IR-UV@U2OS cells	CAV1	S2
29523821	GNIYKPNNKAMADELSEKQVYDAHTKEIDLV	AMADELS(ph)EK	1	Stimuli	DMSO@U2OS cells_29523821	CAV1	S37
30061712			0.803553	Colorectal Cancer	2D cultured HCT116 spheroids-R2	CAV1	Y14
30061712			0.971533	Colorectal Cancer	2D cultured HCT116 spheroids-R3	CAV1	Y14
30061712			0.783765	Colorectal Cancer	2D cultured(Acetone)HCT116 spheroids-R1	CAV1	Y14
30061712			0.790569	Colorectal Cancer	2D cultured(Acetone)HCT116 spheroids-R2	CAV1	Y14
30061712			0.999177	Colorectal Cancer	2D cultured(Acetone)HCT116 spheroids-R3	CAV1	S9
30061712			0.947001	Colorectal Cancer	3D cultured(CR)HCT116 spheroids-R1	CAV1	Y14
30157440			0.982541	PARP inhibition	H2O2+olaparib@HeLa cells	CAV1	S9
30157440			0.99985	PARP inhibition	H2O2+olaparib@HeLa cells	CAV1	Y25
30157440			0.982541	PARP inhibition	H2O2@HeLa cells	CAV1	S9
30157440			0.99985	PARP inhibition	H2O2@HeLa cells	CAV1	Y25
30157440			0.99985	PARP inhibition	Untreated@HeLa cells_30157440	CAV1	Y25
30157440			0.982541	PARP inhibition	Untreated@HeLa cells_30157440	CAV1	S9
30890564	GNIYKPNNKAMADELSEKQVYDAHTKEIDLV	AMADELS(ph)EK	1	Skin cancer	A375 NESKO@A375 cell line BR1	CAV1	S37
30890564	GNIYKPNNKAMADELSEKQVYDAHTKEIDLV	AMADELS(ph)EK	1	Skin cancer	A375 NESKO@A375 cell line BR2	CAV1	S37
30890564	GNIYKPNNKAMADELSEKQVYDAHTKEIDLV	AMADELS(ph)EK	1	Skin cancer	A375 R@A375 cell line BR1	CAV1	S37
30890564	GNIYKPNNKAMADELSEKQVYDAHTKEIDLV	AMADELS(ph)EK	1	Skin cancer	A375 R@A375 cell line BR2	CAV1	S37
30890564	GNIYKPNNKAMADELSEKQVYDAHTKEIDLV	AMADELS(ph)EK	1	Skin cancer	A375 S@A375 cell line BR1	CAV1	S37
30890564	GNIYKPNNKAMADELSEKQVYDAHTKEIDLV	AMADELS(ph)EK	1	Skin cancer	A375 S@A375 cell line BR2	CAV1	S37
30890564	GNIYKPNNKAMADELSEKQVYDAHTKEIDLV	AMADELS(ph)EK	1	Skin cancer	Vemurafenib R@A375 cell line BR1	CAV1	S37
30890564	GNIYKPNNKAMADELSEKQVYDAHTKEIDLV	AMADELS(ph)EK	1	Skin cancer	Vemurafenib R@A375 cell line BR2	CAV1	S37
30890564	GNIYKPNNKAMADELSEKQVYDAHTKEIDLV	AMADELS(ph)EK	1	Skin cancer	Vemurafenib R@A375 cell line BR3	CAV1	S37
30890564	GNIYKPNNKAMADELSEKQVYDAHTKEIDLV	AMADELS(ph)EK	1	Skin cancer	Vemurafenib S@A375 cell line BR1	CAV1	S37
30890564	GNIYKPNNKAMADELSEKQVYDAHTKEIDLV	AMADELS(ph)EK	1	Skin cancer	Vemurafenib S@A375 cell line BR2	CAV1	S37
30890564	GNIYKPNNKAMADELSEKQVYDAHTKEIDLV	AMADELS(ph)EK	1	Skin cancer	Vemurafenib S@A375 cell line BR3	CAV1	S37
30924770	__________MSGGKYVDSEGHLYTVPIREQ	Y(ph)VDSEGHLYTVPIREQGNIYKPNNK	0.999864	PTPRK	PTPRK KO@MCF10A cells	CAV1	Y6
30924770	__________MSGGKYVDSEGHLYTVPIREQ	Y(ph)VDSEGHLYTVPIREQGNIYKPNNK	0.999864	PTPRK	WT@MCF10A cells	CAV1	Y6
31108958		AMADELS(ph)EK	100	Bladder carcinoma	TERT-NHUC@VMCUB-1 cell line R1	CAV1	S37
31108958		AMADELS(ph)EK	100	Bladder carcinoma	TERT-NHUC@J82 cell line R1	CAV1	S37
31108958		AMADELS(ph)EK	100	Bladder carcinoma	TERT-NHUC@J82 cell line R2	CAV1	S37
31108958		AMADELS(ph)EK	100	Bladder carcinoma	TERT-NHUC@RT112 cell line R1	CAV1	S37
31108958		AMADELS(ph)EK	100	Bladder carcinoma	TERT-NHUC@RT112 cell line R2	CAV1	S37
31108958		AMADELS(ph)EK	100	Bladder carcinoma	TERT-NHUC@SW780 cell line R1	CAV1	S37
31108958		AMADELS(ph)EK	100	Bladder carcinoma	TERT-NHUC@SW780 cell line R2	CAV1	S37
31108958		AMADELS(ph)EK	100	Bladder carcinoma	TERT-NHUC@T24 cell line R1	CAV1	S37
31108958		AMADELS(ph)EK	100	Bladder carcinoma	TERT-NHUC@T24 cell line R2	CAV1	S37
31108958		AMADELS(ph)EK	100	Bladder carcinoma	TERT-NHUC@UMUC3 cell line R2	CAV1	S37
31108958		AMADELS(ph)EK	100	Bladder carcinoma	TERT-NHUC@UMUC3 cell line R1	CAV1	S37
31108958		AMADELS(ph)EK	100	Bladder carcinoma	TERT-NHUC@VMCUB-1 cell line R2	CAV1	S37
32314919	GNIYKPNNKAMADELSEKQVYDAHTKEIDLV	AMADELS(ph)EKQVYDAHTK	0.999919	Inhibitors of checkpoint kinase 1 (CHK1)	HU+SCH 900776 CF1@HEK293A cell	CAV1	S37
32314919	GNIYKPNNKAMADELSEKQVYDAHTKEIDLV	AMADELS(ph)EKQVYDAHTK	0.999919	Inhibitors of checkpoint kinase 1 (CHK1)	HU CF1@HEK293A cell	CAV1	S37
32344885	YVDSEGHLYTVPIR		100	Inflammation	LPS(24h)@ARPE-19 cells	CAV1	S9
32344885	AMADELSEKQVYDAHTK		100	Inflammation	LPS(24h)@ARPE-19 cells	CAV1	S37
32344885	QVYDAHTK		100	Inflammation	LPS(24h)@ARPE-19 cells	CAV1	Y42
32344885	AMADELSEK		100	Inflammation	LPS(24h)@ARPE-19 cells	CAV1	S37
32344885	AMADELSEK		100	Inflammation	LPS(24h)@ARPE-19 cells	CAV1	S37
32344885	AMADELSEK		100	Inflammation	LPS(45min)@ARPE-19 cells	CAV1	S37
32344885	AMADELSEK		100	Inflammation	LPS(45min)@ARPE-19 cells	CAV1	S37
32344885	YVDSEGHLYTVPIR		100	Inflammation	LPS(45min)@ARPE-19 cells	CAV1	S9
32344885	QVYDAHTK		100	Inflammation	LPS(45min)@ARPE-19 cells	CAV1	Y42
32344885	AMADELSEKQVYDAHTK		100	Inflammation	LPS(45min)@ARPE-19 cells	CAV1	S37
32344885	AMADELSEK		100	inflammation	Untreated@ARPE-19 cells	CAV1	S37
32344885	YVDSEGHLYTVPIR		100	inflammation	Untreated@ARPE-19 cells	CAV1	S9
32344885	QVYDAHTK		100	inflammation	Untreated@ARPE-19 cells	CAV1	Y42
32344885	AMADELSEKQVYDAHTK		100	inflammation	Untreated@ARPE-19 cells	CAV1	S37
32344885	AMADELSEK		100	inflammation	Untreated@ARPE-19 cells	CAV1	S37
32405972	MSGGKYVDSEGHLYTVP	S(ph)GGKY(ph)VDS(ph)EGHLYTVPIR	0.992166	Kinase-study	CIGB-300(10min)@NCIH125 cell line	CAV1	S2
32681075		YVDSEGHLY(ph)TVPIREQGNIYKPNNK	0.761	Breast cancer	GAS6(10min)@Hs578T cell line	CAV1	Y14
32681075		YVDSEGHLY(ph)TVPIREQGNIYKPNNK	0.761	Breast cancer	GAS6(20min)@Hs578T cell line	CAV1	Y14
32681075		YVDSEGHLY(ph)TVPIREQGNIYKPNNK	0.761	Breast cancer	GAS6(5min)@Hs578T cell line	CAV1	Y14
32681075		YVDSEGHLY(ph)TVPIREQGNIYKPNNK	0.761	Breast cancer	Untreated@Hs578T cell line	CAV1	Y14
32755597	_MSGGKYVDSEGHLYTVPIREQGNIYKPNNK		0.985709	Liver Cancer	KIs@C3A cell line	CAV1	T15
32755597	_MSGGKYVDSEGHLYTVPIREQGNIYKPNNK		0.985709	Liver Cancer	KIs@Hep3B2 cell line	CAV1	T15
32755597	_MSGGKYVDSEGHLYTVPIREQGNIYKPNNK		0.985709	Liver Cancer	KIs@HepG2 cell line	CAV1	T15
32755597	_MSGGKYVDSEGHLYTVPIREQGNIYKPNNK		0.985709	Liver Cancer	KIs@Huh7 cell line	CAV1	T15
32755597	_MSGGKYVDSEGHLYTVPIREQGNIYKPNNK		0.985709	Liver Cancer	KIs@JHH4 cell line	CAV1	T15
32755597	_MSGGKYVDSEGHLYTVPIREQGNIYKPNNK		0.985709	Liver Cancer	KIs@JHH6 cell line	CAV1	T15
32755597	_MSGGKYVDSEGHLYTVPIREQGNIYKPNNK		0.985709	Liver Cancer	KIs@NIH-H684 cell line	CAV1	T15
32755597	_MSGGKYVDSEGHLYTVPIREQGNIYKPNNK		0.985709	Liver Cancer	KIs@PLC5 cell line	CAV1	T15
32755597	_MSGGKYVDSEGHLYTVPIREQGNIYKPNNK		0.985709	Liver Cancer	KIs@SKHep1 cell line	CAV1	T15
32755597	_MSGGKYVDSEGHLYTVPIREQGNIYKPNNK		0.985709	Liver Cancer	KIs@Snu387 cell line	CAV1	T15
32755597	_MSGGKYVDSEGHLYTVPIREQGNIYKPNNK		0.985709	Liver Cancer	KIs@Snu398 cell line	CAV1	T15
32755597	_MSGGKYVDSEGHLYTVPIREQGNIYKPNNK		0.985709	Liver Cancer	KIs@Snu423 cell line	CAV1	T15
32755597	_MSGGKYVDSEGHLYTVPIREQGNIYKPNNK		0.985709	Liver Cancer	KIs@Snu449 cell line	CAV1	T15
32755597	_MSGGKYVDSEGHLYTVPIREQGNIYKPNNK		0.985709	Liver Cancer	KIs@Snu475 cell line	CAV1	T15
32755597	_MSGGKYVDSEGHLYTVPIREQGNIYKPNNK		0.985709	Liver Cancer	KIs@Snu761 cell line	CAV1	T15
32755597	_MSGGKYVDSEGHLYTVPIREQGNIYKPNNK		0.985709	Liver Cancer	KIs@Snu878 cell line	CAV1	T15
32755597	_MSGGKYVDSEGHLYTVPIREQGNIYKPNNK		0.985709	Liver Cancer	KIs@Snu886 cell line	CAV1	T15
33021054	__MSGGKYVDSEGHLYTVPIREQGNIYKPNN		0.986508	colon cancer	DMSO@DLD1 cell line	CAV1	Y14
33021054	__MSGGKYVDSEGHLYTVPIREQGNIYKPNN		0.986508	colon cancer	DMSO@DLD1 cell line	CAV1	Y14
33021054	__MSGGKYVDSEGHLYTVPIREQGNIYKPNN		0.986508	colon cancer	DMSO@HT29 cell line	CAV1	Y14
33021054	__MSGGKYVDSEGHLYTVPIREQGNIYKPNN		0.986508	colon cancer	DMSO@HT29 cell line	CAV1	Y14
33021054	__MSGGKYVDSEGHLYTVPIREQGNIYKPNN		0.986508	colon cancer	DMSO@SW620 cell line	CAV1	Y14
33021054	__MSGGKYVDSEGHLYTVPIREQGNIYKPNN		0.986508	colon cancer	DMSO@SW620 cell line	CAV1	Y14
33021054	__MSGGKYVDSEGHLYTVPIREQGNIYKPNN		0.986508	colon cancer	DMSO@HCT116 cell line	CAV1	Y14
33021054	__MSGGKYVDSEGHLYTVPIREQGNIYKPNN		0.986508	colon cancer	DMSO@HCT116 cell line	CAV1	Y14
33021054	__MSGGKYVDSEGHLYTVPIREQGNIYKPNN		0.986508	colon cancer	DMSO@LS174T cell line	CAV1	Y14
33021054	__MSGGKYVDSEGHLYTVPIREQGNIYKPNN		0.986508	colon cancer	DMSO@SW48 cell line	CAV1	Y14
33021054	__MSGGKYVDSEGHLYTVPIREQGNIYKPNN		0.986508	colon cancer	DMSO@SW48 cell line	CAV1	Y14
33021054	__MSGGKYVDSEGHLYTVPIREQGNIYKPNN		0.986508	colon cancer	Regorafenib+Vemurafenib+GDC-0994@HCT116 cell line	CAV1	Y14
33021054	__MSGGKYVDSEGHLYTVPIREQGNIYKPNN		0.986508	colon cancer	Regorafenib+Vemurafenib+GDC-0994@HCT116 cell line	CAV1	Y14
33021054	__MSGGKYVDSEGHLYTVPIREQGNIYKPNN		0.986508	colon cancer	Erlotinib+Vemurafenib+GDC-0994+Crenolanib@SW620 cell line	CAV1	Y14
33021054	__MSGGKYVDSEGHLYTVPIREQGNIYKPNN		0.986508	colon cancer	Erlotinib+Vemurafenib+GDC-0994+Crenolanib@SW620 cell line	CAV1	Y14
33021054	__MSGGKYVDSEGHLYTVPIREQGNIYKPNN		0.986508	colon cancer	Regorafenib+Vemurafenib+GDC-0994@LS174T cell line	CAV1	Y14
33021054	__MSGGKYVDSEGHLYTVPIREQGNIYKPNN		0.986508	colon cancer	Regorafenib+Erlotinib+Vemurafenib+Selumetinib@DLD1 cell line	CAV1	Y14
33021054	__MSGGKYVDSEGHLYTVPIREQGNIYKPNN		0.986508	colon cancer	Regorafenib+Erlotinib+Vemurafenib+Selumetinib@DLD1 cell line	CAV1	Y14
33021054	__MSGGKYVDSEGHLYTVPIREQGNIYKPNN		0.986508	colon cancer	Regorafenib+Selumetinib+Vemurafenib+GDC-0994@SW620 cell line	CAV1	Y14
33021054	__MSGGKYVDSEGHLYTVPIREQGNIYKPNN		0.986508	colon cancer	Regorafenib+Selumetinib+Vemurafenib+GDC-0994@SW620 cell line	CAV1	Y14
33021054	__MSGGKYVDSEGHLYTVPIREQGNIYKPNN		0.986508	colon cancer	Regorafenib+Selumetinib+Vatalanib+AZD-4547@HT29 cell line	CAV1	Y14
33021054	__MSGGKYVDSEGHLYTVPIREQGNIYKPNN		0.986508	colon cancer	Regorafenib+Selumetinib+Vatalanib+AZD-4547@HT29 cell line	CAV1	Y14
33619172	EGHLYTVPIREQGNIYKPNNKAMADELSEKQ	EQGNIY(ph)KPNNK	1	Signalling-study	KRAS mutant(G12C)@Calu1 cell line	CAV1	Y25
33619172	__________MSGGKYVDSEGHLYTVPIREQ	Y(ph)VDSEGHLY(ph)TVPIR	0.999564	Signalling-study	KRAS mutant(G12C)@Calu1 cell line	CAV1	Y6
33619172	EGHLYTVPIREQGNIYKPNNKAMADELSEKQ	EQGNIY(ph)KPNNK	1	Signalling-study	KRAS mutant(G12C)@H1373 cell line	CAV1	Y25
33619172	__________MSGGKYVDSEGHLYTVPIREQ	Y(ph)VDSEGHLY(ph)TVPIR	0.999564	Signalling-study	KRAS mutant(G12C)@H1373 cell line	CAV1	Y6
33619172	EGHLYTVPIREQGNIYKPNNKAMADELSEKQ	EQGNIY(ph)KPNNK	1	Signalling-study	KRAS mutant(G12C)@H1792 cell line	CAV1	Y25
33619172	__________MSGGKYVDSEGHLYTVPIREQ	Y(ph)VDSEGHLY(ph)TVPIR	0.999564	Signalling-study	KRAS mutant(G12C)@H1792 cell line	CAV1	Y6
33619172	EGHLYTVPIREQGNIYKPNNKAMADELSEKQ	EQGNIY(ph)KPNNK	1	Signalling-study	KRAS mutant(G12C)@H2122 cell line	CAV1	Y25
33619172	__________MSGGKYVDSEGHLYTVPIREQ	Y(ph)VDSEGHLY(ph)TVPIR	0.999564	Signalling-study	KRAS mutant(G12C)@H2122 cell line	CAV1	Y6
33619172	EGHLYTVPIREQGNIYKPNNKAMADELSEKQ	EQGNIY(ph)KPNNK	1	Signalling-study	KRAS mutant(G12C)@H23 cell line	CAV1	Y25
33619172	__________MSGGKYVDSEGHLYTVPIREQ	Y(ph)VDSEGHLY(ph)TVPIR	0.999564	Signalling-study	KRAS mutant(G12C)@H23 cell line	CAV1	Y6
33619172	EGHLYTVPIREQGNIYKPNNKAMADELSEKQ	EQGNIY(ph)KPNNK	1	Signalling-study	KRAS mutant(G12C)@H358 cell line	CAV1	Y25
33619172	__________MSGGKYVDSEGHLYTVPIREQ	Y(ph)VDSEGHLY(ph)TVPIR	0.999564	Signalling-study	KRAS mutant(G12C)@H358 cell line	CAV1	Y6
33619172	EGHLYTVPIREQGNIYKPNNKAMADELSEKQ	EQGNIY(ph)KPNNK	1	Signalling-study	KRAS mutant(G12C)@HCC44 cell line	CAV1	Y25
33619172	__________MSGGKYVDSEGHLYTVPIREQ	Y(ph)VDSEGHLY(ph)TVPIR	0.999564	Signalling-study	KRAS mutant(G12C)@HCC44 cell line	CAV1	Y6
33619172	EGHLYTVPIREQGNIYKPNNKAMADELSEKQ	EQGNIY(ph)KPNNK	1	Signalling-study	KRAS mutant(G12C)@Hop62 cell line	CAV1	Y25
33619172	__________MSGGKYVDSEGHLYTVPIREQ	Y(ph)VDSEGHLY(ph)TVPIR	0.999564	Signalling-study	KRAS mutant(G12C)@Hop62 cell line	CAV1	Y6
33619172	EGHLYTVPIREQGNIYKPNNKAMADELSEKQ	EQGNIY(ph)KPNNK	1	Signalling-study	DMSO@Calu1 cell line	CAV1	Y25
33619172	PNNKAMADELSEKQVYDAHTKEIDLVNRDPK	QVY(ph)DAHTK	1	Signalling-study	DMSO@Calu1 cell line	CAV1	Y42
33619172	EGHLYTVPIREQGNIYKPNNKAMADELSEKQ	EQGNIY(ph)KPNNK	1	Signalling-study	DMSO@H1792 cell line	CAV1	Y25
33619172	PNNKAMADELSEKQVYDAHTKEIDLVNRDPK	QVY(ph)DAHTK	1	Signalling-study	DMSO@H1792 cell line	CAV1	Y42
33619172	EGHLYTVPIREQGNIYKPNNKAMADELSEKQ	EQGNIY(ph)KPNNK	1	Signalling-study	DMSO@H358 cell line	CAV1	Y25
33619172	PNNKAMADELSEKQVYDAHTKEIDLVNRDPK	QVY(ph)DAHTK	1	Signalling-study	DMSO@H358 cell line	CAV1	Y42
33619172	EGHLYTVPIREQGNIYKPNNKAMADELSEKQ	EQGNIY(ph)KPNNK	1	Signalling-study	ARS1620(24h)@Calu1 cell line pY+IMAC	CAV1	Y25
33619172	PNNKAMADELSEKQVYDAHTKEIDLVNRDPK	QVY(ph)DAHTK	1	Signalling-study	ARS1620(24h)@Calu1 cell line pY+IMAC	CAV1	Y42
33619172	EGHLYTVPIREQGNIYKPNNKAMADELSEKQ	EQGNIY(ph)KPNNK	1	Signalling-study	ARS1620(24h)@H1792 cell line pY+IMAC	CAV1	Y25
33619172	PNNKAMADELSEKQVYDAHTKEIDLVNRDPK	QVY(ph)DAHTK	1	Signalling-study	ARS1620(24h)@H1792 cell line pY+IMAC	CAV1	Y42
33619172	EGHLYTVPIREQGNIYKPNNKAMADELSEKQ	EQGNIY(ph)KPNNK	1	Signalling-study	ARS1620(24h)@H358 cell line pY+IMAC	CAV1	Y25
33619172	PNNKAMADELSEKQVYDAHTKEIDLVNRDPK	QVY(ph)DAHTK	1	Signalling-study	ARS1620(24h)@H358 cell line pY+IMAC	CAV1	Y42
33619172	EGHLYTVPIREQGNIYKPNNKAMADELSEKQ	EQGNIY(ph)KPNNK	1	Signalling-study	ARS1620(6h)@Calu1 cell line pY+IMAC	CAV1	Y25
33619172	PNNKAMADELSEKQVYDAHTKEIDLVNRDPK	QVY(ph)DAHTK	1	Signalling-study	ARS1620(6h)@Calu1 cell line pY+IMAC	CAV1	Y42
33619172	EGHLYTVPIREQGNIYKPNNKAMADELSEKQ	EQGNIY(ph)KPNNK	1	Signalling-study	ARS1620(6h)@H1792 cell line pY+IMAC	CAV1	Y25
33619172	PNNKAMADELSEKQVYDAHTKEIDLVNRDPK	QVY(ph)DAHTK	1	Signalling-study	ARS1620(6h)@H1792 cell line pY+IMAC	CAV1	Y42
33619172	EGHLYTVPIREQGNIYKPNNKAMADELSEKQ	EQGNIY(ph)KPNNK	1	Signalling-study	ARS1620(6h)@H358 cell line pY+IMAC	CAV1	Y25
33619172	PNNKAMADELSEKQVYDAHTKEIDLVNRDPK	QVY(ph)DAHTK	1	Signalling-study	ARS1620(6h)@H358 cell line pY+IMAC	CAV1	Y42
33619172	GNIYKPNNKAMADELSEKQVYDAHTKEIDLV	AMADELS(ph)EK	1	Signalling-study	ARS1620(24h)@H358 cell line IMAC	CAV1	S37
33619172	_______MSGGKYVDSEGHLYTVPIREQGNI	YVDS(ph)EGHLYTVPIREQGNIYKPNNK	1	Signalling-study	ARS1620(24h)@H358 cell line IMAC	CAV1	S9
33619172	GNIYKPNNKAMADELSEKQVYDAHTKEIDLV	AMADELS(ph)EK	1	Signalling-study	ARS1620(24h)@Calu1 cell line IMAC	CAV1	S37
33619172	_______MSGGKYVDSEGHLYTVPIREQGNI	YVDS(ph)EGHLYTVPIREQGNIYKPNNK	1	Signalling-study	ARS1620(24h)@Calu1 cell line IMAC	CAV1	S9
33619172	PNNKAMADELSEKQVYDAHTKEIDLVNRDPK	QVY(ph)DAHTK	1	Signalling-study	ARS1620(24h)@Calu1 cell line IMAC	CAV1	Y42
33619172	__MSGGKYVDSEGHLYTVPIREQGNIYKPNN	YVDSEGHLY(ph)TVPIREQGNIYKPNNK	0.99431	Signalling-study	ARS1620(24h)@Calu1 cell line IMAC	CAV1	Y14
33619172	GNIYKPNNKAMADELSEKQVYDAHTKEIDLV	AMADELS(ph)EK	1	Signalling-study	ARS1620(6h)@H358 cell line IMAC	CAV1	S37
33619172	_______MSGGKYVDSEGHLYTVPIREQGNI	YVDS(ph)EGHLYTVPIREQGNIYKPNNK	1	Signalling-study	ARS1620(6h)@H358 cell line IMAC	CAV1	S9
33619172	GNIYKPNNKAMADELSEKQVYDAHTKEIDLV	AMADELS(ph)EK	1	Signalling-study	ARS1620(6h)@Calu1 cell line IMAC	CAV1	S37
33619172	_______MSGGKYVDSEGHLYTVPIREQGNI	YVDS(ph)EGHLYTVPIREQGNIYKPNNK	1	Signalling-study	ARS1620(6h)@Calu1 cell line IMAC	CAV1	S9
33619172	PNNKAMADELSEKQVYDAHTKEIDLVNRDPK	QVY(ph)DAHTK	1	Signalling-study	ARS1620(6h)@Calu1 cell line IMAC	CAV1	Y42
33619172	__MSGGKYVDSEGHLYTVPIREQGNIYKPNN	YVDSEGHLY(ph)TVPIREQGNIYKPNNK	0.99431	Signalling-study	ARS1620(6h)@Calu1 cell line IMAC	CAV1	Y14
33619172	GNIYKPNNKAMADELSEKQVYDAHTKEIDLV	AMADELS(ph)EK	1	Signalling-study	ARS1620(24h)@H1792 cell line IMAC	CAV1	S37
33619172	_______MSGGKYVDSEGHLYTVPIREQGNI	YVDS(ph)EGHLYTVPIREQGNIYKPNNK	1	Signalling-study	ARS1620(24h)@H1792 cell line IMAC	CAV1	S9
33619172	GNIYKPNNKAMADELSEKQVYDAHTKEIDLV	AMADELS(ph)EK	1	Signalling-study	ARS1620(6h)@H1792 cell line IMAC	CAV1	S37
33619172	_______MSGGKYVDSEGHLYTVPIREQGNI	YVDS(ph)EGHLYTVPIREQGNIYKPNNK	1	Signalling-study	ARS1620(6h)@H1792 cell line IMAC	CAV1	S9
33727228	GNIYKPNNKAMADELSEKQVYDAHTKEIDLV	AMADELS(ph)EKQVYDAHTK	1	Lung Cancer	DMSO@AZR3 cell line Exp1	CAV1	S37
33727228	__________MSGGKYVDSEGHLYTVPIREQ	Y(ph)VDSEGHLYTVPIR	1	Lung Cancer	DMSO@AZR3 cell line Exp1	CAV1	Y6
33727228	GNIYKPNNKAMADELSEKQVYDAHTKEIDLV	AMADELS(ph)EKQVYDAHTK	1	Lung Cancer	DMSO@AZR4 cell line Exp1	CAV1	S37
33727228	__________MSGGKYVDSEGHLYTVPIREQ	Y(ph)VDSEGHLYTVPIR	1	Lung Cancer	DMSO@AZR4 cell line Exp1	CAV1	Y6
33727228	GNIYKPNNKAMADELSEKQVYDAHTKEIDLV	AMADELS(ph)EK	1	Lung Cancer	DMSO@COR1 cell line Exp2	CAV1	S37
33727228	_______MSGGKYVDSEGHLYTVPIREQGNI	YVDS(ph)EGHLYTVPIR	1	Lung Cancer	DMSO@COR1 cell line Exp2	CAV1	S9
33727228	__________MSGGKYVDSEGHLYTVPIREQ	Y(ph)VDSEGHLYTVPIR	1	Lung Cancer	DMSO@COR1 cell line Exp2	CAV1	Y6
33727228	GNIYKPNNKAMADELSEKQVYDAHTKEIDLV	AMADELS(ph)EK	1	Lung Cancer	DMSO@COR10 cell line Exp2	CAV1	S37
33727228	_______MSGGKYVDSEGHLYTVPIREQGNI	YVDS(ph)EGHLYTVPIR	1	Lung Cancer	DMSO@COR10 cell line Exp2	CAV1	S9
33727228	__________MSGGKYVDSEGHLYTVPIREQ	Y(ph)VDSEGHLYTVPIR	1	Lung Cancer	DMSO@COR10 cell line Exp2	CAV1	Y6
33727228	GNIYKPNNKAMADELSEKQVYDAHTKEIDLV	AMADELS(ph)EKQVYDAHTK	1	Lung Cancer	DMSO@H1975 cell line Exp1	CAV1	S37
33727228	__________MSGGKYVDSEGHLYTVPIREQ	Y(ph)VDSEGHLYTVPIR	1	Lung Cancer	DMSO@H1975 cell line Exp1	CAV1	Y6
33727228	GNIYKPNNKAMADELSEKQVYDAHTKEIDLV	AMADELS(ph)EK	1	Lung Cancer	DMSO@H1975 cell line Exp2	CAV1	S37
33727228	_______MSGGKYVDSEGHLYTVPIREQGNI	YVDS(ph)EGHLYTVPIR	1	Lung Cancer	DMSO@H1975 cell line Exp2	CAV1	S9
33727228	__________MSGGKYVDSEGHLYTVPIREQ	Y(ph)VDSEGHLYTVPIR	1	Lung Cancer	DMSO@H1975 cell line Exp2	CAV1	Y6
33727228	______________MSGGKYVDSEGHLYTVP	S(ph)GGKYVDSEGHLYTVPIR	1	Lung Cancer	Osimertinib@AZR3 cell line Exp1	CAV1	S2
33727228	GNIYKPNNKAMADELSEKQVYDAHTKEIDLV	AMADELS(ph)EKQVYDAHTK	1	Lung Cancer	Osimertinib@AZR3 cell line Exp1	CAV1	S37
33727228	EGHLYTVPIREQGNIYKPNNKAMADELSEKQ	YVDSEGHLYTVPIREQGNIY(ph)KPNNK	0.958977	Lung Cancer	Osimertinib@AZR3 cell line Exp1	CAV1	Y25
33727228	______________MSGGKYVDSEGHLYTVP	S(ph)GGKYVDSEGHLYTVPIR	1	Lung Cancer	Osimertinib@AZR4 cell line Exp1	CAV1	S2
33727228	GNIYKPNNKAMADELSEKQVYDAHTKEIDLV	AMADELS(ph)EKQVYDAHTK	1	Lung Cancer	Osimertinib@AZR4 cell line Exp1	CAV1	S37
33727228	EGHLYTVPIREQGNIYKPNNKAMADELSEKQ	YVDSEGHLYTVPIREQGNIY(ph)KPNNK	0.958977	Lung Cancer	Osimertinib@AZR4 cell line Exp1	CAV1	Y25
33727228	______________MSGGKYVDSEGHLYTVP	S(ph)GGKYVDSEGHLYTVPIR	1	Lung Cancer	Osimertinib@@H1975 cell line Exp1	CAV1	S2
33727228	GNIYKPNNKAMADELSEKQVYDAHTKEIDLV	AMADELS(ph)EKQVYDAHTK	1	Lung Cancer	Osimertinib@@H1975 cell line Exp1	CAV1	S37
33727228	EGHLYTVPIREQGNIYKPNNKAMADELSEKQ	YVDSEGHLYTVPIREQGNIY(ph)KPNNK	0.958977	Lung Cancer	Osimertinib@@H1975 cell line Exp1	CAV1	Y25
33727228	______________MSGGKYVDSEGHLYTVP	S(ph)GGKYVDSEGHLYTVPIR	1	Lung Cancer	Reciletineb@COR1 cell line Exp2	CAV1	S2
33727228	GNIYKPNNKAMADELSEKQVYDAHTKEIDLV	AMADELS(ph)EKQVYDAHTK	1	Lung Cancer	Reciletineb@COR1 cell line Exp2	CAV1	S37
33727228	__________MSGGKYVDSEGHLYTVPIREQ	Y(ph)VDSEGHLYTVPIR	1	Lung Cancer	Reciletineb@COR1 cell line Exp2	CAV1	Y6
33727228	______________MSGGKYVDSEGHLYTVP	S(ph)GGKYVDSEGHLYTVPIR	1	Lung Cancer	Reciletineb@COR10 cell line Exp2	CAV1	S2
33727228	GNIYKPNNKAMADELSEKQVYDAHTKEIDLV	AMADELS(ph)EKQVYDAHTK	1	Lung Cancer	Reciletineb@COR10 cell line Exp2	CAV1	S37
33727228	__________MSGGKYVDSEGHLYTVPIREQ	Y(ph)VDSEGHLYTVPIR	1	Lung Cancer	Reciletineb@COR10 cell line Exp2	CAV1	Y6
33727228	______________MSGGKYVDSEGHLYTVP	S(ph)GGKYVDSEGHLYTVPIR	1	Lung Cancer	Reciletineb@H1975 cell line Exp2	CAV1	S2
33727228	GNIYKPNNKAMADELSEKQVYDAHTKEIDLV	AMADELS(ph)EKQVYDAHTK	1	Lung Cancer	Reciletineb@H1975 cell line Exp2	CAV1	S37
33727228	__________MSGGKYVDSEGHLYTVPIREQ	Y(ph)VDSEGHLYTVPIR	1	Lung Cancer	Reciletineb@H1975 cell line Exp2	CAV1	Y6
33797919	YVDSEGHLYTVPIR		0.99988	Cervical cancer	Rapamycin@HeLa cell line R3	CAV1	S9
33819647	GNIYKPNNKAMADELSEKQVYDAHTKEIDLV	AMADELS(ph)EKQVYDAHTK	1	osteosarcoma	IR-RNAB@U2OS cell	CAV1	S37
33819647	______________MSGGKYVDSEGHLYTVP	S(ph)GGKYVDSEGHLYTVPIR	0.999968	osteosarcoma	IR-RNAB@U2OS cell	CAV1	S2
33819647	GNIYKPNNKAMADELSEKQVYDAHTKEIDLV	AMADELS(ph)EK	1	osteosarcoma	IR-Urea@U2OS cell	CAV1	S37
33819647	______________MSGGKYVDSEGHLYTVP	S(ph)GGKYVDSEGHLYTVPIR	0.999938	osteosarcoma	IR-Urea@U2OS cell	CAV1	S2
34673281	GNIYKPNNKAMADELSEKQVYDAHTKEIDLV	AMADELS(ph)EK	1	Melanoma	BRAFi-resistant@A375 cells	CAV1	S37
34673281	GNIYKPNNKAMADELSEKQVYDAHTKEIDLV	AMADELS(ph)EK	1	Melanoma	BRAFi-sensitive@A375 cells	CAV1	S37
35022314		AMADELS(ph)EKQVYDAHTK	1	Kinase-Signalling	DMSO@H1299 cell line	CAV1	S37
35022314		AMADELS(ph)EKQVYDAHTK	1	Kinase-Signalling	RXDX-106(30min)@H1299 cell line IMAC	CAV1	S37
35022314		AMADELS(ph)EKQVYDAHTK	1	Kinase-Signalling	RXDX-106(4h)@H1299 cell line IMAC	CAV1	S37
35257745		fQSPQIQATIS(ph)PPLQPk	100	cardiovascular disease	DMSO(10min)@EA.hy926 cell line	CAV1	Y25
35257745		qSMDMS(ph)PIk	99.77	cardiovascular disease	DMSO(10min)@EA.hy926 cell line	CAV1	S37
35257745		eQGNIY(ph)kPNNk	100	cardiovascular disease	DMSO(0min)@EA.hy926 cell line	CAV1	Y25
35257745		aMADELS(ph)EkQVYDAHTk	99.77	cardiovascular disease	DMSO(0min)@EA.hy926 cell line	CAV1	S37
35257745		eQGNIY(ph)kPNNk	100	cardiovascular disease	SB203580(10min)@EA.hy926 cell line	CAV1	Y25
35257745		aMADELS(ph)EkQVYDAHTk	99.77	cardiovascular disease	SB203580(10min)@EA.hy926 cell line	CAV1	S37
35257745		eQGNIY(ph)kPNNk	100	cardiovascular disease	SB203580(0min)@EA.hy926 cell line	CAV1	Y25
35257745		aMADELS(ph)EkQVYDAHTk	99.77	cardiovascular disease	SB203580(0min)@EA.hy926 cell line	CAV1	S37
35301407	_______MSGGKYVDSEGHLYTVPIREQGNI	YVDS(ph)EGHLYTVPIR	0.997982	choriocarcinoma	Vehicle-only@JEG3R cell lines	CAV1	S9
35508387	EGHLYTVPIREQGNIYKPNNKAMADELSEKQ	EQGNIY(ph)KPNNK	1	neuroblastoma	Dox_ALK(2h)@HEK 293 cells	CAV1	Y25
35508387	EGHLYTVPIREQGNIYKPNNKAMADELSEKQ	EQGNIY(ph)KPNNK	1	neuroblastoma	Dox_ALK(4h)@HEK 293 cells	CAV1	Y25
35508387	EGHLYTVPIREQGNIYKPNNKAMADELSEKQ	EQGNIY(ph)KPNNK	1	neuroblastoma	Dox_ALK(8h)@HEK 293 cells	CAV1	Y25
35508387	EGHLYTVPIREQGNIYKPNNKAMADELSEKQ	EQGNIY(ph)KPNNK	1	neuroblastoma	Dox_ALK(24h)@HEK 293 cells	CAV1	Y25
35508387	EGHLYTVPIREQGNIYKPNNKAMADELSEKQ	EQGNIY(ph)KPNNK	1	neuroblastoma	Untreated(-Dox)@HEK 293 cells	CAV1	Y25
35688186	GNIYKPNNKAMADELSEKQVYDAHTKEIDLV	AMADELS(ph)EKQVYDAHTK	1	Signaling	Coumarin(0Î¼M)@HepG2 cells	CAV1	S37
35688186	GNIYKPNNKAMADELSEKQVYDAHTKEIDLV	AMADELS(ph)EKQVYDAHTK	1	Signaling	Quercetin(0Î¼M)@HepG2 cells	CAV1	S37
35688186	GNIYKPNNKAMADELSEKQVYDAHTKEIDLV	AMADELS(ph)EKQVYDAHTK	1	Signaling	Coumarin(0.001Î¼M)@HepG2 cells	CAV1	S37
35688186	GNIYKPNNKAMADELSEKQVYDAHTKEIDLV	AMADELS(ph)EKQVYDAHTK	1	Signaling	Coumarin(0.01Î¼M)@HepG2 cells	CAV1	S37
35688186	GNIYKPNNKAMADELSEKQVYDAHTKEIDLV	AMADELS(ph)EKQVYDAHTK	1	Signaling	Coumarin(0.1Î¼M)@HepG2 cells	CAV1	S37
35688186	GNIYKPNNKAMADELSEKQVYDAHTKEIDLV	AMADELS(ph)EKQVYDAHTK	1	Signaling	Coumarin(1Î¼M)@HepG2 cells	CAV1	S37
35688186	GNIYKPNNKAMADELSEKQVYDAHTKEIDLV	AMADELS(ph)EKQVYDAHTK	1	Signaling	Coumarin(10Î¼M)@HepG2 cells	CAV1	S37
35688186	GNIYKPNNKAMADELSEKQVYDAHTKEIDLV	AMADELS(ph)EKQVYDAHTK	1	Signaling	Coumarin(100Î¼M)@HepG2 cells	CAV1	S37
35688186	GNIYKPNNKAMADELSEKQVYDAHTKEIDLV	AMADELS(ph)EKQVYDAHTK	1	Signaling	Quercetin(0.2Î¼M)@HepG2 cells	CAV1	S37
35688186	GNIYKPNNKAMADELSEKQVYDAHTKEIDLV	AMADELS(ph)EKQVYDAHTK	1	Signaling	Quercetin(10Î¼M)@HepG2 cells	CAV1	S37
35742860	__________MADELSEKQVYDAHTKEIDLV	ADELS(ph)EKQVYDAHTK	1	Colon cancer	Untreated@HCT116-Gal4 cells	CAV1	S37
35742860	__________MADELSEKQVYDAHTKEIDLV	ADELS(ph)EKQVYDAHTK	1	Colon cancer	Doxycycline (72h)@HCT116-Gal4 cells S1	CAV1	S37
35742860	__________MADELSEKQVYDAHTKEIDLV	ADELS(ph)EKQVYDAHTK	1	Colon cancer	Doxycycline (72h)@HCT116-Gal4 cells S2	CAV1	S37
35742860	__________MADELSEKQVYDAHTKEIDLV	ADELS(ph)EKQVYDAHTK	1	Colon cancer	Doxycycline (72h)@HCT116-Gal4 cells S3	CAV1	S37
35838755	__MSGGKYVDSEGHLYTVPIREQGNIYKPNN	YVDSEGHLY(ph)TVPIR	0.884055	Renal cancer	DMSO@A498 cancer cell	CAV1	Y14
35838755	__MSGGKYVDSEGHLYTVPIREQGNIYKPNN	YVDSEGHLY(ph)TVPIR	0.884055	Renal cancer	EA@A498 cell	CAV1	Y14
36060052	______________MSGGKYVDSEGHLYTVP		1	PPM1D inhibition	Eto@HCT116 cells	CAV1	S2
36060052	_______MSGGKYVDSEGHLYTVPIREQGNI		1	PPM1D inhibition	Eto@HCT116 cells	CAV1	S9
36060052	GNIYKPNNKAMADELSEKQVYDAHTKEIDLV		1	PPM1D inhibition	Eto@HCT116 cells	CAV1	S37
36060052	GNIYKPNNKAMADELSEKQVYDAHTKEIDLV		1	PPM1D inhibition	Eto@U2OS cells	CAV1	S37
36060052	______________MSGGKYVDSEGHLYTVP		1	PPM1D inhibition	Eto+PPM1Di@HCT116 cells	CAV1	S2
36060052	_______MSGGKYVDSEGHLYTVPIREQGNI		1	PPM1D inhibition	Eto+PPM1Di@HCT116 cells	CAV1	S9
36060052	GNIYKPNNKAMADELSEKQVYDAHTKEIDLV		1	PPM1D inhibition	Eto+PPM1Di@HCT116 cells	CAV1	S37
36060052	GNIYKPNNKAMADELSEKQVYDAHTKEIDLV		1	PPM1D inhibition	Eto+PPM1Di@U2OS cells	CAV1	S37
36060052	______________MSGGKYVDSEGHLYTVP		1	PPM1D inhibition	DMSO@HCT116 cells_36060052	CAV1	S2
36060052	_______MSGGKYVDSEGHLYTVPIREQGNI		1	PPM1D inhibition	DMSO@HCT116 cells_36060052	CAV1	S9
36060052	GNIYKPNNKAMADELSEKQVYDAHTKEIDLV		1	PPM1D inhibition	DMSO@HCT116 cells_36060052	CAV1	S37
36060052	GNIYKPNNKAMADELSEKQVYDAHTKEIDLV		1	PPM1D inhibition	DMSO@U2OS cells_36060052	CAV1	S37
36077344	GNIYKPNNKAMADELSEKQVYDAHTKEIDLV		1	alpha-toxin (TcnA)	FA-TcnA@HEp-2 cells	CAV1	S37
36077344	GNIYKPNNKAMADELSEKQVYDAHTKEIDLV		1	alpha-toxin (TcnA)	TcnA@HEp-2 cells	CAV1	S37
36077344	GNIYKPNNKAMADELSEKQVYDAHTKEIDLV		1	alpha-toxin (TcnA)	Untreated@HEp-2 cells	CAV1	S37
36357940			100	Signaling	JPH203 (15min)@KKU-055-BTC cell line	CAV1	S37
36357940			100	Signaling	JPH203 (15min)@KKU-100-BTC cell line	CAV1	Y14
36357940			100	Signaling	JPH203 (15min)@KKU-100-BTC cell line	CAV1	S37
36357940			100	Signaling	JPH203 (15min)@KKU-213-BTC cell line	CAV1	Y6
36357940			100	Signaling	JPH203 (15min)@KKU-213-BTC cell line	CAV1	T15
36357940			100	Signaling	JPH203 (15min)@KKU-213-BTC cell line	CAV1	S9
36357940			100	Signaling	JPH203 (15min)@KKU-213-BTC cell line	CAV1	Y14
36357940			100	Signaling	JPH203 (15min)@KKU-213-BTC cell line	CAV1	S37
36357940			100	Signaling	JPH203 (15min)@KKU-213-BTC cell line	CAV1	Y25
36357940			100	Signaling	JPH203 (30min)@KKU-055-BTC cell line	CAV1	S37
36357940			100	Signaling	JPH203 (30min)@KKU-100-BTC cell line	CAV1	S37
36357940			100	Signaling	JPH203 (30min)@KKU-213-BTC cell line	CAV1	T15
36357940			100	Signaling	JPH203 (30min)@KKU-213-BTC cell line	CAV1	S37
36357940			100	Signaling	JPH203 (30min)@KKU-213-BTC cell line	CAV1	S9
36357940			100	Signaling	DMSO@KKU-055-BTC cell line	CAV1	S37
36357940			100	Signaling	DMSO@KKU-055-BTC cell line	CAV1	S37
36357940			100	Signaling	DMSO@KKU-100-BTC cell line	CAV1	S37
36357940			100	Signaling	DMSO@KKU-100-BTC cell line	CAV1	S37
36357940			100	Signaling	DMSO@KKU-100-BTC cell line	CAV1	Y14
36357940			100	Signaling	DMSO@KKU-213-BTC cell line	CAV1	S37
36357940			100	Signaling	DMSO@KKU-213-BTC cell line	CAV1	Y14
36357940			100	Signaling	DMSO@KKU-213-BTC cell line	CAV1	T15
36357940			100	Signaling	DMSO@KKU-213-BTC cell line	CAV1	S37
36357940			100	Signaling	DMSO@KKU-213-BTC cell line	CAV1	S9
36357940			100	Signaling	DMSO@KKU-213-BTC cell line	CAV1	Y6
36357940			100	Signaling	DMSO@KKU-213-BTC cell line	CAV1	Y25
36357940			100	Signaling	DMSO@KKU-213-BTC cell line	CAV1	S9
36357940			100	Signaling	DMSO@KKU-213-BTC cell line	CAV1	T15
27642862	_____MADELSEKQVYDAHTKEIDLVNRDPK	ADELS(ph)EKQVY(ph)DAHTK	0.971793	Enrichment-study	Pervanadate@BEL7402 cell line	CAV1	Y11
27642862	_____MADELSEKQVYDAHTKEIDLVNRDPK	ADELS(ph)EKQVY(ph)DAHTK	0.971793	phosphotyrosine superbinder	Untreated control@BEL7402 cell line	CAV1	Y11
27880036	_____MADELSEKQVYDAHTKEIDLVNRDPK	ADELSEKQVY(ph)DAHTK	0.999994	Enrichment analysis	Pervanadate@Hela cell line_27880036	CAV1	Y11
27880036	_____MADELSEKQVYDAHTKEIDLVNRDPK	ADELSEKQVY(ph)DAHTK	0.999994	Enrichment analysis	anti-pY Ab@HeLa cell line	CAV1	Y11
27880036	_____MADELSEKQVYDAHTKEIDLVNRDPK	ADELSEKQVY(ph)DAHTK	0.999994	Enrichment analysis	Src sSH2@HeLa cell line	CAV1	Y11
30624053		AMADELS(ph)EK	100	Colon carcinoma	SCX-RPLC-CZE-MS/MS@HCT116 cell	CAV1	S37
24961811	__MSGGKYVDSEGHL;DSEGHLYTVPIREQG	Y(ph)VDSEGHLYT(ph)VPIR	100	Cancer	BRAFV600E+OISb(9d)@HDF cells	CAV1	Y6
24961811	__MSGGKYVDSEGHL;DSEGHLYTVPIREQG	Y(ph)VDSEGHLYT(ph)VPIR	100	Cancer	BRAFV600E+OISb(9d)@HDF cells	CAV1	T15
24961811	__MSGGKYVDSEGHL;DSEGHLYTVPIREQG	Y(ph)VDSEGHLYT(ph)VPIR	100	Cancer	BRAFV600E+OIS(9d)@HDF cells	CAV1	Y6
24961811	__MSGGKYVDSEGHL;DSEGHLYTVPIREQG	Y(ph)VDSEGHLYT(ph)VPIR	100	Cancer	BRAFV600E+OIS(9d)@HDF cells	CAV1	T15
24961811	__MSGGKYVDSEGHL;DSEGHLYTVPIREQG	Y(ph)VDSEGHLYT(ph)VPIR	100	Cancer	Cycling control(9d)@HDF cells	CAV1	Y6
24961811	__MSGGKYVDSEGHL;DSEGHLYTVPIREQG	Y(ph)VDSEGHLYT(ph)VPIR	100	Cancer	Cycling control(9d)@HDF cells	CAV1	T15
27307780	_MSGGKYVDSEGHL;VDSEGHLYTVPIREQ	yVDSEGHLyTVPIR	100;99.4	Oral squamous cell carcinoma	Curcumin@CAL27 cells	CAV1	Y6
27307780	_MSGGKYVDSEGHL;VDSEGHLYTVPIREQ	yVDSEGHLyTVPIR	100;99.4	Oral squamous cell carcinoma	Curcumin@CAL27 cells	CAV1	Y14
27307780	_MSGGKYVDSEGHL;VDSEGHLYTVPIREQ	yVDSEGHLyTVPIR	100;99.4	Oral squamous cell carcinoma	DMSO@CAL27 cells	CAV1	Y6
27307780	_MSGGKYVDSEGHL;VDSEGHLYTVPIREQ	yVDSEGHLyTVPIR	100;99.4	Oral squamous cell carcinoma	DMSO@CAL27 cells	CAV1	Y14
32865326		Y(ph)VDSEGHLY(ph)TVPIR	0.971588	Tyrosine kinase signaling	DMSO@PC9 cells	CAV1	Y6
32865326		Y(ph)VDSEGHLY(ph)TVPIR	0.971588	Tyrosine kinase signaling	DMSO@PC9 cells	CAV1	Y14
32865326		Y(ph)VDSEGHLY(ph)TVPIR	0.971588	Tyrosine kinase signaling	Erlotinib@PC9 cells	CAV1	Y6
32865326		Y(ph)VDSEGHLY(ph)TVPIR	0.971588	Tyrosine kinase signaling	Erlotinib@PC9 cells	CAV1	Y14
32865326		Y(ph)VDSEGHLY(ph)TVPIR	0.971588	Tyrosine kinase signaling	Osimertinib(1h)@PC9 cells	CAV1	Y6
32865326		Y(ph)VDSEGHLY(ph)TVPIR	0.971588	Tyrosine kinase signaling	Osimertinib(1h)@PC9 cells	CAV1	Y14
25816343			0.997147	Infection	Mock treated@16HBE14o- cells	CAV1	S2
25816343			0.997147	Infection	Mock treated@S9 cells	CAV1	S2
25816343			0.997147	Infection	rHla@16HBE14o- cells	CAV1	S2
25816343			0.997147	Infection	rHla@S9 cells	CAV1	S2
27642862	______________MSGGKYVDSEGHLYTVP	S(ph)GGKYVDSEGHLYTVPIR	0.964337	Enrichment-study	Pervanadate@BEL7402 cell line	CAV1	S2
27642862	EGHLYTVPIREQGNIYKPNNKAMADELSEKQ	YVDSEGHLYTVPIREQGNIY(ph)KPNNK	0.99976	Enrichment-study	Pervanadate@BEL7402 cell line	CAV1	Y25
27642862	_MSGGKYVDSEGHLYTVPIREQGNIYKPNNK	YVDSEGHLYT(ph)VPIR	0.985019	Enrichment-study	Pervanadate@Hela cell line_27642862	CAV1	T15
27642862	__MSGGKYVDSEGHLYTVPIREQGNIYKPNN	YVDS(ph)EGHLY(ph)TVPIR	0.864573	Enrichment-study	Pervanadate@JURKAT cell line	CAV1	Y14
27642862	______________MSGGKYVDSEGHLYTVP	S(ph)GGKYVDSEGHLYTVPIR	0.999869	Enrichment-study	Pervanadate@MCF10A cell line	CAV1	S2
27642862	EGHLYTVPIREQGNIYKPNNKAMADELSEKQ	YVDSEGHLYTVPIREQGNIY(ph)KPNNK	0.98803	Enrichment-study	Pervanadate@MCF10A cell line	CAV1	Y25
27642862	__MSGGKYVDSEGHLYTVPIREQGNIYKPNN	YVDS(ph)EGHLY(ph)TVPIR	0.983032	Enrichment-study	Pervanadate@MCF7 cell line	CAV1	Y14
27642862	_______MSGGKYVDSEGHLYTVPIREQGNI	YVDS(ph)EGHLY(ph)TVPIR	0.999991	Enrichment-study	Pervanadate@MDAMB231 cell line	CAV1	S9
27642862	______________MSGGKYVDSEGHLYTVP	S(ph)GGKYVDSEGHLY(ph)TVPIR	0.964337	phosphotyrosine superbinder	Untreated control@BEL7402 cell line	CAV1	S2
27642862	EGHLYTVPIREQGNIYKPNNKAMADELSEKQ	YVDS(ph)EGHLYTVPIREQGNIY(ph)KPNNK	0.99976	phosphotyrosine superbinder	Untreated control@BEL7402 cell line	CAV1	Y25
27642862	_MSGGKYVDSEGHLYTVPIREQGNIYKPNNK	YVDSEGHLYT(ph)VPIR	0.985019	phosphotyrosine superbinder	Untreated control@HeLa cells	CAV1	T15
27642862	__MSGGKYVDSEGHLYTVPIREQGNIYKPNN	YVDS(ph)EGHLY(ph)TVPIR	0.864573	phosphotyrosine superbinder	Untreated control@Jurkat cells	CAV1	Y14
27642862	__MSGGKYVDSEGHLYTVPIREQGNIYKPNN	YVDS(ph)EGHLY(ph)TVPIR	0.983032	phosphotyrosine superbinder	Untreated control@MCF-7 cells	CAV1	Y14
27642862	_MSGGKYVDSEGHLYTVPIREQGNIYKPNNK	YVDSEGHLYT(ph)VPIR	0.921737	phosphotyrosine superbinder	Pervanadate SB1@HeLa cells	CAV1	T15
27642862	__________MSGGKYVDSEGHLYTVPIREQ	Y(ph)VDSEGHLY(ph)TVPIR	0.999652	phosphotyrosine superbinder	Pervanadate@HeLa cells_27642862	CAV1	Y6
27880036	__MSGGKYVDSEGHLYTVPIREQGNIYKPNN	Y(ph)VDSEGHLY(ph)TVPIR	0.999844	Enrichment analysis	Pervanadate@Hela cell line_27880036	CAV1	Y14
27880036	__MSGGKYVDSEGHLYTVPIREQGNIYKPNN	Y(ph)VDSEGHLY(ph)TVPIR	0.999844	Enrichment analysis	anti-pY Ab@HeLa cell line	CAV1	Y14
27880036	__MSGGKYVDSEGHLYTVPIREQGNIYKPNN	Y(ph)VDSEGHLY(ph)TVPIR	0.999844	Enrichment analysis	Src sSH2@HeLa cell line	CAV1	Y14
28331001	__________MSGGKYVDSEGHLYTVPIREQ	_Y(ph)VDSEGHLY(ph)TVPIR_	0.999205	Lung cancer	FBS@H1975 cell line	CAV1	Y6
29083192	______________MSGGKYVDSEGHLYTVP	S(ph)GGKYVDSEGHLYTVPIR	0.999853	Fractionation-study	CSCX-TiO2@HeLa cell line	CAV1	S2
29083192	__________MADELSEKQVYDAHTKEIDLV	ADELS(ph)EKQVYDAHTK	0.999985	Fractionation-study	SAX@HeLa cell line R2	CAV1	S37
29496907	__MSGGKYVDSEGHLYTVPIREQGNIYKPNN	YVDSEGHLY(ph)TVPIR	0.800458	Substrates analysis of SRMS	GFP WT SRMS-BR1@HEK293 cell	CAV1	Y14
29496907	__MSGGKYVDSEGHLYTVPIREQGNIYKPNN	YVDSEGHLY(ph)TVPIR	0.800458	Substrates analysis of SRMS	GFP WT SRMS-BR2@HEK293 cell	CAV1	Y14
29496907	__MSGGKYVDSEGHLYTVPIREQGNIYKPNN	YVDSEGHLY(ph)TVPIR	0.800458	Substrates analysis of SRMS	GFP alone BR1@HEK293 cell	CAV1	Y14
29496907	__MSGGKYVDSEGHLYTVPIREQGNIYKPNN	YVDSEGHLY(ph)TVPIR	0.800458	Substrates analysis of SRMS	GFP alone BR1@HEK293 cell	CAV1	Y14
29496907	__MSGGKYVDSEGHLYTVPIREQGNIYKPNN	YVDSEGHLY(ph)TVPIR	0.800458	Substrates analysis of SRMS	GFP alone BR2@HEK293 cell	CAV1	Y14
29496907	__MSGGKYVDSEGHLYTVPIREQGNIYKPNN	YVDSEGHLY(ph)TVPIR	0.800458	Substrates analysis of SRMS	GFP alone BR2@HEK293 cell	CAV1	Y14
29507054	_______MSGGKYVDSEGHLYTVPIREQGNI		0.996952	melanomas	DMSO@SK-Mel24 cells	CAV1	S9
29507054	_______MSGGKYVDSEGHLYTVPIREQGNI		0.996952	melanomas	DMSO@SK-Mel28 cells	CAV1	S9
29507054	_______MSGGKYVDSEGHLYTVPIREQGNI		0.996952	melanomas	Dabra+XL888@SK-Mel28 cells	CAV1	S9
29507054	_______MSGGKYVDSEGHLYTVPIREQGNI		0.996952	melanomas	Dabra+XL888@SK-Mel24 cells	CAV1	S9
29507054	_______MSGGKYVDSEGHLYTVPIREQGNI		0.996952	melanomas	Dabra+XL888@SK-Mel24 cells	CAV1	S9
29507054	_______MSGGKYVDSEGHLYTVPIREQGNI		0.996952	melanomas	Dabra@SK-Mel28 cells	CAV1	S9
29507054	_______MSGGKYVDSEGHLYTVPIREQGNI		0.996952	melanomas	Dabra@SK-Mel24 cells	CAV1	S9
29507054	_______MSGGKYVDSEGHLYTVPIREQGNI		0.996952	melanomas	Dabra@SK-Mel24 cells	CAV1	S9
29507054	_______MSGGKYVDSEGHLYTVPIREQGNI		0.996952	melanomas	XL888@SK-Mel28 cells	CAV1	S9
29507054	_______MSGGKYVDSEGHLYTVPIREQGNI		0.996952	melanomas	XL888@SK-Mel24 cells	CAV1	S9
29507054	_______MSGGKYVDSEGHLYTVPIREQGNI		0.996952	melanomas	XL888@SK-Mel24 cells	CAV1	S9
30061712			0.999856	Colorectal Cancer	2D cultured(Acetone)HCT116 spheroids-R1	CAV1	S9
30061712			0.999922	Colorectal Cancer	2D cultured(Acetone)HCT116 spheroids-R2	CAV1	T46
30061712			0.799727	Colorectal Cancer	3D cultured(Dispase)HCT116 spheroids-R1	CAV1	Y14
30061712			0.999974	Colorectal Cancer	3D cultured(Dispase)HCT116 spheroids-R3	CAV1	S9
30061712			0.999989	Colorectal Cancer	Untreated@HCT116 spheroids	CAV1	S37
30061712			0.948654	Colorectal Cancer	Untreated@HCT116 spheroids	CAV1	S9
31205498	SGGKYVDSEGHLYTVPIR		0.987181	Pancreatic ductal carcinoma	Gemcitabine R@PANC1 cell line	CAV1	S2
31205498	SGGKYVDSEGHLYTVPIR		0.987181	Pancreatic ductal carcinoma	Gemcitabine S@PANC1 cell line	CAV1	S2
31859329	_______MSGGKYVDSEGHLYTVPIREQGNI	S(ph)GGKY(ph)VDS(ph)EGHLY(ph)T(ph)V	0.999676	Breast Cancer	Monacolin K(0.5mM)(24h)@MDA-MB-231 cells	CAV1	S9
31859329	_______MSGGKYVDSEGHLYTVPIREQGNI	S(ph)GGKY(ph)VDS(ph)EGHLY(ph)T(ph)V	0.999676	Breast Cancer	Monacolin K(0.5mM)(30min)@MDA-MB-231 cells	CAV1	S9
31859329	_______MSGGKYVDSEGHLYTVPIREQGNI	S(ph)GGKY(ph)VDS(ph)EGHLY(ph)T(ph)V	0.999676	Breast Cancer	Monacolin K(0.5mM)(6h)@MDA-MB-231 cells	CAV1	S9
31859329	_______MSGGKYVDSEGHLYTVPIREQGNI	S(ph)GGKY(ph)VDS(ph)EGHLY(ph)T(ph)V	0.999676	Breast Cancer	Monacolin K(5mM)(24h)@MDA-MB-231 cells	CAV1	S9
31859329	_______MSGGKYVDSEGHLYTVPIREQGNI	S(ph)GGKY(ph)VDS(ph)EGHLY(ph)T(ph)V	0.999676	Breast Cancer	Monacolin K(5mM)(30min)@MDA-MB-231 cells	CAV1	S9
31859329	_______MSGGKYVDSEGHLYTVPIREQGNI	S(ph)GGKY(ph)VDS(ph)EGHLY(ph)T(ph)V	0.999676	Breast Cancer	Monacolin K(5mM)(6h)@MDA-MB-231 cells	CAV1	S9
32681075		AMADELS(ph)EKQVYDAHTK	0.999	Breast cancer	GAS6(10min)@Hs578T cell line	CAV1	S37
32681075		AMADELSEKQVY(ph)DAHTK	0.999	Breast cancer	GAS6(10min)@Hs578T cell line	CAV1	Y42
32681075		YVDSEGHLY(ph)TVPIR	0.96	Breast cancer	GAS6(10min)@Hs578T cell line	CAV1	Y14
32681075		Y(ph)VDSEGHLYTVPIR	0.999	Breast cancer	GAS6(10min)@Hs578T cell line	CAV1	Y6
32681075		AMADELS(ph)EKQVYDAHTK	0.999	Breast cancer	GAS6(20min)@Hs578T cell line	CAV1	S37
32681075		AMADELSEKQVY(ph)DAHTK	0.999	Breast cancer	GAS6(20min)@Hs578T cell line	CAV1	Y42
32681075		YVDSEGHLY(ph)TVPIR	0.96	Breast cancer	GAS6(20min)@Hs578T cell line	CAV1	Y14
32681075		Y(ph)VDSEGHLYTVPIR	0.999	Breast cancer	GAS6(20min)@Hs578T cell line	CAV1	Y6
32681075		AMADELS(ph)EKQVYDAHTK	0.999	Breast cancer	GAS6(5min)@Hs578T cell line	CAV1	S37
32681075		AMADELSEKQVY(ph)DAHTK	0.999	Breast cancer	GAS6(5min)@Hs578T cell line	CAV1	Y42
32681075		YVDSEGHLY(ph)TVPIR	0.96	Breast cancer	GAS6(5min)@Hs578T cell line	CAV1	Y14
32681075		Y(ph)VDSEGHLYTVPIR	0.999	Breast cancer	GAS6(5min)@Hs578T cell line	CAV1	Y6
32681075		AMADELS(ph)EKQVYDAHTK	0.999	Breast cancer	Untreated@Hs578T cell line	CAV1	S37
32681075		AMADELSEKQVY(ph)DAHTK	0.999	Breast cancer	Untreated@Hs578T cell line	CAV1	Y42
32681075		YVDSEGHLY(ph)TVPIR	0.96	Breast cancer	Untreated@Hs578T cell line	CAV1	Y14
32681075		Y(ph)VDSEGHLYTVPIR	0.999	Breast cancer	Untreated@Hs578T cell line	CAV1	Y6
32859902	_______MSGGKYVDSEGHLYTVPIREQGNI		0.996617	Infection	CVB3 infection(10h)@HeLa R19 cells	CAV1	S9
32859902	_______MSGGKYVDSEGHLYTVPIREQGNI		0.996617	Infection	CVB3 infection(2h)@HeLa R19 cells	CAV1	S9
32859902	_______MSGGKYVDSEGHLYTVPIREQGNI		0.996617	Infection	CVB3 infection(4h)@HeLa R19 cells	CAV1	S9
32859902	_______MSGGKYVDSEGHLYTVPIREQGNI		0.996617	Infection	CVB3 infection(6h)@HeLa R19 cells	CAV1	S9
32859902	_______MSGGKYVDSEGHLYTVPIREQGNI		0.996617	Infection	CVB3 infection(6h)@HeLa R19 cells	CAV1	S9
32859902	_______MSGGKYVDSEGHLYTVPIREQGNI		0.996617	Infection	CVB3 infection(8h)@HeLa R19 cells	CAV1	S9
32859902	_______MSGGKYVDSEGHLYTVPIREQGNI		0.996617	Infection	CVB3 infection(8h)@HeLa R19 cells	CAV1	S9
32859902	_______MSGGKYVDSEGHLYTVPIREQGNI		0.996617	Infection	Mock infected(0h)@HeLa R19 cells	CAV1	S9
32859902	_______MSGGKYVDSEGHLYTVPIREQGNI		0.996617	Infection	Mock infected(10h)@HeLa R19 cells	CAV1	S9
33619172	__MSGGKYVDSEGHLYTVPIREQGNIYKPNN	YVDS(ph)EGHLY(ph)TVPIR	0.999937	Signalling-study	DMSO@Calu1 cell line	CAV1	Y14
33619172	__________MSGGKYVDSEGHLYTVPIREQ	Y(ph)VDSEGHLY(ph)TVPIR	0.999715	Signalling-study	DMSO@Calu1 cell line	CAV1	Y6
33619172	__MSGGKYVDSEGHLYTVPIREQGNIYKPNN	YVDS(ph)EGHLY(ph)TVPIR	0.999937	Signalling-study	DMSO@H1792 cell line	CAV1	Y14
33619172	__MSGGKYVDSEGHLYTVPIREQGNIYKPNN	YVDS(ph)EGHLY(ph)TVPIR	0.999937	Signalling-study	DMSO@H358 cell line	CAV1	Y14
33619172	__________MSGGKYVDSEGHLYTVPIREQ	Y(ph)VDSEGHLY(ph)TVPIR	0.999715	Signalling-study	DMSO@H358 cell line	CAV1	Y6
33619172	__MSGGKYVDSEGHLYTVPIREQGNIYKPNN	YVDS(ph)EGHLY(ph)TVPIR	0.999937	Signalling-study	ARS1620(24h)@Calu1 cell line pY+IMAC	CAV1	Y14
33619172	__________MSGGKYVDSEGHLYTVPIREQ	Y(ph)VDSEGHLY(ph)TVPIR	0.999715	Signalling-study	ARS1620(24h)@Calu1 cell line pY+IMAC	CAV1	Y6
33619172	__MSGGKYVDSEGHLYTVPIREQGNIYKPNN	YVDS(ph)EGHLY(ph)TVPIR	0.999937	Signalling-study	ARS1620(24h)@H1792 cell line pY+IMAC	CAV1	Y14
33619172	__MSGGKYVDSEGHLYTVPIREQGNIYKPNN	YVDS(ph)EGHLY(ph)TVPIR	0.999937	Signalling-study	ARS1620(24h)@H358 cell line pY+IMAC	CAV1	Y14
33619172	__MSGGKYVDSEGHLYTVPIREQGNIYKPNN	YVDS(ph)EGHLY(ph)TVPIR	0.999937	Signalling-study	ARS1620(6h)@Calu1 cell line pY+IMAC	CAV1	Y14
33619172	__________MSGGKYVDSEGHLYTVPIREQ	Y(ph)VDSEGHLY(ph)TVPIR	0.999715	Signalling-study	ARS1620(6h)@Calu1 cell line pY+IMAC	CAV1	Y6
33619172	__MSGGKYVDSEGHLYTVPIREQGNIYKPNN	YVDS(ph)EGHLY(ph)TVPIR	0.999937	Signalling-study	ARS1620(6h)@H1792 cell line pY+IMAC	CAV1	Y14
33619172	__MSGGKYVDSEGHLYTVPIREQGNIYKPNN	YVDS(ph)EGHLY(ph)TVPIR	0.999937	Signalling-study	ARS1620(6h)@H358 cell line pY+IMAC	CAV1	Y14
33619172	__________MSGGKYVDSEGHLYTVPIREQ	Y(ph)VDSEGHLY(ph)TVPIR	0.999715	Signalling-study	ARS1620(6h)@H358 cell line pY+IMAC	CAV1	Y6
33619172	EGHLYTVPIREQGNIYKPNNKAMADELSEKQ	YVDSEGHLYTVPIREQGNIY(ph)KPNNK	0.999838	Signalling-study	ARS1620(24h)@Calu1 cell line IMAC	CAV1	Y25
33619172	EGHLYTVPIREQGNIYKPNNKAMADELSEKQ	YVDSEGHLYTVPIREQGNIY(ph)KPNNK	0.999838	Signalling-study	ARS1620(6h)@Calu1 cell line IMAC	CAV1	Y25
33727228	GNIYKPNNKAMADELSEKQVYDAHTKEIDLV	AMADELS(ph)EKQVY(ph)DAHTK	0.997083	Lung Cancer	Osimertinib@AZR3 cell line Exp1	CAV1	S37
33727228	GNIYKPNNKAMADELSEKQVYDAHTKEIDLV	AMADELS(ph)EKQVY(ph)DAHTK	0.997083	Lung Cancer	Osimertinib@AZR4 cell line Exp1	CAV1	S37
33727228	GNIYKPNNKAMADELSEKQVYDAHTKEIDLV	AMADELS(ph)EKQVY(ph)DAHTK	0.997083	Lung Cancer	Osimertinib@@H1975 cell line Exp1	CAV1	S37
33727228	EGHLYTVPIREQGNIYKPNNKAMADELSEKQ	YVDSEGHLYTVPIREQGNIY(ph)KPNNK	0.998974	Lung Cancer	Reciletineb@COR1 cell line Exp2	CAV1	Y25
33727228	EGHLYTVPIREQGNIYKPNNKAMADELSEKQ	YVDSEGHLYTVPIREQGNIY(ph)KPNNK	0.998974	Lung Cancer	Reciletineb@COR10 cell line Exp2	CAV1	Y25
33727228	EGHLYTVPIREQGNIYKPNNKAMADELSEKQ	YVDSEGHLYTVPIREQGNIY(ph)KPNNK	0.998974	Lung Cancer	Reciletineb@H1975 cell line Exp2	CAV1	Y25
33845483	__MSGGKYVDSEGHLYTVPIREQGNIYKPNN		provided	SARS-Infection	DMSO(36h)@A549 cell line	CAV1	Y14
33845483	GNIYKPNNKAMADELSEKQVYDAHTKEIDLV		provided	SARS-Infection	DMSO(36h)@A549 cell line	CAV1	S37
33845483	GNIYKPNNKAMADELSEKQVYDAHTKEIDLV		provided	SARS-Infection	DMSO(6h)@A549 cell line	CAV1	S37
33845483	GNIYKPNNKAMADELSEKQVYDAHTKEIDLV		provided	SARS-Infection	SARS-CoV(12h)@A549 cell line	CAV1	S37
33845483	__MSGGKYVDSEGHLYTVPIREQGNIYKPNN		provided	SARS-Infection	SARS-CoV(24h)@A549 cell line	CAV1	Y14
33845483	GNIYKPNNKAMADELSEKQVYDAHTKEIDLV		provided	SARS-Infection	SARS-CoV(24h)@A549 cell line	CAV1	S37
33845483	__MSGGKYVDSEGHLYTVPIREQGNIYKPNN		provided	SARS-Infection	SARS-CoV(36h)@A549 cell line	CAV1	Y14
33845483	GNIYKPNNKAMADELSEKQVYDAHTKEIDLV		provided	SARS-Infection	SARS-CoV(36h)@A549 cell line	CAV1	S37
33845483	_______MSGGKYVDSEGHLYTVPIREQGNI		provided	SARS-Infection	SARS-CoV(36h)@A549 cell line	CAV1	S9
33845483	_MSGGKYVDSEGHLYTVPIREQGNIYKPNNK		provided	SARS-Infection	SARS-CoV(36h)@A549 cell line	CAV1	T15
33845483	GNIYKPNNKAMADELSEKQVYDAHTKEIDLV		provided	SARS-Infection	SARS-CoV(6h)@A549 cell line	CAV1	S37
33845483	__MSGGKYVDSEGHLYTVPIREQGNIYKPNN		provided	SARS-Infection	SARS-CoV2(36h)@A549 cell line	CAV1	Y14
33845483	GNIYKPNNKAMADELSEKQVYDAHTKEIDLV		provided	SARS-Infection	SARS-CoV2(36h)@A549 cell line	CAV1	S37
33845483	GNIYKPNNKAMADELSEKQVYDAHTKEIDLV		provided	SARS-Infection	SARS-CoV2(6h)@A549 cell line	CAV1	S37
35257745		S(ph)EEVPAFGVAS(ph)PPPLTDTPDTTANAEGDLPTTmGGPLPPHLALk	96.76	cardiovascular disease	DMSO(10min)@EA.hy926 cell line	CAV1	T46
35257745		qVYDAHT(ph)kEIDLVNRDPk	96.76	cardiovascular disease	DMSO(0min)@EA.hy926 cell line	CAV1	T46
35257745		qVYDAHT(ph)kEIDLVNRDPk	96.76	cardiovascular disease	SB203580(10min)@EA.hy926 cell line	CAV1	T46
35257745		qVYDAHT(ph)kEIDLVNRDPk	96.76	cardiovascular disease	SB203580(0min)@EA.hy926 cell line	CAV1	T46
35864335	AMADELSEK	AMADELS(ph)EK	Class I	Phospho-signaling	RNA-bound@HeLa Kyoto cells	CAV1	S37
35864335	ADELSEK	ADELS(ph)EK	Class I	Phospho-signaling	RNA-bound@HeLa Kyoto cells	CAV1	S37
35864335	AMADELSEK	AMADELS(ph)EK	Class I	Phospho-signaling	Soluble-phosphopeptides@HeLa Kyoto cells	CAV1	S37
35864335	ADELSEK	ADELS(ph)EK	Class I	Phospho-signaling	Soluble-phosphopeptides@HeLa Kyoto cells	CAV1	S37
35880733	YVDSEGHLYTVPIR	YVDSEGHLY(ph)TVPIR	Class I	ovarian cancer	MBR(1X-R1-R6)@SK-OV-3 cell line	CAV1	Y14
35880733	YVDSEGHLYTVPIR	YVDS(ph)EGHLYTVPIR	Class I	ovarian cancer	MBR(1X-R1-R6)@SK-OV-3 cell line	CAV1	S9
35880733	AMADELSEK	AMADELS(ph)EK	Class I	ovarian cancer	MBR(1X-R1-R6)@SK-OV-3 cell line	CAV1	S37
35880733	SGGKYVDSEGHLYTVPIR	S(ph)GGKYVDSEGHLYTVPIR	Class I	ovarian cancer	MBR(1X-R1-R6)@SK-OV-3 cell line	CAV1	S2
35880733	AMADELSEK	AMADELS(ph)EK	Class I	ovarian cancer	Without MBR(1X-R1-R6)@SK-OV-3 cell line	CAV1	S37
35880733	SGGKYVDSEGHLYTVPIR	S(ph)GGKYVDSEGHLYTVPIR	Class I	ovarian cancer	Without MBR(1X-R1-R6)@SK-OV-3 cell line	CAV1	S2
35880733	YVDSEGHLYTVPIR	YVDS(ph)EGHLYTVPIR	Class I	ovarian cancer	TMT(1X-R1-R6)@SK-OV-3 cell line	CAV1	S9
35880733	AMADELSEK	AMADELS(ph)EK	Class I	ovarian cancer	TMT(1X-R1-R6)@SK-OV-3 cell line	CAV1	S37
35880733	AMADELSEKQVYDAHTK	AMADELSEKQVY(ph)DAHTK	Class I	ovarian cancer	TMT(1X-R1-R6)@SK-OV-3 cell line	CAV1	Y42
35880733	YVDSEGHLYTVPIR	YVDSEGHLY(ph)TVPIR	Class I	ovarian cancer	siSILAC+MBR(1X-R1-R6)@SK-OV-3 cell line	CAV1	Y14
35880733	AMADELSEK	AMADELS(ph)EK	Class I	ovarian cancer	siSILAC+MBR(1X-R1-R6)@SK-OV-3 cell line	CAV1	S37
35880733	AMADELSEK	AMADELS(ph)EK	Class I	ovarian cancer	siSILAC(1X-R1-R6)@SK-OV-3 cell line	CAV1	S37
35973030	YVDSEGHLYTVPIR	YVDSEGHLY(ph)TVPIR	Class I	Colorectal cancer	Osimertinib@CAF7 cell line Run1	CAV1	Y14
35973030	AMADELSEKQVYDAHTK	AMADELSEKQVY(ph)DAHTK	Class I	Colorectal cancer	Osimertinib@CAF7 cell line Run1	CAV1	Y42
35973030	YVDSEGHLYTVPIR	YVDSEGHLY(ph)TVPIR	Class I	Colorectal cancer	Osimertinib@MRC5 cell line Run1	CAV1	Y14
35973030	YVDSEGHLYTVPIR	Y(ph)VDSEGHLYTVPIR	Class I	Colorectal cancer	Osimertinib@MRC5 cell line Run1	CAV1	Y6
35973030	AMADELSEKQVYDAHTK	AMADELSEKQVY(ph)DAHTK	Class I	Colorectal cancer	Osimertinib@MRC5 cell line Run1	CAV1	Y42
35973030	YVDSEGHLYTVPIR	YVDSEGHLY(ph)TVPIR	Class I	Colorectal cancer	Osimertinib@CAF7 cell line Run2	CAV1	Y14
35973030	AMADELSEKQVYDAHTK	AMADELSEKQVY(ph)DAHTK	Class I	Colorectal cancer	Osimertinib@CAF7 cell line Run2	CAV1	Y42
35973030	YVDSEGHLYTVPIR	YVDSEGHLY(ph)TVPIR	Class I	Colorectal cancer	Osimertinib@MRC5 cell line Run2	CAV1	Y14
35973030	YVDSEGHLYTVPIR	Y(ph)VDSEGHLYTVPIR	Class I	Colorectal cancer	Osimertinib@MRC5 cell line Run2	CAV1	Y6
35973030	AMADELSEKQVYDAHTK	AMADELSEKQVY(ph)DAHTK	Class I	Colorectal cancer	Osimertinib@MRC5 cell line Run2	CAV1	Y42
35973030	YVDSEGHLYTVPIR	YVDSEGHLY(ph)TVPIR	Class I	Colorectal cancer	DMSO@CAF7 cell line Run1	CAV1	Y14
35973030	YVDSEGHLYTVPIR	Y(ph)VDSEGHLYTVPIR	Class I	Colorectal cancer	DMSO@CAF7 cell line Run1	CAV1	Y6
35973030	AMADELSEKQVYDAHTK	AMADELSEKQVY(ph)DAHTK	Class I	Colorectal cancer	DMSO@CAF7 cell line Run1	CAV1	Y42
35973030	YVDSEGHLYTVPIR	YVDSEGHLY(ph)TVPIR	Class I	Colorectal cancer	DMSO@MRC5 cell line Run1	CAV1	Y14
35973030	YVDSEGHLYTVPIR	Y(ph)VDSEGHLYTVPIR	Class I	Colorectal cancer	DMSO@MRC5 cell line Run1	CAV1	Y6
35973030	AMADELSEKQVYDAHTK	AMADELSEKQVY(ph)DAHTK	Class I	Colorectal cancer	DMSO@MRC5 cell line Run1	CAV1	Y42
35973030	YVDSEGHLYTVPIR	YVDSEGHLY(ph)TVPIR	Class I	Colorectal cancer	DMSO@CAF7 cell line Run2	CAV1	Y14
35973030	YVDSEGHLYTVPIR	Y(ph)VDSEGHLYTVPIR	Class I	Colorectal cancer	DMSO@CAF7 cell line Run2	CAV1	Y6
35973030	AMADELSEKQVYDAHTK	AMADELSEKQVY(ph)DAHTK	Class I	Colorectal cancer	DMSO@CAF7 cell line Run2	CAV1	Y42
35973030	YVDSEGHLYTVPIR	YVDSEGHLY(ph)TVPIR	Class I	Colorectal cancer	DMSO@MRC5 cell line Run2	CAV1	Y14
35973030	YVDSEGHLYTVPIR	Y(ph)VDSEGHLYTVPIR	Class I	Colorectal cancer	DMSO@MRC5 cell line Run2	CAV1	Y6
35973030	AMADELSEKQVYDAHTK	AMADELSEKQVY(ph)DAHTK	Class I	Colorectal cancer	DMSO@MRC5 cell line Run2	CAV1	Y42
27642862	_____MADELSEKQVYDAHTKEIDLVNRDPK	ADELS(ph)EKQVY(ph)DAHTK	0.994661	Enrichment-study	Pervanadate@Hela cell line_27642862	CAV1	Y11
27642862	__________MADELSEKQVYDAHTKEIDLV	ADELS(ph)EKQVY(ph)DAHTK	0.999623	Enrichment-study	Pervanadate@MDAMB231 cell line	CAV1	S6
27642862	__________MADELSEKQVYDAHTKEIDLV	ADELS(ph)EKQVY(ph)DAHTK	0.999623	Enrichment-study	Pervanadate@MDAMB231 cell line	CAV1	Y11
20071362	AMADELSEKQVYD	AMADELS(ph)EK	1	cellular signaling	HB-EGF(3min)@A498 cell line	CAV1	S37
20071362	_MADELSEKQVYD	ADELS(ph)EKQVYDAHTK	1	cellular signaling	HB-EGF(3min)@A498 cell line	CAV1	S37
20071362	AMADELSEKQVYD	AMADELS(ph)EK	1	cellular signaling	LPA(3min)@A498 cell line	CAV1	S37
20071362	_MADELSEKQVYD	ADELS(ph)EKQVYDAHTK	1	cellular signaling	LPA(3min)@A498 cell line	CAV1	S37
20071362	AMADELSEKQVYD	AMADELS(ph)EK	1	cellular signaling	Serum starvation@A498 cell line	CAV1	S37
20071362	_MADELSEKQVYD	ADELS(ph)EKQVYDAHTK	1	cellular signaling	Serum starvation@A498 cell line	CAV1	S37
22424773	AMADELSEKQVYD	AMADELS(ph)EK	1	DNA damage response	Etoposide(24h)@U2OS cells	CAV1	S37
22424773	AMADELSEKQVYD	AMADELS(ph)EK	1	DNA damage response	IR(1h)@U2OS cells	CAV1	S37
22424773	DSEGHLYTVPIRE	YVDSEGHLY(ph)TVPIR	0.947962	DNA damage response	IR(1h)@U2OS cells	CAV1	Y14
22424773	AMADELSEKQVYD	AMADELS(ph)EK	1	DNA damage response	DMSO (IR study)@U2OS cells	CAV1	S37
22424773	DSEGHLYTVPIRE	YVDSEGHLY(ph)TVPIR	0.947962	DNA damage response	DMSO (IR study)@U2OS cells	CAV1	Y14
22424773	AMADELSEKQVYD	AMADELS(ph)EK	1	DNA damage response	DMSO@U2OS cells_22424773	CAV1	S37
23836654	ADELSEKQVYDAHTK	ADELS(ph)EKQVYDAHTK	1	Lung cancer	sh-TBK1@A549 cell line	CAV1	S37
23836654	AMADELSEKQVYDAHTK	AMADELS(ph)EKQVYDAHTK	1	Lung cancer	sh-TBK1@A549 cell line	CAV1	S37
23836654	SGGKYVDSEGHLYTVPIR	SGGKYVDS(ph)EGHLYTVPIR	0.864	Lung cancer	sh-TBK1@A549 cell line	CAV1	S9
23836654	ADELSEKQVYDAHTK	ADELS(ph)EKQVYDAHTK	1	Lung cancer	Untreated@A549 cell line	CAV1	S37
23836654	AMADELSEKQVYDAHTK	AMADELS(ph)EKQVYDAHTK	1	Lung cancer	Untreated@A549 cell line	CAV1	S37
23836654	SGGKYVDSEGHLYTVPIR	SGGKYVDS(ph)EGHLYTVPIR	0.864	Lung cancer	Untreated@A549 cell line	CAV1	S9
24961811	VDSEGHLYTVPIREQ	YVDSEGHLY(ph)TVPIR	99.5	Cancer	BRAFV600E+OISb(3d)@HDF cells	CAV1	Y14
24961811	VDSEGHLYTVPIREQ	YVDSEGHLY(ph)TVPIR	99.5	Cancer	BRAFV600E+OIS(3d)@HDF cells	CAV1	Y14
24961811	VDSEGHLYTVPIREQ	YVDSEGHLY(ph)TVPIR	99.5	Cancer	Cycling control(3d)@HDF cells	CAV1	Y14
25002506		AMADELS(ph)EKQVYDAHTK	1	skin cancer	PD184352+ PMA(30min)@HEK293 cells	CAV1	S37
25002506		AMADELS(ph)EKQVYDAHTK	1	skin cancer	BI-D1870+ PMA(30min)@HEK293 cells	CAV1	S37
25002506		AMADELS(ph)EKQVYDAHTK	1	skin cancer	BI-D1870(2h)@A375 cells	CAV1	S37
25002506		AMADELS(ph)EKQVYDAHTK	1	skin cancer	Control RNAi@A375 cells	CAV1	S37
25002506		AMADELS(ph)EKQVYDAHTK	1	skin cancer	Control RNAi + PMA(30min)@HEK293 cells	CAV1	S37
25002506		AMADELS(ph)EKQVYDAHTK	1	skin cancer	DMSO@A375 cells	CAV1	S37
25002506		AMADELS(ph)EKQVYDAHTK	1	skin cancer	PD184352(2h)@A375 cells	CAV1	S37
25002506		AMADELS(ph)EKQVYDAHTK	1	skin cancer	PMA(30min)@HEK293 cells	CAV1	S37
25002506		AMADELS(ph)EKQVYDAHTK	1	skin cancer	RSK1/2 RNAi@A375 cells	CAV1	S37
25002506		AMADELS(ph)EKQVYDAHTK	1	skin cancer	RSK1/2 RNAi + PMA (30min)@HEK293 cells	CAV1	S37
25056879	__________MSGGKYVDSEGHLYTVPIREQ		0.999701	TGF-beta signaling	TGF-b(10min)@HaCaT cell line	CAV1	Y6
25056879	__________MADELSEKQVYDAHTKEIDLV		1	TGF-beta signaling	TGF-b(10min)@HaCaT cell line	CAV1	S37
25056879	GNIYKPNNKAMADELSEKQVYDAHTKEIDLV		1	TGF-beta signaling	TGF-b(10min)@HaCaT cell line	CAV1	S37
25056879	__________MSGGKYVDSEGHLYTVPIREQ		0.999701	TGF-beta signaling	TGF-b(15min)@HaCaT cell line	CAV1	Y6
25056879	__________MADELSEKQVYDAHTKEIDLV		1	TGF-beta signaling	TGF-b(15min)@HaCaT cell line	CAV1	S37
25056879	GNIYKPNNKAMADELSEKQVYDAHTKEIDLV		1	TGF-beta signaling	TGF-b(15min)@HaCaT cell line	CAV1	S37
25056879	__________MSGGKYVDSEGHLYTVPIREQ		0.999701	TGF-beta signaling	TGF-b(20min)@HaCaT cell line	CAV1	Y6
25056879	__________MADELSEKQVYDAHTKEIDLV		1	TGF-beta signaling	TGF-b(20min)@HaCaT cell line	CAV1	S37
25056879	GNIYKPNNKAMADELSEKQVYDAHTKEIDLV		1	TGF-beta signaling	TGF-b(20min)@HaCaT cell line	CAV1	S37
25056879	__________MSGGKYVDSEGHLYTVPIREQ		0.999701	TGF-beta signaling	TGF-b(5min)@HaCaT cell line	CAV1	Y6
25056879	__________MADELSEKQVYDAHTKEIDLV		1	TGF-beta signaling	TGF-b(5min)@HaCaT cell line	CAV1	S37
25056879	GNIYKPNNKAMADELSEKQVYDAHTKEIDLV		1	TGF-beta signaling	TGF-b(5min)@HaCaT cell line	CAV1	S37
25099161	GNIYKPNNKAMADELSEKQVYDAHTKEIDLV	_AMADELS(ph)EKQVYDAHTK_		ovarian cancer	CDDP(24h)@SK-OV-3 cell line	CAV1	S37
25099161	GNIYKPNNKAMADELSEKQVYDAHTKEIDLV	_AMADELS(ph)EKQVYDAHTK_		ovarian cancer	CDDP(6h)@SK-OV-3 cell line	CAV1	S37
25099161	GNIYKPNNKAMADELSEKQVYDAHTKEIDLV	_AMADELS(ph)EKQVYDAHTK_		ovarian cancer	HGF+CDDP(24h)@SK-OV-3 cell line	CAV1	S37
25099161	GNIYKPNNKAMADELSEKQVYDAHTKEIDLV	_AMADELS(ph)EKQVYDAHTK_		ovarian cancer	HGF+CDDP(6h)@SK-OV-3 cell line	CAV1	S37
25099161	GNIYKPNNKAMADELSEKQVYDAHTKEIDLV	_AMADELS(ph)EKQVYDAHTK_		ovarian cancer	Untreated control(24h)@SK-OV-3 cell line	CAV1	S37
25099161	GNIYKPNNKAMADELSEKQVYDAHTKEIDLV	_AMADELS(ph)EKQVYDAHTK_		ovarian cancer	Untreated control(6h)@SK-OV-3 cell line	CAV1	S37
25159151	GNIYKPNNKAMADELSEKQVYDAHTKEIDLV		1	Cancer	Nocodazole(pY)@Hela cell line	CAV1	S37
25159151	GNIYKPNNKAMADELSEKQVYDAHTKEIDLV		1	Cancer	Pervanadate@Hela cell line_25159151	CAV1	S37
25159151	GNIYKPNNKAMADELSEKQVYDAHTKEIDLV		1	Cancer	EGF(15min)@HeLa cell line	CAV1	S37
25159151	GNIYKPNNKAMADELSEKQVYDAHTKEIDLV		1	Cancer	EGF(5min)@HeLa cell line	CAV1	S37
25159151	GNIYKPNNKAMADELSEKQVYDAHTKEIDLV		1	Cancer	Nocodazole(TiO2)@Hela cell line	CAV1	S37
25159151	GNIYKPNNKAMADELSEKQVYDAHTKEIDLV		1	Cancer	Untreated@HeLa cell line	CAV1	S37
25159151	GNIYKPNNKAMADELSEKQVYDAHTKEIDLV		1	Cancer	Untreated@HeLa cell line	CAV1	S37
25348954		YVDSEGHIY(ph)TVPIREQGNIY(ph)KPNNK	1	Lung cancer	Dasatinib@HCC366 cell line	CAV1	Y25
25348954		YVDSEGHIY(ph)TVPIREQGNIY(ph)KPNNK	1	Lung cancer	DMSO@HCC366 cell line	CAV1	Y25
25404012		ADELS(ph)EKQVYDAHTK	1	lung cancer	EGF@H3255cell line	CAV1	S37
25404012		AMADELS(ph)EKQVYDAHTK	1	lung cancer	EGF@H3255cell line	CAV1	S37
25404012		ADELS(ph)EKQVYDAHTK	1	lung cancer	EGF+Erlotinib@H1975 cell line	CAV1	S37
25404012		AMADELS(ph)EKQVYDAHTK	1	lung cancer	EGF+Erlotinib@H1975 cell line	CAV1	S37
25404012		S(ph)GGKYVDSEGHLYTVPIR	1	lung cancer	EGF+Erlotinib@H1975 cell line	CAV1	S2
25404012		ADELS(ph)EKQVYDAHTK	1	lung cancer	Erlotinib@H1975 cell line_25404012	CAV1	S37
25404012		AMADELS(ph)EKQVYDAHTK	1	lung cancer	Erlotinib@H1975 cell line_25404012	CAV1	S37
25404012		S(ph)GGKYVDSEGHLYTVPIR	1	lung cancer	Erlotinib@H1975 cell line_25404012	CAV1	S2
25404012		ADELS(ph)EKQVYDAHTK	1	lung cancer	EGF+Erlotinib@H3255cell line	CAV1	S37
25404012		AMADELS(ph)EKQVYDAHTK	1	lung cancer	EGF+Erlotinib@H3255cell line	CAV1	S37
25404012		ADELS(ph)EKQVYDAHTK	1	lung cancer	Untreated@H3255cell line	CAV1	S37
25404012		AMADELS(ph)EKQVYDAHTK	1	lung cancer	Untreated@H3255cell line	CAV1	S37
25404012		ADELS(ph)EKQVYDAHTK	1	lung cancer	Untreated@H1975 cell line	CAV1	S37
25404012		AMADELS(ph)EKQVYDAHTK	1	lung cancer	Untreated@H1975 cell line	CAV1	S37
25404012		S(ph)GGKYVDSEGHLYTVPIR	1	lung cancer	Untreated@H1975 cell line	CAV1	S2
25816343			1	Infection	Mock treated@16HBE14o- cells	CAV1	S37
25816343			1	Infection	Mock treated@16HBE14o- cells	CAV1	Y25
25816343			1	Infection	Mock treated@S9 cells	CAV1	S37
25816343			1	Infection	Mock treated@S9 cells	CAV1	Y25
25816343			1	Infection	rHla@16HBE14o- cells	CAV1	S37
25816343			1	Infection	rHla@16HBE14o- cells	CAV1	Y25
25816343			1	Infection	rHla@S9 cells	CAV1	Y25
25816343			1	Infection	rHla@S9 cells	CAV1	S37
25849741	__________MADELSEKQVYDAHTKEIDLV		1	Breast cancer	IKKb(K44M)+TNF-alpha@MCF7 cells	CAV1	S37
25849741	__________MADELSEKQVYDAHTKEIDLV		1	Breast cancer	TNF-alpha@MCF7 cells	CAV1	S37
25849741	__________MADELSEKQVYDAHTKEIDLV		1	Breast cancer	TNF-alpha+SC-514 IKK@MCF7 cells	CAV1	S37
25849741	__________MADELSEKQVYDAHTKEIDLV		1	Breast cancer	TNF-alpha+IKKb@MCF7 cells	CAV1	S37
25850435	_______MSGGKYVDSEGHLYTVPIREQGNI	LPEPSVLSEVTKPPPCLENS(ph)SPPSR	1	Melanoma	Selumetinib(10Î¼m)@WM239A cells	CAV1	S9
25850435	GNIYKPNNKAMADELSEKQVYDAHTKEIDLV	S(ph)TQGVTLTDLK	1	Melanoma	Selumetinib(10Î¼m)@WM239A cells	CAV1	S37
25850435	__________MADELSEKQVYDAHTKEIDLV	IPEPES(ph)PAKPNVPTASTAPPADSR	1	Melanoma	Selumetinib(10Î¼m)@WM239A cells	CAV1	S37
25850435	GNIYKPNNKAMADELSEKQVYDAHTKEIDLV	AMADELS(ph)EK	1	Melanoma	Selumetinib(30nM)@WM239A cells	CAV1	S37
25850435	_______MSGGKYVDSEGHLYTVPIREQGNI	LPEPSVLSEVTKPPPCLENS(ph)SPPSR	1	Melanoma	Vemurafenib(10Î¼m)@WM239A cells	CAV1	S9
25850435	GNIYKPNNKAMADELSEKQVYDAHTKEIDLV	S(ph)TQGVTLTDLK	1	Melanoma	Vemurafenib(10Î¼m)@WM239A cells	CAV1	S37
25850435	__________MADELSEKQVYDAHTKEIDLV	IPEPES(ph)PAKPNVPTASTAPPADSR	1	Melanoma	Vemurafenib(10Î¼m)@WM239A cells	CAV1	S37
25850435	GNIYKPNNKAMADELSEKQVYDAHTKEIDLV	AMADELS(ph)EK	1	Melanoma	Vemurafenib(30nM)@WM239A cells	CAV1	S37
25907765		AMADELS(ph)EKQVYDAHTK	0.999833	mTORC1 Inhibition	Insulin+aa+RaptorKD@shRaptor HeLa cells	CAV1	S37
25907765		AMADELS(ph)EKQVYDAHTK	0.999833	mTORC1 Inhibition	Insulin+aa@shRaptor HeLa cells	CAV1	S37
25907765		AMADELS(ph)EKQVYDAHTK	0.999833	mTORC1 Inhibition	Serum+aa starvation@shRaptor HeLa cells	CAV1	S37
26471730	AMADELSEKQVYD	AMOXADELS(ph)EK	1	Parkinson's disease (PD)	PINK1 KO@HEK293 cells	CAV1	S37
26471730	AMADELSEKQVYD	AMOXADELS(ph)EK	1	Parkinson's disease (PD)	PINK1 WT@HEK293 cells	CAV1	S37
26572502	AMADELSEKQVYD	AMADELS(ph)EK	1	Cancer	VE-821+Hydroxyurea@U2OS cells	CAV1	S37
26572502	GGKYVDSEGHLYT	YVDS(ph)EGHLYTVPIR	0.994687	Cancer	VE-821+Hydroxyurea@U2OS cells	CAV1	S9
26572502	_MADELSEKQVYD	ADELS(ph)EKQVYDAHTK	1	Cancer	VE-821+Hydroxyurea@U2OS cells	CAV1	S37
26572502	AMADELSEKQVYD	AMADELS(ph)EK	1	Cancer	DMSO@U2OS cells_26572502	CAV1	S37
26572502	GGKYVDSEGHLYT	YVDS(ph)EGHLYTVPIR	0.994687	Cancer	DMSO@U2OS cells_26572502	CAV1	S9
26572502	_MADELSEKQVYD	ADELS(ph)EKQVYDAHTK	1	Cancer	DMSO@U2OS cells_26572502	CAV1	S37
26572502	AMADELSEKQVYD	AMADELS(ph)EK	1	Cancer	Hydroxyurea@U2OS cells	CAV1	S37
26572502	GGKYVDSEGHLYT	YVDS(ph)EGHLYTVPIR	0.994687	Cancer	Hydroxyurea@U2OS cells	CAV1	S9
26572502	_MADELSEKQVYD	ADELS(ph)EKQVYDAHTK	1	Cancer	Hydroxyurea@U2OS cells	CAV1	S37
26670566		ADELS(ph)EKQVYDAHTK		Glioblastoma	SB431542+LY2109761@GB2 cells	CAV1	S37
26670566		AMADELS(ph)EKQVYDAHTK		Glioblastoma	SB431542+LY2109761@GB2 cells	CAV1	S37
27050516	_MADELSEKQVYDAHTKEIDLVNRDPKHLND	ADELSEKQVYDAHT(ph)K	1	Inflammation	Cortistatin A@HCT116 cells	CAV1	T46
27050516	GNIYKPNNKAMADELSEKQVYDAHTKEIDLV	_AMADELS(ph)EK_	1	Inflammation	Cortistatin A@HCT116 cells	CAV1	S37
27050516	_______MSGGKYVDSEGHLYTVPIREQGNI	_YVDS(ph)EGHLYTVPIR_	1	Inflammation	Cortistatin A@HCT116 cells	CAV1	S9
27050516	_MSGGKYVDSEGHLYTVPIREQGNIYKPNNK	_YVDSEGHLYT(ph)VPIR_	0.97972	Inflammation	Cortistatin A@HCT116 cells	CAV1	T15
27050516	__________MADELSEKQVYDAHTKEIDLV	ADELS(ph)EK	1	Inflammation	Cortistatin A@HCT116 cells	CAV1	S37
27050516	_MADELSEKQVYDAHTKEIDLVNRDPKHLND	ADELSEKQVYDAHT(ph)K	1	Inflammation	DMSO@HCT116 cells_27050516	CAV1	T46
27050516	GNIYKPNNKAMADELSEKQVYDAHTKEIDLV	_AMADELS(ph)EK_	1	Inflammation	DMSO@HCT116 cells_27050516	CAV1	S37
27050516	_______MSGGKYVDSEGHLYTVPIREQGNI	_YVDS(ph)EGHLYTVPIR_	1	Inflammation	DMSO@HCT116 cells_27050516	CAV1	S9
27050516	_MSGGKYVDSEGHLYTVPIREQGNIYKPNNK	_YVDSEGHLYT(ph)VPIR_	0.97972	Inflammation	DMSO@HCT116 cells_27050516	CAV1	T15
27050516	__________MADELSEKQVYDAHTKEIDLV	ADELS(ph)EK	1	Inflammation	DMSO@HCT116 cells_27050516	CAV1	S37
27134283	AMADELSEKQVYD	AMADELS(ph)EKQVYDAHTE	1	Cdk1 inhibition	DMSO@HeLa cells	CAV1	S37
27134283	GGKYVDSEGHLYT	YVDS(ph)EGHLYTVPIE	1	Cdk1 inhibition	DMSO@HeLa cells	CAV1	S9
27134283	#NAME?	S(ph)GGKYVDSEGHLYTVPIE	1	Cdk1 inhibition	DMSO@HeLa cells	CAV1	S2
27134283	AMADELSEKQVYD	AMADELS(ph)EKQVYDAHTE	1	Cdk1 inhibition	Flavopiridol@HeLa cells	CAV1	S37
27134283	GGKYVDSEGHLYT	YVDS(ph)EGHLYTVPIE	1	Cdk1 inhibition	Flavopiridol@HeLa cells	CAV1	S9
27134283	#NAME?	S(ph)GGKYVDSEGHLYTVPIE	1	Cdk1 inhibition	Flavopiridol@HeLa cells	CAV1	S2
27134283	AMADELSEKQVYD	AMADELS(ph)EKQVYDAHTE	1	Cdk1 inhibition	RO-3306@HeLa cells	CAV1	S37
27134283	GGKYVDSEGHLYT	YVDS(ph)EGHLYTVPIE	1	Cdk1 inhibition	RO-3306@HeLa cells	CAV1	S9
27134283	#NAME?	S(ph)GGKYVDSEGHLYTVPIE	1	Cdk1 inhibition	RO-3306@HeLa cells	CAV1	S2
27307780	_MSGGKYVDSEGHL	Y(ph)VDSEGHLYTVPIR	100;	Oral squamous cell carcinoma	Curcumin@CAL27 cells	CAV1	Y6
27307780	VDSEGHLYTVPIREQ	YVDSEGHLyTVPIR	100;	Oral squamous cell carcinoma	Curcumin@CAL27 cells	CAV1	Y14
27307780	_MSGGKYVDSEGHL	Y(ph)VDSEGHLYTVPIR	100;	Oral squamous cell carcinoma	DMSO@CAL27 cells	CAV1	Y6
27307780	VDSEGHLYTVPIREQ	YVDSEGHLyTVPIR	100;	Oral squamous cell carcinoma	DMSO@CAL27 cells	CAV1	Y14
27461979	KAMADELSEKQVYDA	AMADELSEKQVYDAHTK	98	Tumor necrosis	Untreated@hSAECs	CAV1	S37
27461979	KAMADELSEKQVYDA	AMADELSEKQVYDAHTK	98	Tumor necrosis	TNF alpha(1h)@hSAECs	CAV1	S37
27461979	KAMADELSEKQVYDA	AMADELSEKQVYDAHTK	98	Tumor necrosis	EMT-TNF alpha@hSAECs	CAV1	S37
27642862	_MSGGKYVDSEGHLYTVPIREQGNIYKPNNK	YVDSEGHLYT(ph)VPIR	0.977222	Enrichment-study	Pervanadate@BEL7402 cell line	CAV1	T15
27642862	__MSGGKYVDSEGHLYTVPIREQGNIYKPNN	YVDS(ph)EGHLY(ph)TVPIR	0.984385	Enrichment-study	Pervanadate@BT474 cell line	CAV1	Y14
27642862	_______MSGGKYVDSEGHLYTVPIREQGNI	YVDS(ph)EGHLY(ph)TVPIR	0.999935	Enrichment-study	Pervanadate@Hela cell line_27642862	CAV1	S9
27642862	__MSGGKYVDSEGHLYTVPIREQGNIYKPNN	YVDS(ph)EGHLY(ph)TVPIR	0.993507	Enrichment-study	Pervanadate@Hela cell line_27642862	CAV1	Y14
27642862	_MSGGKYVDSEGHLYTVPIREQGNIYKPNNK	YVDSEGHLYT(ph)VPIR	0.980373	Enrichment-study	Pervanadate@HEPG2 cell line	CAV1	T15
27642862	_______MSGGKYVDSEGHLYTVPIREQGNI	YVDS(ph)EGHLY(ph)TVPIR	1	Enrichment-study	Pervanadate@HEPG2 cell line	CAV1	S9
27642862	__MSGGKYVDSEGHLYTVPIREQGNIYKPNN	YVDS(ph)EGHLY(ph)TVPIR	0.999407	Enrichment-study	Pervanadate@HEPG2 cell line	CAV1	Y14
27642862	_______MSGGKYVDSEGHLYTVPIREQGNI	YVDS(ph)EGHLY(ph)TVPIR	0.999999	Enrichment-study	Pervanadate@MCF10A cell line	CAV1	S9
27642862	__________MSGGKYVDSEGHLYTVPIREQ	Y(ph)VDSEGHLYT(ph)VPIR	0.999999	Enrichment-study	Pervanadate@MCF10A cell line	CAV1	Y6
27642862	__MSGGKYVDSEGHLYTVPIREQGNIYKPNN	YVDS(ph)EGHLY(ph)TVPIR	0.997939	Enrichment-study	Pervanadate@MCF10A cell line	CAV1	Y14
27642862	__________MSGGKYVDSEGNIYKPNNKAM	Y(ph)VDSEGNIY(ph)KPNNK	0.983275	Enrichment-study	Pervanadate@MCF10A cell line	CAV1	Y6
27642862	__MSGGKYVDSEGNIYKPNNKAMADELSEKQ	Y(ph)VDSEGNIY(ph)KPNNK	0.999995	Enrichment-study	Pervanadate@MCF10A cell line	CAV1	Y14
27642862	______________MSGGKYVDSEGHLYTVP	S(ph)GGKYVDSEGHLYTVPIR	0.988003	Enrichment-study	Pervanadate@MDAMB231 cell line	CAV1	S2
27642862	EGHLYTVPIREQGNIYKPNNKAMADELSEKQ	YVDSEGHLYTVPIREQGNIY(ph)KPNNK	0.999952	Enrichment-study	Pervanadate@MDAMB231 cell line	CAV1	Y25
27642862	__________MSGGKYVDSEGHLYTVPIREQ	Y(ph)VDSEGHLYT(ph)VPIR	0.999995	Enrichment-study	Pervanadate@MDAMB231 cell line	CAV1	Y6
27642862	__MSGGKYVDSEGHLYTVPIREQGNIYKPNN	YVDS(ph)EGHLY(ph)TVPIR	0.998869	Enrichment-study	Pervanadate@MDAMB231 cell line	CAV1	Y14
27642862	_MSGGKYVDSEGHLYTVPIREQGNIYKPNNK	YVDSEGHLYT(ph)VPIR		Enrichment-study	Pervanadate@SKBR3 cell line	CAV1	T15
27642862	__________MSGGKYVDSEGHLYTVPIREQ	Y(ph)VDSEGHLYT(ph)VPIR		Enrichment-study	Pervanadate@SKBR3 cell line	CAV1	Y6
27642862	__MSGGKYVDSEGHLYTVPIREQGNIYKPNN	YVDS(ph)EGHLY(ph)TVPIR		Enrichment-study	Pervanadate@SKBR3 cell line	CAV1	Y14
27642862	_MSGGKYVDSEGHLYTVPIREQGNIYKPNNK	YVDSEGHLYT(ph)VPIR	0.977222	phosphotyrosine superbinder	Untreated control@BEL7402 cell line	CAV1	T15
27642862	__MSGGKYVDSEGHLYTVPIREQGNIYKPNN	YVDS(ph)EGHLY(ph)TVPIR	0.984385	phosphotyrosine superbinder	Untreated control@BT474 cell line	CAV1	Y14
27642862	__MSGGKYVDSEGHLYTVPIREQGNIYKPNN	YVDS(ph)EGHLY(ph)TVPIR	0.993507	phosphotyrosine superbinder	Untreated control@HeLa cells	CAV1	Y14
27642862	_MSGGKYVDSEGHLYTVPIREQGNIYKPNNK	YVDSEGHLYT(ph)VPIR	0.980373	phosphotyrosine superbinder	Untreated control@Hep-G2 cells	CAV1	T15
27642862	__MSGGKYVDSEGHLYTVPIREQGNIYKPNN	YVDS(ph)EGHLY(ph)TVPIR	0.999407	phosphotyrosine superbinder	Untreated control@Hep-G2 cells	CAV1	Y14
27642862	__MSGGKYVDSEGHLYTVPIREQGNIYKPNN	YVDS(ph)EGHLY(ph)TVPIR	0.997939	phosphotyrosine superbinder	Untreated control@MCF10A cells	CAV1	Y14
27642862	__MSGGKYVDSEGHLYTVPIREQGNIYKPNN	YVDS(ph)EGHLY(ph)TVPIR	0.998869	phosphotyrosine superbinder	Untreated control@MDAMB231 cells	CAV1	Y14
27642862	__MSGGKYVDSEGHLYTVPIREQGNIYKPNN	YVDS(ph)EGHLY(ph)TVPIR	0.997344	phosphotyrosine superbinder	Untreated control@SKBR3 cells	CAV1	Y14
27642862	__MSGGKYVDSEGHLYTVPIREQGNIYKPNN	Y(ph)VDSEGHLY(ph)TVPIR	1	phosphotyrosine superbinder	Pervanadate SB1@HeLa cells	CAV1	Y14
27642862	_MSGGKYVDSEGHLYTVPIREQGNIYKPNNK	YVDSEGHLYT(ph)VPIR	0.982634	phosphotyrosine superbinder	Pervanadate@HeLa cells_27642862	CAV1	T15
27642862	_______MSGGKYVDSEGHLYTVPIREQGNI	YVDS(ph)EGHLY(ph)TVPIR	0.99888	phosphotyrosine superbinder	Pervanadate(4G10+IMAC)@HeLa cells	CAV1	S9
27642862	__MSGGKYVDSEGHLYTVPIREQGNIYKPNN	Y(ph)VDSEGHLY(ph)TVPIR	0.995452	phosphotyrosine superbinder	Pervanadate(4G10+IMAC)@HeLa cells	CAV1	Y14
27834733	SGGKYVDSEGHLYTVPIR	S(ph)GGKYVDSEGHLYTVPIR		Glioblastoma	Cobimetinib(4h)@RAS-NHA cells	CAV1	S2
27834733	SGGKYVDSEGHLYTVPIR	S(ph)GGKYVDSEGHLYTVPIR		Glioblastoma	Cobimetinib(4h)@RAS-NHA cells	CAV1	S2
27834733	SGGKYVDSEGHLYTVPIR	S(ph)GGKYVDSEGHLYTVPIR		Glioblastoma	Cobimetinib(4h)@RAS-NHA cells	CAV1	S2
27834733	SGGKYVDSEGHLYTVPIR	S(ph)GGKYVDSEGHLYTVPIR		Glioblastoma	Cobimetinib(4h)@RAS-NHA cells	CAV1	S2
27834733	SGGKYVDSEGHLYTVPIR	S(ph)GGKYVDSEGHLYTVPIR		Glioblastoma	Cobimetinib(4h)@RAS-NHA cells	CAV1	S2
27834733	AMADELSEKQVYDAHTK	AMADELS(ph)EKQVYDAHTK		Glioblastoma	Cobimetinib(4h)@RAS-NHA cells	CAV1	S37
27834733	AMADELSEKQVYDAHTK	AMADELS(ph)EKQVYDAHTK		Glioblastoma	Cobimetinib(4h)@RAS-NHA cells	CAV1	S37
27834733	AMADELSEKQVYDAHTK	AMADELS(ph)EKQVYDAHTK		Glioblastoma	Cobimetinib(4h)@RAS-NHA cells	CAV1	S37
27834733	AMADELSEKQVYDAHTK	AMADELS(ph)EKQVYDAHTK		Glioblastoma	Cobimetinib(4h)@RAS-NHA cells	CAV1	S37
27834733	AMADELSEKQVYDAHTK	AMADELS(ph)EKQVYDAHTK		Glioblastoma	Cobimetinib(4h)@RAS-NHA cells	CAV1	S37
27834733	AMADELSEKQVYDAHTK	AMADELS(ph)EKQVYDAHTK		Glioblastoma	Cobimetinib(4h)@RAS-NHA cells	CAV1	S37
27834733	AMADELSEKQVYDAHTK	AMADELS(ph)EKQVYDAHTK		Glioblastoma	Cobimetinib(4h)@RAS-NHA cells	CAV1	S37
27834733	AMADELSEKQVYDAHTK	AMADELS(ph)EKQVYDAHTK		Glioblastoma	Cobimetinib(4h)@RAS-NHA cells	CAV1	S37
27834733	AMADELSEKQVYDAHTK	AMADELS(ph)EKQVYDAHTK		Glioblastoma	Cobimetinib(4h)@RAS-NHA cells	CAV1	S37
27834733	AMADELSEKQVYDAHTK	AMADELS(ph)EKQVYDAHTK		Glioblastoma	Cobimetinib(4h)@RAS-NHA cells	CAV1	S37
27834733	ADELSEKQVYDAHTK	ADELS(ph)EKQVYDAHTK		Glioblastoma	Cobimetinib(4h)@RAS-NHA cells	CAV1	S37
27834733	ADELSEKQVYDAHTK	ADELS(ph)EKQVYDAHTK		Glioblastoma	Cobimetinib(4h)@RAS-NHA cells	CAV1	S37
27834733	ADELSEKQVYDAHTK	ADELS(ph)EKQVYDAHTK		Glioblastoma	Cobimetinib(4h)@RAS-NHA cells	CAV1	S37
27834733	ADELSEKQVYDAHTK	ADELS(ph)EKQVYDAHTK		Glioblastoma	Cobimetinib(4h)@RAS-NHA cells	CAV1	S37
27834733	ADELSEKQVYDAHTK	ADELS(ph)EKQVYDAHTK		Glioblastoma	Cobimetinib(4h)@RAS-NHA cells	CAV1	S37
27834733	ADELSEKQVYDAHTK	ADELS(ph)EKQVYDAHTK		Glioblastoma	Cobimetinib(4h)@RAS-NHA cells	CAV1	S37
27834733	ADELSEKQVYDAHTK	ADELS(ph)EKQVYDAHTK		Glioblastoma	Cobimetinib(4h)@RAS-NHA cells	CAV1	S37
27834733	ADELSEKQVYDAHTK	ADELS(ph)EKQVYDAHTK		Glioblastoma	Cobimetinib(4h)@RAS-NHA cells	CAV1	S37
27834733	ADELSEKQVYDAHTK	ADELS(ph)EKQVYDAHTK		Glioblastoma	Cobimetinib(4h)@RAS-NHA cells	CAV1	S37
27834733	ADELSEKQVYDAHTK	ADELS(ph)EKQVYDAHTK		Glioblastoma	Cobimetinib(4h)@RAS-NHA cells	CAV1	S37
27834733	ADELSEKQVYDAHTK	ADELS(ph)EKQVYDAHTK		Glioblastoma	Cobimetinib(4h)@RAS-NHA cells	CAV1	S37
27834733	ADELSEKQVYDAHTK	ADELS(ph)EKQVYDAHTK		Glioblastoma	Cobimetinib(4h)@RAS-NHA cells	CAV1	S37
27834733	SGGKYVDSEGHLYTVPIR	S(ph)GGKYVDSEGHLYTVPIR		Glioblastoma	DMSO@NHA cells	CAV1	S2
27834733	SGGKYVDSEGHLYTVPIR	S(ph)GGKYVDSEGHLYTVPIR		Glioblastoma	DMSO@NHA cells	CAV1	S2
27834733	SGGKYVDSEGHLYTVPIR	S(ph)GGKYVDSEGHLYTVPIR		Glioblastoma	DMSO@NHA cells	CAV1	S2
27834733	SGGKYVDSEGHLYTVPIR	S(ph)GGKYVDSEGHLYTVPIR		Glioblastoma	DMSO@NHA cells	CAV1	S2
27834733	SGGKYVDSEGHLYTVPIR	S(ph)GGKYVDSEGHLYTVPIR		Glioblastoma	DMSO@NHA cells	CAV1	S2
27834733	AMADELSEKQVYDAHTK	AMADELS(ph)EKQVYDAHTK		Glioblastoma	DMSO@NHA cells	CAV1	S37
27834733	AMADELSEKQVYDAHTK	AMADELS(ph)EKQVYDAHTK		Glioblastoma	DMSO@NHA cells	CAV1	S37
27834733	AMADELSEKQVYDAHTK	AMADELS(ph)EKQVYDAHTK		Glioblastoma	DMSO@NHA cells	CAV1	S37
27834733	AMADELSEKQVYDAHTK	AMADELS(ph)EKQVYDAHTK		Glioblastoma	DMSO@NHA cells	CAV1	S37
27834733	AMADELSEKQVYDAHTK	AMADELS(ph)EKQVYDAHTK		Glioblastoma	DMSO@NHA cells	CAV1	S37
27834733	AMADELSEKQVYDAHTK	AMADELS(ph)EKQVYDAHTK		Glioblastoma	DMSO@NHA cells	CAV1	S37
27834733	AMADELSEKQVYDAHTK	AMADELS(ph)EKQVYDAHTK		Glioblastoma	DMSO@NHA cells	CAV1	S37
27834733	AMADELSEKQVYDAHTK	AMADELS(ph)EKQVYDAHTK		Glioblastoma	DMSO@NHA cells	CAV1	S37
27834733	AMADELSEKQVYDAHTK	AMADELS(ph)EKQVYDAHTK		Glioblastoma	DMSO@NHA cells	CAV1	S37
27834733	AMADELSEKQVYDAHTK	AMADELS(ph)EKQVYDAHTK		Glioblastoma	DMSO@NHA cells	CAV1	S37
27834733	ADELSEKQVYDAHTK	ADELS(ph)EKQVYDAHTK		Glioblastoma	DMSO@NHA cells	CAV1	S37
27834733	ADELSEKQVYDAHTK	ADELS(ph)EKQVYDAHTK		Glioblastoma	DMSO@NHA cells	CAV1	S37
27834733	ADELSEKQVYDAHTK	ADELS(ph)EKQVYDAHTK		Glioblastoma	DMSO@NHA cells	CAV1	S37
27834733	ADELSEKQVYDAHTK	ADELS(ph)EKQVYDAHTK		Glioblastoma	DMSO@NHA cells	CAV1	S37
27834733	ADELSEKQVYDAHTK	ADELS(ph)EKQVYDAHTK		Glioblastoma	DMSO@NHA cells	CAV1	S37
27834733	ADELSEKQVYDAHTK	ADELS(ph)EKQVYDAHTK		Glioblastoma	DMSO@NHA cells	CAV1	S37
27834733	ADELSEKQVYDAHTK	ADELS(ph)EKQVYDAHTK		Glioblastoma	DMSO@NHA cells	CAV1	S37
27834733	ADELSEKQVYDAHTK	ADELS(ph)EKQVYDAHTK		Glioblastoma	DMSO@NHA cells	CAV1	S37
27834733	ADELSEKQVYDAHTK	ADELS(ph)EKQVYDAHTK		Glioblastoma	DMSO@NHA cells	CAV1	S37
27834733	ADELSEKQVYDAHTK	ADELS(ph)EKQVYDAHTK		Glioblastoma	DMSO@NHA cells	CAV1	S37
27834733	ADELSEKQVYDAHTK	ADELS(ph)EKQVYDAHTK		Glioblastoma	DMSO@NHA cells	CAV1	S37
27834733	ADELSEKQVYDAHTK	ADELS(ph)EKQVYDAHTK		Glioblastoma	DMSO@NHA cells	CAV1	S37
27834733	SGGKYVDSEGHLYTVPIR	S(ph)GGKYVDSEGHLYTVPIR		Glioblastoma	IDH1mut-NHA cells	CAV1	S2
27834733	SGGKYVDSEGHLYTVPIR	S(ph)GGKYVDSEGHLYTVPIR		Glioblastoma	IDH1mut-NHA cells	CAV1	S2
27834733	SGGKYVDSEGHLYTVPIR	S(ph)GGKYVDSEGHLYTVPIR		Glioblastoma	IDH1mut-NHA cells	CAV1	S2
27834733	SGGKYVDSEGHLYTVPIR	S(ph)GGKYVDSEGHLYTVPIR		Glioblastoma	IDH1mut-NHA cells	CAV1	S2
27834733	SGGKYVDSEGHLYTVPIR	S(ph)GGKYVDSEGHLYTVPIR		Glioblastoma	IDH1mut-NHA cells	CAV1	S2
27834733	AMADELSEKQVYDAHTK	AMADELS(ph)EKQVYDAHTK		Glioblastoma	IDH1mut-NHA cells	CAV1	S37
27834733	AMADELSEKQVYDAHTK	AMADELS(ph)EKQVYDAHTK		Glioblastoma	IDH1mut-NHA cells	CAV1	S37
27834733	AMADELSEKQVYDAHTK	AMADELS(ph)EKQVYDAHTK		Glioblastoma	IDH1mut-NHA cells	CAV1	S37
27834733	AMADELSEKQVYDAHTK	AMADELS(ph)EKQVYDAHTK		Glioblastoma	IDH1mut-NHA cells	CAV1	S37
27834733	AMADELSEKQVYDAHTK	AMADELS(ph)EKQVYDAHTK		Glioblastoma	IDH1mut-NHA cells	CAV1	S37
27834733	AMADELSEKQVYDAHTK	AMADELS(ph)EKQVYDAHTK		Glioblastoma	IDH1mut-NHA cells	CAV1	S37
27834733	AMADELSEKQVYDAHTK	AMADELS(ph)EKQVYDAHTK		Glioblastoma	IDH1mut-NHA cells	CAV1	S37
27834733	AMADELSEKQVYDAHTK	AMADELS(ph)EKQVYDAHTK		Glioblastoma	IDH1mut-NHA cells	CAV1	S37
27834733	AMADELSEKQVYDAHTK	AMADELS(ph)EKQVYDAHTK		Glioblastoma	IDH1mut-NHA cells	CAV1	S37
27834733	AMADELSEKQVYDAHTK	AMADELS(ph)EKQVYDAHTK		Glioblastoma	IDH1mut-NHA cells	CAV1	S37
27834733	ADELSEKQVYDAHTK	ADELS(ph)EKQVYDAHTK		Glioblastoma	IDH1mut-NHA cells	CAV1	S37
27834733	ADELSEKQVYDAHTK	ADELS(ph)EKQVYDAHTK		Glioblastoma	IDH1mut-NHA cells	CAV1	S37
27834733	ADELSEKQVYDAHTK	ADELS(ph)EKQVYDAHTK		Glioblastoma	IDH1mut-NHA cells	CAV1	S37
27834733	ADELSEKQVYDAHTK	ADELS(ph)EKQVYDAHTK		Glioblastoma	IDH1mut-NHA cells	CAV1	S37
27834733	ADELSEKQVYDAHTK	ADELS(ph)EKQVYDAHTK		Glioblastoma	IDH1mut-NHA cells	CAV1	S37
27834733	ADELSEKQVYDAHTK	ADELS(ph)EKQVYDAHTK		Glioblastoma	IDH1mut-NHA cells	CAV1	S37
27834733	ADELSEKQVYDAHTK	ADELS(ph)EKQVYDAHTK		Glioblastoma	IDH1mut-NHA cells	CAV1	S37
27834733	ADELSEKQVYDAHTK	ADELS(ph)EKQVYDAHTK		Glioblastoma	IDH1mut-NHA cells	CAV1	S37
27834733	ADELSEKQVYDAHTK	ADELS(ph)EKQVYDAHTK		Glioblastoma	IDH1mut-NHA cells	CAV1	S37
27834733	ADELSEKQVYDAHTK	ADELS(ph)EKQVYDAHTK		Glioblastoma	IDH1mut-NHA cells	CAV1	S37
27834733	ADELSEKQVYDAHTK	ADELS(ph)EKQVYDAHTK		Glioblastoma	IDH1mut-NHA cells	CAV1	S37
27834733	ADELSEKQVYDAHTK	ADELS(ph)EKQVYDAHTK		Glioblastoma	IDH1mut-NHA cells	CAV1	S37
27880036	EGHLYTVPIREQGNIYKPNNKAMADELSEKQ	EQGNIY(ph)KPNNK	1	Enrichment analysis	Pervanadate@Hela cell line_27880036	CAV1	Y25
27880036	__________MSGGKYVDSEGHLYTVPIREQ	Y(ph)VDSEGHLYTVPIR	1	Enrichment analysis	Pervanadate@Hela cell line_27880036	CAV1	Y6
27880036	_MSGGKYVDSEGHLYTVPIREQGNIYKPNNK	SGGKYVDSEGHLYT(ph)VPIR	0.963869	Enrichment analysis	Pervanadate@Hela cell line_27880036	CAV1	T15
27880036	EGHLYTVPIREQGNIYKPNNKAMADELSEKQ	EQGNIY(ph)KPNNK	1	Enrichment analysis	anti-pY Ab@HeLa cell line	CAV1	Y25
27880036	__________MSGGKYVDSEGHLYTVPIREQ	Y(ph)VDSEGHLYTVPIR	1	Enrichment analysis	anti-pY Ab@HeLa cell line	CAV1	Y6
27880036	_MSGGKYVDSEGHLYTVPIREQGNIYKPNNK	SGGKYVDSEGHLYT(ph)VPIR	0.963869	Enrichment analysis	anti-pY Ab@HeLa cell line	CAV1	T15
27880036	EGHLYTVPIREQGNIYKPNNKAMADELSEKQ	EQGNIY(ph)KPNNK	1	Enrichment analysis	Src sSH2@HeLa cell line	CAV1	Y25
27880036	__________MSGGKYVDSEGHLYTVPIREQ	Y(ph)VDSEGHLYTVPIR	1	Enrichment analysis	Src sSH2@HeLa cell line	CAV1	Y6
27880036	_MSGGKYVDSEGHLYTVPIREQGNIYKPNNK	SGGKYVDSEGHLYT(ph)VPIR	0.963869	Enrichment analysis	Src sSH2@HeLa cell line	CAV1	T15
28302921	ADELSEKQVYDAHTK	ADELS(ph)EKQVYDAHTK	1	Lung cancer	Carbon ion@A549 cell line	CAV1	S37
28302921	ADELSEKQVYDAHTK	ADELS(ph)EKQVYDAHTK	1	Lung cancer	Photon@A549 cell line	CAV1	S37
28302921	ADELSEKQVYDAHTK	ADELS(ph)EKQVYDAHTK	1	Lung cancer	X-Ray@A549 cell line	CAV1	S37
28674419	VDSEGHLYTVPIREQ			HiRIEF	Mitotic arrest@Hela cells	CAV1	Y14
28674419	KAMADELSEKQVYDA			HiRIEF	Mitotic arrest@Hela cells	CAV1	S37
28674419	SGGKYVDSEGHLYTV			HiRIEF	Mitotic arrest@Hela cells	CAV1	S9
28674419	__MSGGKYVDSEGHL			HiRIEF	Mitotic arrest@Hela cells	CAV1	Y6
28674419	DSEGHLYTVPIREQG			HiRIEF	Mitotic arrest@Hela cells	CAV1	T15
28674419	VDSEGHLYTVPIREQ			HiRIEF	Pervanadate@HeLa cells_28674419	CAV1	Y14
28674419	KAMADELSEKQVYDA			HiRIEF	Pervanadate@HeLa cells_28674419	CAV1	S37
28674419	SGGKYVDSEGHLYTV			HiRIEF	Pervanadate@HeLa cells_28674419	CAV1	S9
28674419	__MSGGKYVDSEGHL			HiRIEF	Pervanadate@HeLa cells_28674419	CAV1	Y6
28674419	DSEGHLYTVPIREQG			HiRIEF	Pervanadate@HeLa cells_28674419	CAV1	T15
28674419	VDSEGHLYTVPIREQ			HiRIEF	Untreated@Hela cells_28674419	CAV1	Y14
28674419	KAMADELSEKQVYDA			HiRIEF	Untreated@Hela cells_28674419	CAV1	S37
28674419	SGGKYVDSEGHLYTV			HiRIEF	Untreated@Hela cells_28674419	CAV1	S9
28674419	__MSGGKYVDSEGHL			HiRIEF	Untreated@Hela cells_28674419	CAV1	Y6
28674419	DSEGHLYTVPIREQG			HiRIEF	Untreated@Hela cells_28674419	CAV1	T15
28818855	GNIYKPNNKAMADELSEKQVYDAHTKEIDLV		1	PAR1-mediated signaling	APCTL(NPNDKYEPF-NH2)@BOECs L	CAV1	S37
28818855	_______MSGGKYVDSEGHLYTVPIREQGNI		1	PAR1-mediated signaling	APCTL(NPNDKYEPF-NH2)@BOECs L	CAV1	S9
28818855	__________MADELSEKQVYDAHTKEIDLV		1	PAR1-mediated signaling	APCTL(NPNDKYEPF-NH2)@BOECs L	CAV1	S37
28818855	GNIYKPNNKAMADELSEKQVYDAHTKEIDLV		1	PAR1-mediated signaling	NETL(RNPNDKYEPF-NH2)@BOECs L	CAV1	S37
28818855	_______MSGGKYVDSEGHLYTVPIREQGNI		1	PAR1-mediated signaling	NETL(RNPNDKYEPF-NH2)@BOECs L	CAV1	S9
28818855	__________MADELSEKQVYDAHTKEIDLV		1	PAR1-mediated signaling	NETL(RNPNDKYEPF-NH2)@BOECs L	CAV1	S37
28818855	GNIYKPNNKAMADELSEKQVYDAHTKEIDLV		1	PAR1-mediated signaling	APCTL(NPNDKYEPF-NH2)@BOECs H	CAV1	S37
28818855	_______MSGGKYVDSEGHLYTVPIREQGNI		1	PAR1-mediated signaling	APCTL(NPNDKYEPF-NH2)@BOECs H	CAV1	S9
28818855	__________MADELSEKQVYDAHTKEIDLV		1	PAR1-mediated signaling	APCTL(NPNDKYEPF-NH2)@BOECs H	CAV1	S37
28818855	GNIYKPNNKAMADELSEKQVYDAHTKEIDLV		1	PAR1-mediated signaling	APCTL(NPNDKYEPF-NH2)@BOECs M	CAV1	S37
28818855	_______MSGGKYVDSEGHLYTVPIREQGNI		1	PAR1-mediated signaling	APCTL(NPNDKYEPF-NH2)@BOECs M	CAV1	S9
28818855	__________MADELSEKQVYDAHTKEIDLV		1	PAR1-mediated signaling	APCTL(NPNDKYEPF-NH2)@BOECs M	CAV1	S37
28818855	GNIYKPNNKAMADELSEKQVYDAHTKEIDLV		1	PAR1-mediated signaling	MMP1TL(PRSFLLRN-NH2)@BOECs H	CAV1	S37
28818855	_______MSGGKYVDSEGHLYTVPIREQGNI		1	PAR1-mediated signaling	MMP1TL(PRSFLLRN-NH2)@BOECs H	CAV1	S9
28818855	__________MADELSEKQVYDAHTKEIDLV		1	PAR1-mediated signaling	MMP1TL(PRSFLLRN-NH2)@BOECs H	CAV1	S37
28818855	GNIYKPNNKAMADELSEKQVYDAHTKEIDLV		1	PAR1-mediated signaling	MMP1TL(PRSFLLRN-NH2)@BOECs M	CAV1	S37
28818855	_______MSGGKYVDSEGHLYTVPIREQGNI		1	PAR1-mediated signaling	MMP1TL(PRSFLLRN-NH2)@BOECs M	CAV1	S9
28818855	__________MADELSEKQVYDAHTKEIDLV		1	PAR1-mediated signaling	MMP1TL(PRSFLLRN-NH2)@BOECs M	CAV1	S37
28818855	GNIYKPNNKAMADELSEKQVYDAHTKEIDLV		1	PAR1-mediated signaling	NETL(RNPNDKYEPF-NH2)@BOECs H	CAV1	S37
28818855	_______MSGGKYVDSEGHLYTVPIREQGNI		1	PAR1-mediated signaling	NETL(RNPNDKYEPF-NH2)@BOECs H	CAV1	S9
28818855	__________MADELSEKQVYDAHTKEIDLV		1	PAR1-mediated signaling	NETL(RNPNDKYEPF-NH2)@BOECs H	CAV1	S37
28818855	GNIYKPNNKAMADELSEKQVYDAHTKEIDLV		1	PAR1-mediated signaling	NETL(RNPNDKYEPF-NH2)@BOECs M	CAV1	S37
28818855	_______MSGGKYVDSEGHLYTVPIREQGNI		1	PAR1-mediated signaling	NETL(RNPNDKYEPF-NH2)@BOECs M	CAV1	S9
28818855	__________MADELSEKQVYDAHTKEIDLV		1	PAR1-mediated signaling	NETL(RNPNDKYEPF-NH2)@BOECs M	CAV1	S37
28818855	GNIYKPNNKAMADELSEKQVYDAHTKEIDLV		1	PAR1-mediated signaling	ThrombinTL(SFLLRN-NH2)@BOECs H	CAV1	S37
28818855	_______MSGGKYVDSEGHLYTVPIREQGNI		1	PAR1-mediated signaling	ThrombinTL(SFLLRN-NH2)@BOECs H	CAV1	S9
28818855	__________MADELSEKQVYDAHTKEIDLV		1	PAR1-mediated signaling	ThrombinTL(SFLLRN-NH2)@BOECs H	CAV1	S37
28818855	GNIYKPNNKAMADELSEKQVYDAHTKEIDLV		1	PAR1-mediated signaling	ThrombinTL(SFLLRN-NH2)@BOECs M	CAV1	S37
28818855	_______MSGGKYVDSEGHLYTVPIREQGNI		1	PAR1-mediated signaling	ThrombinTL(SFLLRN-NH2)@BOECs M	CAV1	S9
28818855	__________MADELSEKQVYDAHTKEIDLV		1	PAR1-mediated signaling	ThrombinTL(SFLLRN-NH2)@BOECs M	CAV1	S37
28818855	GNIYKPNNKAMADELSEKQVYDAHTKEIDLV		1	PAR1-mediated signaling	MMP1TL(PRSFLLRN-NH2)@BOECs L	CAV1	S37
28818855	_______MSGGKYVDSEGHLYTVPIREQGNI		1	PAR1-mediated signaling	MMP1TL(PRSFLLRN-NH2)@BOECs L	CAV1	S9
28818855	__________MADELSEKQVYDAHTKEIDLV		1	PAR1-mediated signaling	MMP1TL(PRSFLLRN-NH2)@BOECs L	CAV1	S37
28818855	GNIYKPNNKAMADELSEKQVYDAHTKEIDLV		1	PAR1-mediated signaling	NP3TL(TLDPRSF-NH2)@BOECs L	CAV1	S37
28818855	_______MSGGKYVDSEGHLYTVPIREQGNI		1	PAR1-mediated signaling	NP3TL(TLDPRSF-NH2)@BOECs L	CAV1	S9
28818855	__________MADELSEKQVYDAHTKEIDLV		1	PAR1-mediated signaling	NP3TL(TLDPRSF-NH2)@BOECs L	CAV1	S37
28818855	GNIYKPNNKAMADELSEKQVYDAHTKEIDLV		1	PAR1-mediated signaling	ThrombinTL(SFLLRN-NH2)@BOECs L	CAV1	S37
28818855	_______MSGGKYVDSEGHLYTVPIREQGNI		1	PAR1-mediated signaling	ThrombinTL(SFLLRN-NH2)@BOECs L	CAV1	S9
28818855	__________MADELSEKQVYDAHTKEIDLV		1	PAR1-mediated signaling	ThrombinTL(SFLLRN-NH2)@BOECs L	CAV1	S37
28818855	GNIYKPNNKAMADELSEKQVYDAHTKEIDLV		1	PAR1-mediated signaling	NP3TL(TLDPRSF-NH2)@BOECs H	CAV1	S37
28818855	_______MSGGKYVDSEGHLYTVPIREQGNI		1	PAR1-mediated signaling	NP3TL(TLDPRSF-NH2)@BOECs H	CAV1	S9
28818855	__________MADELSEKQVYDAHTKEIDLV		1	PAR1-mediated signaling	NP3TL(TLDPRSF-NH2)@BOECs H	CAV1	S37
28818855	GNIYKPNNKAMADELSEKQVYDAHTKEIDLV		1	PAR1-mediated signaling	NP3TL(TLDPRSF-NH2)@BOECs M	CAV1	S37
28818855	_______MSGGKYVDSEGHLYTVPIREQGNI		1	PAR1-mediated signaling	NP3TL(TLDPRSF-NH2)@BOECs M	CAV1	S9
28818855	__________MADELSEKQVYDAHTKEIDLV		1	PAR1-mediated signaling	NP3TL(TLDPRSF-NH2)@BOECs M	CAV1	S37
29083192	__________MADELSEKQVYDAHTKEIDLV	ADELS(ph)EKQVYDAHTK	0.99997	Fractionation-study	CSCX@HeLa cell line R1	CAV1	S37
29083192	GNIYKPNNKAMADELSEKQVYDAHTKEIDLV	AMADELS(ph)EK	1	Fractionation-study	CSCX@HeLa cell line R2	CAV1	S37
29083192	GNIYKPNNKAMADELSEKQVYDAHTKEIDLV	AMADELS(ph)EKQVYDAHTK	0.999999	Fractionation-study	CSCX@HeLa cell line R2	CAV1	S37
29083192	GNIYKPNNKAMADELSEKQVYDAHTKEIDLV	AMADELS(ph)EK	1	Fractionation-study	CSCX-TiO2@HeLa cell line	CAV1	S37
29083192	__________MADELSEKQVYDAHTKEIDLV	ADELS(ph)EKQVYDAHTK	1	Fractionation-study	CSCX-TiO2@HeLa cell line	CAV1	S37
29083192	GNIYKPNNKAMADELSEKQVYDAHTKEIDLV	AMADELS(ph)EK	1	Fractionation-study	SAX@HeLa cell line R1	CAV1	S37
29083192	MADELSEKQVYDAHTKEIDLV	ADELS(ph)EKQVYDAHTK	1	Fractionation-study	SAX@HeLa cell line R1	CAV1	S37
29083192	GNIYKPNNKAMADELSEKQVYDAHTKEIDLV	AMADELS(ph)EK	1	Fractionation-study	SAX@HeLa cell line R3	CAV1	S37
29083192	__________MADELSEKQVYDAHTKEIDLV	ADELS(ph)EKQVYDAHTK	1	Fractionation-study	SAX@HeLa cell line R3	CAV1	S37
29083192	GNIYKPNNKAMADELSEKQVYDAHTKEIDLV	AMADELS(ph)EK	1	Fractionation-study	SCX@HeLa cell line R1	CAV1	S37
29083192	GNIYKPNNKAMADELSEKQVYDAHTKEIDLV	AMADELS(ph)EK	1	Fractionation-study	SCX@HeLa cell line R2	CAV1	S37
29083192	__________MADELSEKQVYDAHTKEIDLV	ADELS(ph)EKQVYDAHTK	0.999999	Fractionation-study	SCX@HeLa cell line R2	CAV1	S37
29083192	GNIYKPNNKAMADELSEKQVYDAHTKEIDLV	AMADELS(ph)EK	1	Fractionation-study	SCX@HeLa cell line R3	CAV1	S37
29154753		YVDSEGHLY(ph)TVPIE	1	Stimuli	Mitotic arrest@RPE-1 cell	CAV1	Y14
29154753		YVDS(ph)EGHLYTVPIE	1	Stimuli	Mitotic arrest@RPE-1 cell	CAV1	S9
29154753		Y(ph)VDSEGHLYTVPIE	1	Stimuli	Mitotic arrest@RPE-1 cell	CAV1	Y6
29154753		AMADELS(ph)EKQVYDAHTE	1	Stimuli	Mitotic arrest@RPE-1 cell	CAV1	S37
29154753		AMADELS(ph)EQ	1	Stimuli	Mitotic arrest@RPE-1 cell	CAV1	S37
29514088	GNIYKPNNKAMADELSEKQVYDAHTKEIDLV	AMADELS(ph)EK	1	Retinal pigment epithelial	TGF-beta@RPE-1 cell line	CAV1	S37
29514088	GNIYKPNNKAMADELSEKQVYDAHTKEIDLV	AMADELS(ph)EK	1	Retinal pigment epithelial	Unstimulated@RPE-1 cell line	CAV1	S37
29967110	GNIYKPNNKAMADELSEKQVYDAHTKEIDLV		1	Lung Cancer	DMSO@PC9 cell line	CAV1	S37
29967110	GNIYKPNNKAMADELSEKQVYDAHTKEIDLV		1	Lung Cancer	Afatinib (30min)@PC9 cell line	CAV1	S37
29967110	GNIYKPNNKAMADELSEKQVYDAHTKEIDLV		1	Lung Cancer	Afatinib (2d)@PC9 cell line	CAV1	S37
29967110	GNIYKPNNKAMADELSEKQVYDAHTKEIDLV		1	Lung Cancer	Afatinib (5d)@PC9 cell line	CAV1	S37
30061712			1	Colorectal Cancer	2D cultured HCT116 spheroids-R1	CAV1	S37
30061712			1	Colorectal Cancer	2D cultured HCT116 spheroids-R2	CAV1	S37
30061712			1	Colorectal Cancer	2D cultured HCT116 spheroids-R3	CAV1	S37
30061712			1	Colorectal Cancer	2D cultured(Acetone)HCT116 spheroids-R1	CAV1	S37
30061712			1	Colorectal Cancer	2D cultured(Acetone)HCT116 spheroids-R2	CAV1	S37
30061712			1	Colorectal Cancer	2D cultured(Acetone)HCT116 spheroids-R3	CAV1	S37
30061712			1	Colorectal Cancer	3D cultured(CR)HCT116 spheroids-R1	CAV1	S37
30061712			1	Colorectal Cancer	3D cultured(CR)HCT116 spheroids-R2	CAV1	S37
30061712			1	Colorectal Cancer	3D cultured(CR)HCT116 spheroids-R3	CAV1	S37
30061712			0.998753	Colorectal Cancer	3D cultured(CR)HCT116 spheroids-R3	CAV1	S9
30061712			0.788774	Colorectal Cancer	3D cultured(CR)HCT116 spheroids-R3	CAV1	Y14
30061712			1	Colorectal Cancer	3D cultured(Dispase)HCT116 spheroids-R1	CAV1	S37
30061712			0.999957	Colorectal Cancer	3D cultured(Dispase)HCT116 spheroids-R1	CAV1	S9
30061712			1	Colorectal Cancer	3D cultured(Dispase)HCT116 spheroids-R2	CAV1	S37
30061712			0.801269	Colorectal Cancer	3D cultured(Dispase)HCT116 spheroids-R2	CAV1	Y14
30061712			1	Colorectal Cancer	3D cultured(Dispase)HCT116 spheroids-R3	CAV1	S37
30061712			0.801538	Colorectal Cancer	3D cultured(Dispase)HCT116 spheroids-R3	CAV1	Y14
30061712			0.999917	Colorectal Cancer	Untreated@HCT116 spheroids	CAV1	S2
30061712			0.76705	Colorectal Cancer	Untreated@HCT116 spheroids	CAV1	Y14
30157440			0.991277	PARP inhibition	H2O2+olaparib@HeLa cells	CAV1	Y14
30157440			1	PARP inhibition	H2O2+olaparib@HeLa cells	CAV1	S2
30157440			1	PARP inhibition	H2O2+olaparib@HeLa cells	CAV1	S37
30157440			0.991277	PARP inhibition	H2O2@HeLa cells	CAV1	Y14
30157440			1	PARP inhibition	H2O2@HeLa cells	CAV1	S2
30157440			1	PARP inhibition	H2O2@HeLa cells	CAV1	S37
30157440			1	PARP inhibition	Untreated@HeLa cells_30157440	CAV1	S37
30157440			1	PARP inhibition	Untreated@HeLa cells_30157440	CAV1	S2
30157440			0.991277	PARP inhibition	Untreated@HeLa cells_30157440	CAV1	Y14
30206219	__________MADELSEKQVYDAHTKEIDLV		1	Infection	IAV(15min)@A549 cell line	CAV1	S37
30206219	__________MADELSEKQVYDAHTKEIDLV		1	Infection	IAV(5min)@A549 cell line	CAV1	S37
30206219	__________MADELSEKQVYDAHTKEIDLV		1	Infection	Mock@A549 cell line	CAV1	S37
30833379	GNIYKPNNKAMADELSEKQVYDAHTKEIDLV	AMADELS(ph)EK	1	cervix carcinoma	In-Solution digestion@Hela cells	CAV1	S37
30833379	GNIYKPNNKAMADELSEKQVYDAHTKEIDLV	AMADELS(ph)EK	1	cervix carcinoma	PAC digestion@Hela cells	CAV1	S37
30843680	GNIYKPNNKAMADELSEKQVYDAHTKEIDLV		1	breast cancer	Untreated@Human islet cells	CAV1	S37
30843680	GNIYKPNNKAMADELSEKQVYDAHTKEIDLV		1	breast cancer	Untreated@Human islet cells	CAV1	S37
30843680	GNIYKPNNKAMADELSEKQVYDAHTKEIDLV		1	breast cancer	Cytokine(IL-1beta,IFN-gama)@Human islet cells	CAV1	S37
30843680	GNIYKPNNKAMADELSEKQVYDAHTKEIDLV		1	breast cancer	Cytokine(IL-1beta,IFN-gama)@Human islet cells	CAV1	S37
31205498	AMADELSEKQVYDAHTK		1	Pancreatic ductal carcinoma	Gemcitabine R@PANC1 cell line	CAV1	S37
31205498	AMADELSEKQVYDAHTK		1	Pancreatic ductal carcinoma	Gemcitabine S@PANC1 cell line	CAV1	S37
31665227	GNIYKPNNKAMADELSEKQVYDAHTKEIDLV		1	Cancer	KO-SGK3@HEK293	CAV1	S37
31665227	GNIYKPNNKAMADELSEKQVYDAHTKEIDLV		1	Cancer	WT-SGK3@HEK293	CAV1	S37
31697643			1	Esophageal Cancer	DMSO@KYSE150 cells_31697643	CAV1	S37
31697643			1	Esophageal Cancer	DMSO@KYSE150 cells_31697643	CAV1	S37
31772060	GNIYKPNNKAMADELSEKQVYDAHTKEIDLV	KAMADELS(ph)EKQVYDA	1	Breast-cancer	DMSO-Cal51@Hs578T cell line	CAV1	S37
31772060	______________MSGGKYVDSEGHLYTVP	______MS(ph)GGKYVDS	1	Breast-cancer	DMSO-Cal51@Hs578T cell line	CAV1	S2
31772060	_______MSGGKYVDSEGHLYTVPIREQGNI	SGGKYVDS(ph)EGHLYTV	1	Breast-cancer	DMSO-Cal51@Hs578T cell line	CAV1	S9
31772060	GNIYKPNNKAMADELSEKQVYDAHTKEIDLV	KAMADELS(ph)EKQVYDA	1	Breast-cancer	Gefitinib+GSK269962A@Cal51+Hs578T cell line	CAV1	S37
31772060	______________MSGGKYVDSEGHLYTVP	______MS(ph)GGKYVDS	1	Breast-cancer	Gefitinib+GSK269962A@Cal51+Hs578T cell line	CAV1	S2
31772060	_______MSGGKYVDSEGHLYTVPIREQGNI	SGGKYVDS(ph)EGHLYTV	1	Breast-cancer	Gefitinib+GSK269962A@Cal51+Hs578T cell line	CAV1	S9
31772060	GNIYKPNNKAMADELSEKQVYDAHTKEIDLV	KAMADELS(ph)EKQVYDA	1	Breast-cancer	Gefitinib@Cal51+Hs578T cell line	CAV1	S37
31772060	______________MSGGKYVDSEGHLYTVP	______MS(ph)GGKYVDS	1	Breast-cancer	Gefitinib@Cal51+Hs578T cell line	CAV1	S2
31772060	_______MSGGKYVDSEGHLYTVPIREQGNI	SGGKYVDS(ph)EGHLYTV	1	Breast-cancer	Gefitinib@Cal51+Hs578T cell line	CAV1	S9
31772060	GNIYKPNNKAMADELSEKQVYDAHTKEIDLV	KAMADELS(ph)EKQVYDA	1	Breast-cancer	GSK269962A@Cal51 +Hs578T cell line	CAV1	S37
31772060	______________MSGGKYVDSEGHLYTVP	______MS(ph)GGKYVDS	1	Breast-cancer	GSK269962A@Cal51 +Hs578T cell line	CAV1	S2
31772060	_______MSGGKYVDSEGHLYTVPIREQGNI	SGGKYVDS(ph)EGHLYTV	1	Breast-cancer	GSK269962A@Cal51 +Hs578T cell line	CAV1	S9
31831592	AMADEISEKQVYD	AMADEIS(ph)EKQVYDAHTK		bone marrow cancer	OB induction(1h)@hMSCs	CAV1	S37
31831592	AMADEISEKQVYD	AMADEIS(ph)EKQVYDAHTK		bone marrow cancer	OB induction(24h)@hMSCs	CAV1	S37
31831592	AMADEISEKQVYD	AMADEIS(ph)EKQVYDAHTK		bone marrow cancer	OB induction(30min)@hMSCs	CAV1	S37
31831592	AMADEISEKQVYD	AMADEIS(ph)EKQVYDAHTK		bone marrow cancer	OB induction(6h)@hMSCs	CAV1	S37
31859329	______________MSGGKYVDSEGHLYTVP	______MS(ph)GGKY(ph)VDS(ph)	0.953849	Breast Cancer	Monacolin K(0.5mM)(24h)@MDA-MB-231 cells	CAV1	S2
31859329	GNIYKPNNKAMADELSEKQVYDAHTKEIDLV	KAMADELS(ph)EKQVY(ph)DA	1	Breast Cancer	Monacolin K(0.5mM)(24h)@MDA-MB-231 cells	CAV1	S37
31859329	______________MSGGKYVDSEGHLYTVP	______MS(ph)GGKY(ph)VDS(ph)	0.953849	Breast Cancer	Monacolin K(0.5mM)(30min)@MDA-MB-231 cells	CAV1	S2
31859329	GNIYKPNNKAMADELSEKQVYDAHTKEIDLV	KAMADELS(ph)EKQVY(ph)DA	1	Breast Cancer	Monacolin K(0.5mM)(30min)@MDA-MB-231 cells	CAV1	S37
31859329	______________MSGGKYVDSEGHLYTVP	______MS(ph)GGKY(ph)VDS(ph)	0.953849	Breast Cancer	Monacolin K(0.5mM)(6h)@MDA-MB-231 cells	CAV1	S2
31859329	GNIYKPNNKAMADELSEKQVYDAHTKEIDLV	KAMADELS(ph)EKQVY(ph)DA	1	Breast Cancer	Monacolin K(0.5mM)(6h)@MDA-MB-231 cells	CAV1	S37
31859329	______________MSGGKYVDSEGHLYTVP	______MS(ph)GGKY(ph)VDS(ph)	0.953849	Breast Cancer	Monacolin K(5mM)(24h)@MDA-MB-231 cells	CAV1	S2
31859329	GNIYKPNNKAMADELSEKQVYDAHTKEIDLV	KAMADELS(ph)EKQVY(ph)DA	1	Breast Cancer	Monacolin K(5mM)(24h)@MDA-MB-231 cells	CAV1	S37
31859329	______________MSGGKYVDSEGHLYTVP	______MS(ph)GGKY(ph)VDS(ph)	0.953849	Breast Cancer	Monacolin K(5mM)(30min)@MDA-MB-231 cells	CAV1	S2
31859329	GNIYKPNNKAMADELSEKQVYDAHTKEIDLV	KAMADELS(ph)EKQVY(ph)DA	1	Breast Cancer	Monacolin K(5mM)(30min)@MDA-MB-231 cells	CAV1	S37
31859329	______________MSGGKYVDSEGHLYTVP	______MS(ph)GGKY(ph)VDS(ph)	0.953849	Breast Cancer	Monacolin K(5mM)(6h)@MDA-MB-231 cells	CAV1	S2
31859329	GNIYKPNNKAMADELSEKQVYDAHTKEIDLV	KAMADELS(ph)EKQVY(ph)DA	1	Breast Cancer	Monacolin K(5mM)(6h)@MDA-MB-231 cells	CAV1	S37
31994402	GNIYKPNNKAMADELSEKQVYDAHTKEIDLV	AMADELS(ph)EK	1	Cancer-study	PCDH-empty vector@Huh7 cell line	CAV1	S37
31994402	GNIYKPNNKAMADELSEKQVYDAHTKEIDLV	AMADELS(ph)EK	1	Cancer-study	PIM@Huh7 cell line	CAV1	S37
32032466	GNIYKPNNKAMADELSEKQVYDAHTKEIDLV	AMADELS(ph)EK	1	Infection	Ad2(12h)@IMR-90 cell line	CAV1	S37
32032466	GNIYKPNNKAMADELSEKQVYDAHTKEIDLV	AMADELS(ph)EK	1	Infection	Ad2(2h)@IMR-90 cell line	CAV1	S37
32032466	GNIYKPNNKAMADELSEKQVYDAHTKEIDLV	AMADELS(ph)EK	1	Infection	Ad2(24h)@IMR-90 cell line	CAV1	S37
32032466	GNIYKPNNKAMADELSEKQVYDAHTKEIDLV	AMADELS(ph)EK	1	Infection	Ad2(36h)@IMR-90 cell line	CAV1	S37
32032466	GNIYKPNNKAMADELSEKQVYDAHTKEIDLV	AMADELS(ph)EK	1	Infection	Ad2(6h)@IMR-90 cell line	CAV1	S37
32314919	GNIYKPNNKAMADELSEKQVYDAHTKEIDLV	AMADELS(ph)EKQVYDAHTK	1	Inhibitors of checkpoint kinase 1 (CHK1)	HU+SCH 900776 CF2@HEK293A cell	CAV1	S37
32314919	__________MADELSEKQVYDAHTKEIDLV	ADELS(ph)EKQVYDAHTK	1	Inhibitors of checkpoint kinase 1 (CHK1)	HU+SCH 900776 CF2@HEK293A cell	CAV1	S37
32314919	__________MADELSEKQVYDAHTKEIDLV	ADELS(ph)EKQVYDAHTK	1	Inhibitors of checkpoint kinase 1 (CHK1)	HU+SCH 900776 CF1@HEK293A cell	CAV1	S37
32314919	GNIYKPNNKAMADELSEKQVYDAHTKEIDLV	AMADELS(ph)EKQVYDAHTK	0.999141	Inhibitors of checkpoint kinase 1 (CHK1)	HU+SCH 900776 SF2@HEK293A cell	CAV1	S37
32314919	__________MADELSEKQVYDAHTKEIDLV	ADELS(ph)EKQVYDAHTK	1	Inhibitors of checkpoint kinase 1 (CHK1)	HU+SCH 900776 SF2@HEK293A cell	CAV1	S37
32314919	GNIYKPNNKAMADELSEKQVYDAHTKEIDLV	AMADELS(ph)EKQVYDAHTK	1	Inhibitors of checkpoint kinase 1 (CHK1)	HU CF2@HEK293A cell	CAV1	S37
32314919	__________MADELSEKQVYDAHTKEIDLV	ADELS(ph)EKQVYDAHTK	1	Inhibitors of checkpoint kinase 1 (CHK1)	HU CF2@HEK293A cell	CAV1	S37
32314919	GNIYKPNNKAMADELSEKQVYDAHTKEIDLV	AMADELS(ph)EKQVYDAHTK	0.999141	Inhibitors of checkpoint kinase 1 (CHK1)	HU SF2@HEK293A cell	CAV1	S37
32314919	__________MADELSEKQVYDAHTKEIDLV	ADELS(ph)EKQVYDAHTK	1	Inhibitors of checkpoint kinase 1 (CHK1)	HU SF2@HEK293A cell	CAV1	S37
32314919	__________MADELSEKQVYDAHTKEIDLV	ADELS(ph)EKQVYDAHTK	1	Inhibitors of checkpoint kinase 1 (CHK1)	HU CF1@HEK293A cell	CAV1	S37
32461304		AMADELS(ph)EK		Postrate-cancer	S/T proteome@22Rv1 cell line	CAV1	S37
32461304		AMADELS(ph)EK		Postrate-cancer	S/T proteome@C4-2 cell line	CAV1	S37
32461304		AMADELS(ph)EK		Postrate-cancer	S/T proteome@DU145 cell line	CAV1	S37
32461304		AMADELS(ph)EK		Postrate-cancer	S/T proteome@EF-1 cell line	CAV1	S37
32461304		AMADELS(ph)EK		Postrate-cancer	S/T proteome@LNCaP cell line	CAV1	S37
32461304		AMADELS(ph)EK		Postrate-cancer	S/T proteome@NCI-H660 cell line	CAV1	S37
32461304		AMADELS(ph)EK		Postrate-cancer	S/T proteome@PARCB-1cell line	CAV1	S37
32461304		AMADELS(ph)EK		Postrate-cancer	S/T proteome@PARCB-2 cell line	CAV1	S37
32461304		AMADELS(ph)EK		Postrate-cancer	S/T proteome@PARCB-3 cell line	CAV1	S37
32461304		AMADELS(ph)EK		Postrate-cancer	S/T proteome@PARCB-5 cell line	CAV1	S37
32461304		AMADELS(ph)EK		Postrate-cancer	S/T proteome@PC3 cell line	CAV1	S37
32461304		AMADELS(ph)EK		Postrate-cancer	S/T proteome@VCaP cell line	CAV1	S37
32576582	__________MADELSEKQVYDAHTKEIDLV		1	Lung cancer	2 Gy gamma irradiation@H1299 Cell line	CAV1	S37
32576582	__________MADELSEKQVYDAHTKEIDLV		1	Lung cancer	2 Gy gamma(1h)+Lys05 autophagy inhibitor@H1299 Cell line	CAV1	S37
32576582	__________MADELSEKQVYDAHTKEIDLV		1	Lung cancer	3 Gy gamma(48h)+Lys05 autophagy inhibitor@H1299 Cell line	CAV1	S37
32681075		AMADELS(ph)EK	1	Breast cancer	GAS6(10min)@Hs578T cell line	CAV1	S37
32681075		EQGNIY(ph)KPNNK	1	Breast cancer	GAS6(10min)@Hs578T cell line	CAV1	Y25
32681075		AMADELS(ph)EKQVY(ph)DAHTK	1	Breast cancer	GAS6(10min)@Hs578T cell line	CAV1	S37
32681075		AMADELS(ph)EK	1	Breast cancer	GAS6(20min)@Hs578T cell line	CAV1	S37
32681075		EQGNIY(ph)KPNNK	1	Breast cancer	GAS6(20min)@Hs578T cell line	CAV1	Y25
32681075		AMADELS(ph)EKQVY(ph)DAHTK	1	Breast cancer	GAS6(20min)@Hs578T cell line	CAV1	S37
32681075		AMADELS(ph)EK	1	Breast cancer	GAS6(5min)@Hs578T cell line	CAV1	S37
32681075		EQGNIY(ph)KPNNK	1	Breast cancer	GAS6(5min)@Hs578T cell line	CAV1	Y25
32681075		AMADELS(ph)EKQVY(ph)DAHTK	1	Breast cancer	GAS6(5min)@Hs578T cell line	CAV1	S37
32681075		AMADELS(ph)EK	1	Breast cancer	Untreated@Hs578T cell line	CAV1	S37
32681075		EQGNIY(ph)KPNNK	1	Breast cancer	Untreated@Hs578T cell line	CAV1	Y25
32681075		AMADELS(ph)EKQVY(ph)DAHTK	1	Breast cancer	Untreated@Hs578T cell line	CAV1	S37
32755597	GNIYKPNNKAMADELSEKQVYDAHTKEIDLV		1	Liver Cancer	KIs@C3A cell line	CAV1	S37
32755597	__________MADELSEKQVYDAHTKEIDLV		1	Liver Cancer	KIs@C3A cell line	CAV1	S37
32755597	GNIYKPNNKAMADELSEKQVYDAHTKEIDLV		1	Liver Cancer	KIs@Hep3B2 cell line	CAV1	S37
32755597	__________MADELSEKQVYDAHTKEIDLV		1	Liver Cancer	KIs@Hep3B2 cell line	CAV1	S37
32755597	GNIYKPNNKAMADELSEKQVYDAHTKEIDLV		1	Liver Cancer	KIs@HepG2 cell line	CAV1	S37
32755597	__________MADELSEKQVYDAHTKEIDLV		1	Liver Cancer	KIs@HepG2 cell line	CAV1	S37
32755597	GNIYKPNNKAMADELSEKQVYDAHTKEIDLV		1	Liver Cancer	KIs@Huh7 cell line	CAV1	S37
32755597	__________MADELSEKQVYDAHTKEIDLV		1	Liver Cancer	KIs@Huh7 cell line	CAV1	S37
32755597	GNIYKPNNKAMADELSEKQVYDAHTKEIDLV		1	Liver Cancer	KIs@JHH4 cell line	CAV1	S37
32755597	__________MADELSEKQVYDAHTKEIDLV		1	Liver Cancer	KIs@JHH4 cell line	CAV1	S37
32755597	GNIYKPNNKAMADELSEKQVYDAHTKEIDLV		1	Liver Cancer	KIs@JHH6 cell line	CAV1	S37
32755597	__________MADELSEKQVYDAHTKEIDLV		1	Liver Cancer	KIs@JHH6 cell line	CAV1	S37
32755597	GNIYKPNNKAMADELSEKQVYDAHTKEIDLV		1	Liver Cancer	KIs@NIH-H684 cell line	CAV1	S37
32755597	__________MADELSEKQVYDAHTKEIDLV		1	Liver Cancer	KIs@NIH-H684 cell line	CAV1	S37
32755597	GNIYKPNNKAMADELSEKQVYDAHTKEIDLV		1	Liver Cancer	KIs@PLC5 cell line	CAV1	S37
32755597	__________MADELSEKQVYDAHTKEIDLV		1	Liver Cancer	KIs@PLC5 cell line	CAV1	S37
32755597	GNIYKPNNKAMADELSEKQVYDAHTKEIDLV		1	Liver Cancer	KIs@SKHep1 cell line	CAV1	S37
32755597	__________MADELSEKQVYDAHTKEIDLV		1	Liver Cancer	KIs@SKHep1 cell line	CAV1	S37
32755597	GNIYKPNNKAMADELSEKQVYDAHTKEIDLV		1	Liver Cancer	KIs@Snu387 cell line	CAV1	S37
32755597	__________MADELSEKQVYDAHTKEIDLV		1	Liver Cancer	KIs@Snu387 cell line	CAV1	S37
32755597	GNIYKPNNKAMADELSEKQVYDAHTKEIDLV		1	Liver Cancer	KIs@Snu398 cell line	CAV1	S37
32755597	__________MADELSEKQVYDAHTKEIDLV		1	Liver Cancer	KIs@Snu398 cell line	CAV1	S37
32755597	GNIYKPNNKAMADELSEKQVYDAHTKEIDLV		1	Liver Cancer	KIs@Snu423 cell line	CAV1	S37
32755597	__________MADELSEKQVYDAHTKEIDLV		1	Liver Cancer	KIs@Snu423 cell line	CAV1	S37
32755597	GNIYKPNNKAMADELSEKQVYDAHTKEIDLV		1	Liver Cancer	KIs@Snu449 cell line	CAV1	S37
32755597	__________MADELSEKQVYDAHTKEIDLV		1	Liver Cancer	KIs@Snu449 cell line	CAV1	S37
32755597	GNIYKPNNKAMADELSEKQVYDAHTKEIDLV		1	Liver Cancer	KIs@Snu475 cell line	CAV1	S37
32755597	__________MADELSEKQVYDAHTKEIDLV		1	Liver Cancer	KIs@Snu475 cell line	CAV1	S37
32755597	GNIYKPNNKAMADELSEKQVYDAHTKEIDLV		1	Liver Cancer	KIs@Snu761 cell line	CAV1	S37
32755597	__________MADELSEKQVYDAHTKEIDLV		1	Liver Cancer	KIs@Snu761 cell line	CAV1	S37
32755597	GNIYKPNNKAMADELSEKQVYDAHTKEIDLV		1	Liver Cancer	KIs@Snu878 cell line	CAV1	S37
32755597	__________MADELSEKQVYDAHTKEIDLV		1	Liver Cancer	KIs@Snu878 cell line	CAV1	S37
32755597	GNIYKPNNKAMADELSEKQVYDAHTKEIDLV		1	Liver Cancer	KIs@Snu886 cell line	CAV1	S37
32755597	__________MADELSEKQVYDAHTKEIDLV		1	Liver Cancer	KIs@Snu886 cell line	CAV1	S37
32859902	GNIYKPNNKAMADELSEKQVYDAHTKEIDLV		1	Infection	CVB3 infection(10h)@HeLa R19 cells	CAV1	S37
32859902	GNIYKPNNKAMADELSEKQVYDAHTKEIDLV		1	Infection	CVB3 infection(10h)@HeLa R19 cells	CAV1	S37
32859902	GNIYKPNNKAMADELSEKQVYDAHTKEIDLV		1	Infection	CVB3 infection(2h)@HeLa R19 cells	CAV1	S37
32859902	GNIYKPNNKAMADELSEKQVYDAHTKEIDLV		1	Infection	CVB3 infection(2h)@HeLa R19 cells	CAV1	S37
32859902	GNIYKPNNKAMADELSEKQVYDAHTKEIDLV		1	Infection	CVB3 infection(4h)@HeLa R19 cells	CAV1	S37
32859902	GNIYKPNNKAMADELSEKQVYDAHTKEIDLV		1	Infection	CVB3 infection(4h)@HeLa R19 cells	CAV1	S37
32859902	GNIYKPNNKAMADELSEKQVYDAHTKEIDLV		1	Infection	CVB3 infection(6h)@HeLa R19 cells	CAV1	S37
32859902	GNIYKPNNKAMADELSEKQVYDAHTKEIDLV		1	Infection	CVB3 infection(6h)@HeLa R19 cells	CAV1	S37
32859902	GNIYKPNNKAMADELSEKQVYDAHTKEIDLV		1	Infection	CVB3 infection(8h)@HeLa R19 cells	CAV1	S37
32859902	GNIYKPNNKAMADELSEKQVYDAHTKEIDLV		1	Infection	CVB3 infection(8h)@HeLa R19 cells	CAV1	S37
32859902	GNIYKPNNKAMADELSEKQVYDAHTKEIDLV		1	Infection	Mock infected(0h)@HeLa R19 cells	CAV1	S37
32859902	GNIYKPNNKAMADELSEKQVYDAHTKEIDLV		1	Infection	Mock infected(0h)@HeLa R19 cells	CAV1	S37
32859902	GNIYKPNNKAMADELSEKQVYDAHTKEIDLV		1	Infection	Mock infected(10h)@HeLa R19 cells	CAV1	S37
32859902	GNIYKPNNKAMADELSEKQVYDAHTKEIDLV		1	Infection	Mock infected(10h)@HeLa R19 cells	CAV1	S37
32865326		QVY(ph)DAHTK	1	Tyrosine kinase signaling	DMSO@PC9 cells	CAV1	Y42
32865326		QVY(ph)DAHTK	1	Tyrosine kinase signaling	Erlotinib@PC9 cells	CAV1	Y42
32865326		QVY(ph)DAHTK	1	Tyrosine kinase signaling	Osimertinib(1h)@PC9 cells	CAV1	Y42
32986951	YVDSEGHLYTVPIR	YVDSEGHLY(ph)TVPIR		Colorectal cancer	KRAS mutation(G13D)@SW48 cells	CAV1	Y14
32986951	YVDSEGHLYTVPIR	YVDSEGHLY(ph)TVPIR		Colorectal cancer	KRAS mutation(G13D)@SW48 cells	CAV1	Y14
32986951	YVDSEGHLYTVPIR	YVDSEGHLY(ph)TVPIR		Colorectal cancer	KRAS mutation(G13D)@SW48 cells	CAV1	Y14
32986951	YVDSEGHLYTVPIR	YVDSEGHLY(ph)TVPIR		Colorectal cancer	KRAS mutation(G13D)@SW48 cells	CAV1	Y14
32986951	YVDSEGHLYTVPIR	YVDSEGHLY(ph)TVPIR		Colorectal cancer	KRAS mutation(G13D)@SW48 cells	CAV1	Y14
32986951	YVDSEGHLYTVPIR	YVDSEGHLY(ph)TVPIR		Colorectal cancer	KRAS mutation(G13D)@SW48 cells	CAV1	Y14
32986951	YVDSEGHLYTVPIR	YVDSEGHLY(ph)TVPIR		Colorectal cancer	KRAS mutation(G13D)@SW48 cells	CAV1	Y14
32986951	YVDSEGHLYTVPIR	Y(ph)VDSEGHLYTVPIR		Colorectal cancer	KRAS mutation(G13D)@SW48 cells	CAV1	Y6
32986951	YVDSEGHLYTVPIR	Y(ph)VDSEGHLYTVPIR		Colorectal cancer	KRAS mutation(G13D)@SW48 cells	CAV1	Y6
32986951	YVDSEGHLYTVPIR	Y(ph)VDSEGHLYTVPIR		Colorectal cancer	KRAS mutation(G13D)@SW48 cells	CAV1	Y6
32986951	YVDSEGHLYTVPIR	Y(ph)VDSEGHLYTVPIR		Colorectal cancer	KRAS mutation(G13D)@SW48 cells	CAV1	Y6
32986951	YVDSEGHLYTVPIR	Y(ph)VDSEGHLYTVPIR		Colorectal cancer	KRAS mutation(G13D)@SW48 cells	CAV1	Y6
32986951	YVDSEGHLYTVPIR	Y(ph)VDSEGHLY(ph)TVPIR		Colorectal cancer	KRAS mutation(G13D)@SW48 cells	CAV1	Y14
32986951	YVDSEGHLYTVPIR	YVDSEGHLY(ph)TVPIR		Colorectal cancer	Parental(WT)@SW48 cells	CAV1	Y14
32986951	YVDSEGHLYTVPIR	YVDSEGHLY(ph)TVPIR		Colorectal cancer	Parental(WT)@SW48 cells	CAV1	Y14
32986951	YVDSEGHLYTVPIR	YVDSEGHLY(ph)TVPIR		Colorectal cancer	Parental(WT)@SW48 cells	CAV1	Y14
32986951	YVDSEGHLYTVPIR	YVDSEGHLY(ph)TVPIR		Colorectal cancer	Parental(WT)@SW48 cells	CAV1	Y14
32986951	YVDSEGHLYTVPIR	YVDSEGHLY(ph)TVPIR		Colorectal cancer	Parental(WT)@SW48 cells	CAV1	Y14
32986951	YVDSEGHLYTVPIR	YVDSEGHLY(ph)TVPIR		Colorectal cancer	Parental(WT)@SW48 cells	CAV1	Y14
32986951	YVDSEGHLYTVPIR	YVDSEGHLY(ph)TVPIR		Colorectal cancer	Parental(WT)@SW48 cells	CAV1	Y14
32986951	YVDSEGHLYTVPIR	YVDSEGHLY(ph)TVPIR		Colorectal cancer	Parental(WT)@SW48 cells	CAV1	Y14
32986951	YVDSEGHLYTVPIR	Y(ph)VDSEGHLYTVPIR		Colorectal cancer	Parental(WT)@SW48 cells	CAV1	Y6
32986951	YVDSEGHLYTVPIR	Y(ph)VDSEGHLYTVPIR		Colorectal cancer	Parental(WT)@SW48 cells	CAV1	Y6
32986951	YVDSEGHLYTVPIR	Y(ph)VDSEGHLYTVPIR		Colorectal cancer	Parental(WT)@SW48 cells	CAV1	Y6
32986951	YVDSEGHLYTVPIR	Y(ph)VDSEGHLYTVPIR		Colorectal cancer	Parental(WT)@SW48 cells	CAV1	Y6
32986951	YVDSEGHLYTVPIR	Y(ph)VDSEGHLYTVPIR		Colorectal cancer	Parental(WT)@SW48 cells	CAV1	Y6
32986951	YVDSEGHLYTVPIR	Y(ph)VDSEGHLYTVPIR		Colorectal cancer	Parental(WT)@SW48 cells	CAV1	Y6
32986951	YVDSEGHLYTVPIR	Y(ph)VDSEGHLYTVPIR		Colorectal cancer	Parental(WT)@SW48 cells	CAV1	Y6
32986951	YVDSEGHLYTVPIR	Y(ph)VDSEGHLY(ph)TVPIR		Colorectal cancer	Parental(WT)@SW48 cells	CAV1	Y14
32986951	YVDSEGHLYTVPIR	YVDSEGHLY(ph)TVPIR		Colorectal cancer	KRAS mutation(G12D)@SW48 cells	CAV1	Y14
32986951	YVDSEGHLYTVPIR	YVDSEGHLY(ph)TVPIR		Colorectal cancer	KRAS mutation(G12D)@SW48 cells	CAV1	Y14
32986951	YVDSEGHLYTVPIR	YVDSEGHLY(ph)TVPIR		Colorectal cancer	KRAS mutation(G12D)@SW48 cells	CAV1	Y14
32986951	YVDSEGHLYTVPIR	YVDSEGHLY(ph)TVPIR		Colorectal cancer	KRAS mutation(G12D)@SW48 cells	CAV1	Y14
32986951	YVDSEGHLYTVPIR	YVDSEGHLY(ph)TVPIR		Colorectal cancer	KRAS mutation(G12D)@SW48 cells	CAV1	Y14
32986951	YVDSEGHLYTVPIR	YVDSEGHLY(ph)TVPIR		Colorectal cancer	KRAS mutation(G12D)@SW48 cells	CAV1	Y14
32986951	YVDSEGHLYTVPIR	YVDSEGHLY(ph)TVPIR		Colorectal cancer	KRAS mutation(G12D)@SW48 cells	CAV1	Y14
32986951	YVDSEGHLYTVPIR	Y(ph)VDSEGHLYTVPIR		Colorectal cancer	KRAS mutation(G12D)@SW48 cells	CAV1	Y6
32986951	YVDSEGHLYTVPIR	Y(ph)VDSEGHLYTVPIR		Colorectal cancer	KRAS mutation(G12D)@SW48 cells	CAV1	Y6
32986951	YVDSEGHLYTVPIR	Y(ph)VDSEGHLYTVPIR		Colorectal cancer	KRAS mutation(G12D)@SW48 cells	CAV1	Y6
32986951	YVDSEGHLYTVPIR	Y(ph)VDSEGHLYTVPIR		Colorectal cancer	KRAS mutation(G12D)@SW48 cells	CAV1	Y6
32986951	YVDSEGHLYTVPIR	Y(ph)VDSEGHLYTVPIR		Colorectal cancer	KRAS mutation(G12D)@SW48 cells	CAV1	Y6
32986951	YVDSEGHLYTVPIR	Y(ph)VDSEGHLYTVPIR		Colorectal cancer	KRAS mutation(G12D)@SW48 cells	CAV1	Y6
32986951	YVDSEGHLYTVPIR	Y(ph)VDSEGHLY(ph)TVPIR		Colorectal cancer	KRAS mutation(G12D)@SW48 cells	CAV1	Y14
33021054	__________MSGGKYVDSEGHLYTVPIREQ		0.999999	colon cancer	DMSO@DLD1 cell line	CAV1	Y6
33021054	__________MSGGKYVDSEGHLYTVPIREQ		0.999999	colon cancer	DMSO@DLD1 cell line	CAV1	Y6
33021054	__________MSGGKYVDSEGHLYTVPIREQ		0.999999	colon cancer	DMSO@HT29 cell line	CAV1	Y6
33021054	__________MSGGKYVDSEGHLYTVPIREQ		0.999999	colon cancer	DMSO@HT29 cell line	CAV1	Y6
33021054	__________MSGGKYVDSEGHLYTVPIREQ		0.999999	colon cancer	DMSO@SW620 cell line	CAV1	Y6
33021054	__________MSGGKYVDSEGHLYTVPIREQ		0.999999	colon cancer	DMSO@SW620 cell line	CAV1	Y6
33021054	__________MSGGKYVDSEGHLYTVPIREQ		0.999999	colon cancer	DMSO@HCT116 cell line	CAV1	Y6
33021054	__________MSGGKYVDSEGHLYTVPIREQ		0.999999	colon cancer	DMSO@HCT116 cell line	CAV1	Y6
33021054	__________MSGGKYVDSEGHLYTVPIREQ		0.999999	colon cancer	DMSO@LS174T cell line	CAV1	Y6
33021054	__________MSGGKYVDSEGHLYTVPIREQ		0.999999	colon cancer	DMSO@SW48 cell line	CAV1	Y6
33021054	__________MSGGKYVDSEGHLYTVPIREQ		0.999999	colon cancer	DMSO@SW48 cell line	CAV1	Y6
33021054	__________MSGGKYVDSEGHLYTVPIREQ		0.999999	colon cancer	Regorafenib+Vemurafenib+GDC-0994@HCT116 cell line	CAV1	Y6
33021054	__________MSGGKYVDSEGHLYTVPIREQ		0.999999	colon cancer	Erlotinib+Vemurafenib+GDC-0994+Crenolanib@SW620 cell line	CAV1	Y6
33021054	__________MSGGKYVDSEGHLYTVPIREQ		0.999999	colon cancer	Erlotinib+Vemurafenib+GDC-0994+Crenolanib@SW620 cell line	CAV1	Y6
33021054	__________MSGGKYVDSEGHLYTVPIREQ		0.999999	colon cancer	Regorafenib+Vemurafenib+GDC-0994@LS174T cell line	CAV1	Y6
33021054	__________MSGGKYVDSEGHLYTVPIREQ		0.999999	colon cancer	Regorafenib+Erlotinib+Vemurafenib+Selumetinib@DLD1 cell line	CAV1	Y6
33021054	__________MSGGKYVDSEGHLYTVPIREQ		0.999999	colon cancer	Regorafenib+Erlotinib+Vemurafenib+Selumetinib@DLD1 cell line	CAV1	Y6
33021054	__________MSGGKYVDSEGHLYTVPIREQ		0.999999	colon cancer	Regorafenib+Selumetinib+Vemurafenib+GDC-0994@SW620 cell line	CAV1	Y6
33021054	__________MSGGKYVDSEGHLYTVPIREQ		0.999999	colon cancer	Regorafenib+Selumetinib+Vatalanib+AZD-4547@HT29 cell line	CAV1	Y6
33021054	__________MSGGKYVDSEGHLYTVPIREQ		0.999999	colon cancer	Regorafenib+Selumetinib+Vatalanib+AZD-4547@HT29 cell line	CAV1	Y6
33619172	__MSGGKYVDSEGHLYTVPIREQGNIYKPNN	YVDS(ph)EGHLY(ph)TVPIR	0.999995	Signalling-study	KRAS mutant(G12C)@Calu1 cell line	CAV1	Y14
33619172	PNNKAMADELSEKQVYDAHTKEIDLVNRDPK	AMADELS(ph)EKQVY(ph)DAHTK	1	Signalling-study	KRAS mutant(G12C)@Calu1 cell line	CAV1	Y42
33619172	GNIYKPNNKAMADELSEKQVYDAHTKEIDLV	AMADELS(ph)EKQVY(ph)DAHTK	1	Signalling-study	KRAS mutant(G12C)@Calu1 cell line	CAV1	S37
33619172	_______MSGGKYVDSEGHLYTVPIREQGNI	YVDS(ph)EGHLY(ph)TVPIR	1	Signalling-study	KRAS mutant(G12C)@Calu1 cell line	CAV1	S9
33619172	__MSGGKYVDSEGHLYTVPIREQGNIYKPNN	YVDS(ph)EGHLY(ph)TVPIR	0.999995	Signalling-study	KRAS mutant(G12C)@H1373 cell line	CAV1	Y14
33619172	PNNKAMADELSEKQVYDAHTKEIDLVNRDPK	AMADELS(ph)EKQVY(ph)DAHTK	1	Signalling-study	KRAS mutant(G12C)@H1373 cell line	CAV1	Y42
33619172	GNIYKPNNKAMADELSEKQVYDAHTKEIDLV	AMADELS(ph)EKQVY(ph)DAHTK	1	Signalling-study	KRAS mutant(G12C)@H1373 cell line	CAV1	S37
33619172	_______MSGGKYVDSEGHLYTVPIREQGNI	YVDS(ph)EGHLY(ph)TVPIR	1	Signalling-study	KRAS mutant(G12C)@H1373 cell line	CAV1	S9
33619172	__MSGGKYVDSEGHLYTVPIREQGNIYKPNN	YVDS(ph)EGHLY(ph)TVPIR	0.999995	Signalling-study	KRAS mutant(G12C)@H1792 cell line	CAV1	Y14
33619172	PNNKAMADELSEKQVYDAHTKEIDLVNRDPK	AMADELS(ph)EKQVY(ph)DAHTK	1	Signalling-study	KRAS mutant(G12C)@H1792 cell line	CAV1	Y42
33619172	GNIYKPNNKAMADELSEKQVYDAHTKEIDLV	AMADELS(ph)EKQVY(ph)DAHTK	1	Signalling-study	KRAS mutant(G12C)@H1792 cell line	CAV1	S37
33619172	_______MSGGKYVDSEGHLYTVPIREQGNI	YVDS(ph)EGHLY(ph)TVPIR	1	Signalling-study	KRAS mutant(G12C)@H1792 cell line	CAV1	S9
33619172	__MSGGKYVDSEGHLYTVPIREQGNIYKPNN	YVDS(ph)EGHLY(ph)TVPIR	0.999995	Signalling-study	KRAS mutant(G12C)@H2122 cell line	CAV1	Y14
33619172	PNNKAMADELSEKQVYDAHTKEIDLVNRDPK	AMADELS(ph)EKQVY(ph)DAHTK	1	Signalling-study	KRAS mutant(G12C)@H2122 cell line	CAV1	Y42
33619172	GNIYKPNNKAMADELSEKQVYDAHTKEIDLV	AMADELS(ph)EKQVY(ph)DAHTK	1	Signalling-study	KRAS mutant(G12C)@H2122 cell line	CAV1	S37
33619172	_______MSGGKYVDSEGHLYTVPIREQGNI	YVDS(ph)EGHLY(ph)TVPIR	1	Signalling-study	KRAS mutant(G12C)@H2122 cell line	CAV1	S9
33619172	__MSGGKYVDSEGHLYTVPIREQGNIYKPNN	YVDS(ph)EGHLY(ph)TVPIR	0.999995	Signalling-study	KRAS mutant(G12C)@H23 cell line	CAV1	Y14
33619172	PNNKAMADELSEKQVYDAHTKEIDLVNRDPK	AMADELS(ph)EKQVY(ph)DAHTK	1	Signalling-study	KRAS mutant(G12C)@H23 cell line	CAV1	Y42
33619172	GNIYKPNNKAMADELSEKQVYDAHTKEIDLV	AMADELS(ph)EKQVY(ph)DAHTK	1	Signalling-study	KRAS mutant(G12C)@H23 cell line	CAV1	S37
33619172	_______MSGGKYVDSEGHLYTVPIREQGNI	YVDS(ph)EGHLY(ph)TVPIR	1	Signalling-study	KRAS mutant(G12C)@H23 cell line	CAV1	S9
33619172	__MSGGKYVDSEGHLYTVPIREQGNIYKPNN	YVDS(ph)EGHLY(ph)TVPIR	0.999995	Signalling-study	KRAS mutant(G12C)@H358 cell line	CAV1	Y14
33619172	PNNKAMADELSEKQVYDAHTKEIDLVNRDPK	AMADELS(ph)EKQVY(ph)DAHTK	1	Signalling-study	KRAS mutant(G12C)@H358 cell line	CAV1	Y42
33619172	GNIYKPNNKAMADELSEKQVYDAHTKEIDLV	AMADELS(ph)EKQVY(ph)DAHTK	1	Signalling-study	KRAS mutant(G12C)@H358 cell line	CAV1	S37
33619172	_______MSGGKYVDSEGHLYTVPIREQGNI	YVDS(ph)EGHLY(ph)TVPIR	1	Signalling-study	KRAS mutant(G12C)@H358 cell line	CAV1	S9
33619172	__MSGGKYVDSEGHLYTVPIREQGNIYKPNN	YVDS(ph)EGHLY(ph)TVPIR	0.999995	Signalling-study	KRAS mutant(G12C)@HCC44 cell line	CAV1	Y14
33619172	PNNKAMADELSEKQVYDAHTKEIDLVNRDPK	AMADELS(ph)EKQVY(ph)DAHTK	1	Signalling-study	KRAS mutant(G12C)@HCC44 cell line	CAV1	Y42
33619172	GNIYKPNNKAMADELSEKQVYDAHTKEIDLV	AMADELS(ph)EKQVY(ph)DAHTK	1	Signalling-study	KRAS mutant(G12C)@HCC44 cell line	CAV1	S37
33619172	_______MSGGKYVDSEGHLYTVPIREQGNI	YVDS(ph)EGHLY(ph)TVPIR	1	Signalling-study	KRAS mutant(G12C)@HCC44 cell line	CAV1	S9
33619172	__MSGGKYVDSEGHLYTVPIREQGNIYKPNN	YVDS(ph)EGHLY(ph)TVPIR	0.999995	Signalling-study	KRAS mutant(G12C)@Hop62 cell line	CAV1	Y14
33619172	PNNKAMADELSEKQVYDAHTKEIDLVNRDPK	AMADELS(ph)EKQVY(ph)DAHTK	1	Signalling-study	KRAS mutant(G12C)@Hop62 cell line	CAV1	Y42
33619172	GNIYKPNNKAMADELSEKQVYDAHTKEIDLV	AMADELS(ph)EKQVY(ph)DAHTK	1	Signalling-study	KRAS mutant(G12C)@Hop62 cell line	CAV1	S37
33619172	_______MSGGKYVDSEGHLYTVPIREQGNI	YVDS(ph)EGHLY(ph)TVPIR	1	Signalling-study	KRAS mutant(G12C)@Hop62 cell line	CAV1	S9
33619172	GNIYKPNNKAMADELSEKQVYDAHTKEIDLV	AMADELS(ph)EKQVY(ph)DAHTK	1	Signalling-study	DMSO@Calu1 cell line	CAV1	S37
33619172	_______MSGGKYVDSEGHLYTVPIREQGNI	YVDS(ph)EGHLY(ph)TVPIR	1	Signalling-study	DMSO@Calu1 cell line	CAV1	S9
33619172	GNIYKPNNKAMADELSEKQVYDAHTKEIDLV	AMADELS(ph)EKQVY(ph)DAHTK	1	Signalling-study	ARS1620(24h)@Calu1 cell line pY+IMAC	CAV1	S37
33619172	_______MSGGKYVDSEGHLYTVPIREQGNI	YVDS(ph)EGHLY(ph)TVPIR	1	Signalling-study	ARS1620(24h)@Calu1 cell line pY+IMAC	CAV1	S9
33619172	GNIYKPNNKAMADELSEKQVYDAHTKEIDLV	AMADELS(ph)EKQVY(ph)DAHTK	1	Signalling-study	ARS1620(6h)@Calu1 cell line pY+IMAC	CAV1	S37
33619172	_______MSGGKYVDSEGHLYTVPIREQGNI	YVDS(ph)EGHLY(ph)TVPIR	1	Signalling-study	ARS1620(6h)@Calu1 cell line pY+IMAC	CAV1	S9
33727228	_______MSGGKYVDSEGHLYTVPIREQGNI	YVDS(ph)EGHLYTVPIR	0.998127	Lung Cancer	DMSO@AZR3 cell line Exp1	CAV1	S9
33727228	__MSGGKYVDSEGHLYTVPIREQGNIYKPNN	YVDSEGHLY(ph)TVPIR	0.972086	Lung Cancer	DMSO@AZR3 cell line Exp1	CAV1	Y14
33727228	_______MSGGKYVDSEGHLYTVPIREQGNI	YVDS(ph)EGHLYTVPIR	0.998127	Lung Cancer	DMSO@AZR4 cell line Exp1	CAV1	S9
33727228	__MSGGKYVDSEGHLYTVPIREQGNIYKPNN	YVDSEGHLY(ph)TVPIR	0.972086	Lung Cancer	DMSO@AZR4 cell line Exp1	CAV1	Y14
33727228	_______MSGGKYVDSEGHLYTVPIREQGNI	YVDS(ph)EGHLYTVPIR	0.998127	Lung Cancer	DMSO@H1975 cell line Exp1	CAV1	S9
33727228	__MSGGKYVDSEGHLYTVPIREQGNIYKPNN	YVDSEGHLY(ph)TVPIR	0.972086	Lung Cancer	DMSO@H1975 cell line Exp1	CAV1	Y14
33727228	__MSGGKYVDSEGHLYTVPIREQGNIYKPNN	YVDSEGHLY(ph)TVPIR	0.790198	Lung Cancer	Osimertinib@AZR3 cell line Exp1	CAV1	Y14
33727228	__________MSGGKYVDSEGHLYTVPIREQ	Y(ph)VDSEGHLYTVPIR	0.999999	Lung Cancer	Osimertinib@AZR3 cell line Exp1	CAV1	Y6
33727228	__MSGGKYVDSEGHLYTVPIREQGNIYKPNN	YVDSEGHLY(ph)TVPIR	0.790198	Lung Cancer	Osimertinib@AZR4 cell line Exp1	CAV1	Y14
33727228	__________MSGGKYVDSEGHLYTVPIREQ	Y(ph)VDSEGHLYTVPIR	0.999999	Lung Cancer	Osimertinib@AZR4 cell line Exp1	CAV1	Y6
33727228	__MSGGKYVDSEGHLYTVPIREQGNIYKPNN	YVDSEGHLY(ph)TVPIR	0.790198	Lung Cancer	Osimertinib@@H1975 cell line Exp1	CAV1	Y14
33727228	__________MSGGKYVDSEGHLYTVPIREQ	Y(ph)VDSEGHLYTVPIR	0.999999	Lung Cancer	Osimertinib@@H1975 cell line Exp1	CAV1	Y6
33797919	AMADELSEKQVYDAHTK		1	Cervical cancer	Untreated control@HeLa cell line R2	CAV1	S37
33797919	YVDSEGHLYTVPIR		0.973389	Cervical cancer	Untreated control@HeLa cell line R2	CAV1	Y14
33797919	YVDSEGHLYTVPIR		1	Cervical cancer	Untreated control@HeLa cell line R2	CAV1	S9
33797919	YVDSEGHLYTVPIR		0.998204	Cervical cancer	Untreated control@HeLa cell line R3	CAV1	Y14
33797919	AMADELSEKQVYDAHTK		1	Cervical cancer	Untreated control@HeLa cell line R3	CAV1	S37
33797919	AMADELSEKQVYDAHTK		1	Cervical cancer	Untreated control@HeLa cell line R1	CAV1	S37
33797919	YVDSEGHLYTVPIR		0.949715	Cervical cancer	Untreated control@HeLa cell line R1	CAV1	Y14
33797919	YVDSEGHLYTVPIR		1	Cervical cancer	Rapamycin@HeLa cell line R2	CAV1	S9
33797919	AMADELSEKQVYDAHTK		1	Cervical cancer	Rapamycin@HeLa cell line R2	CAV1	S37
33797919	YVDSEGHLYTVPIR		0.973389	Cervical cancer	Rapamycin@HeLa cell line R2	CAV1	Y14
33797919	YVDSEGHLYTVPIR		0.949715	Cervical cancer	Rapamycin@HeLa cell line R1	CAV1	Y14
33797919	AMADELSEKQVYDAHTK		1	Cervical cancer	Rapamycin@HeLa cell line R1	CAV1	S37
33797919	AMADELSEKQVYDAHTK		1	Cervical cancer	Rapamycin@HeLa cell line R3	CAV1	S37
33797919	YVDSEGHLYTVPIR		0.998204	Cervical cancer	Rapamycin@HeLa cell line R3	CAV1	Y14
33863878	GNIYKPNNKAMADELSEKQVYDAHTKEIDLV		1	Glioblastoma	ALGERNON(1ÂµM)(72h)@U251 cells	CAV1	S37
33863878	__________MADELSEKQVYDAHTKEIDLV		1	Glioblastoma	ALGERNON(1ÂµM)(72h)@U251 cells	CAV1	S37
33863878	GNIYKPNNKAMADELSEKQVYDAHTKEIDLV		1	Glioblastoma	ALGERNON(10ÂµM)(72h)@U251 cells	CAV1	S37
33863878	__________MADELSEKQVYDAHTKEIDLV		1	Glioblastoma	ALGERNON(10ÂµM)(72h)@U251 cells	CAV1	S37
33863878	GNIYKPNNKAMADELSEKQVYDAHTKEIDLV		1	Glioblastoma	DOX(48h)@U251 cells	CAV1	S37
33863878	__________MADELSEKQVYDAHTKEIDLV		1	Glioblastoma	DOX(48h)@U251 cells	CAV1	S37
33863878	GNIYKPNNKAMADELSEKQVYDAHTKEIDLV		1	Glioblastoma	DOX(72h)@U251 cells	CAV1	S37
33863878	__________MADELSEKQVYDAHTKEIDLV		1	Glioblastoma	DOX(72h)@U251 cells	CAV1	S37
33863878	GNIYKPNNKAMADELSEKQVYDAHTKEIDLV		1	Glioblastoma	Leucettine41(1ÂµM)(72h)@U251 cells	CAV1	S37
33863878	__________MADELSEKQVYDAHTKEIDLV		1	Glioblastoma	Leucettine41(1ÂµM)(72h)@U251 cells	CAV1	S37
33863878	GNIYKPNNKAMADELSEKQVYDAHTKEIDLV		1	Glioblastoma	Leucettine41(10ÂµM)(72h)@U251 cells	CAV1	S37
33863878	__________MADELSEKQVYDAHTKEIDLV		1	Glioblastoma	Leucettine41(10ÂµM)(72h)@U251 cells	CAV1	S37
33947818	EQGNIYKPNNK			Salmonella infection	Salmonella(30min)@siCTRL HeLa cells	CAV1	Y25
33947818	AMADELSEK			Salmonella infection	Salmonella(30min)@siCTRL HeLa cells	CAV1	S37
33947818	EQGNIYKPNNK			Salmonella infection	Salmonella(30min)@siSIK2 HeLa cells	CAV1	Y25
33947818	AMADELSEK			Salmonella infection	Salmonella(30min)@siSIK2 HeLa cells	CAV1	S37
33947818			1	Salmonella infection	Salmonella(2h)@HCT116 cells	CAV1	Y6
33947818			1	Salmonella infection	Salmonella(2h)@HCT116 cells	CAV1	S37
33947818			1	Salmonella infection	Salmonella(2h)@HCT116 cells	CAV1	S9
33947818			1	Salmonella infection	Salmonella(30min)@HCT116 cells	CAV1	S37
33947818			1	Salmonella infection	Salmonella(30min)@HCT116 cells	CAV1	S9
33947818			1	Salmonella infection	Salmonella(30min)@HCT116 cells	CAV1	Y6
33947818	AMADELSEK			Salmonella infection	Uninfected@siCTRL HeLa cells	CAV1	S37
33947818	EQGNIYKPNNK			Salmonella infection	Uninfected@siCTRL HeLa cells	CAV1	Y25
33947818			1	Salmonella infection	Uninfected@HCT116 cells	CAV1	S9
33947818			1	Salmonella infection	Uninfected@HCT116 cells	CAV1	Y6
33947818			1	Salmonella infection	Uninfected@HCT116 cells	CAV1	S37
33947818	EQGNIYKPNNK			Salmonella infection	Uninfected@siSIK2 HeLa cells	CAV1	Y25
33947818	AMADELSEK			Salmonella infection	Uninfected@siSIK2 HeLa cells	CAV1	S37
33953186			1	Lung cancer	Pervanadate@CL68 cell line DDA	CAV1	S37
33953186			0.999996	Lung cancer	Pervanadate@PC9 cell line DDA	CAV1	Y6
33953186			1	Lung cancer	Pervanadate@PC9 cell line DDA	CAV1	S37
33953186			0.975088	Lung cancer	Pervanadate@PC9 cell line DDA	CAV1	Y14
34124911	GNIYKPNNKAMADELSEKQVYDAHTKEIDLV	AMADELS(ph)EKQVYDAHTK	1	Inflammation	TGF-beta(0d)@hSAECs	CAV1	S37
34124911	__________MSGGKYVDSEGHLYTVPIREQ	Y(ph)VDS000EGHLY0T0VPIR	0.998214	Inflammation	TGF-beta(0d)@hSAECs	CAV1	Y6
34124911	GNIYKPNNKAMADELSEKQVYDAHTKEIDLV	AMADELS(ph)EKQVYDAHTK	1	Inflammation	TGF-beta(1d)@hSAECs	CAV1	S37
34124911	__________MSGGKYVDSEGHLYTVPIREQ	Y(ph)VDS000EGHLY0T0VPIR	0.998214	Inflammation	TGF-beta(1d)@hSAECs	CAV1	Y6
34124911	GNIYKPNNKAMADELSEKQVYDAHTKEIDLV	AMADELS(ph)EKQVYDAHTK	1	Inflammation	TGF-beta(3d)@hSAECs	CAV1	S37
34124911	__________MSGGKYVDSEGHLYTVPIREQ	Y(ph)VDS000EGHLY0T0VPIR	0.998214	Inflammation	TGF-beta(3d)@hSAECs	CAV1	Y6
34124911	GNIYKPNNKAMADELSEKQVYDAHTKEIDLV	AMADELS(ph)EKQVYDAHTK	1	Inflammation	TGF-beta+BMS-345541(0d)@hSAECs	CAV1	S37
34124911	__________MSGGKYVDSEGHLYTVPIREQ	Y(ph)VDS000EGHLY0T0VPIR	0.998214	Inflammation	TGF-beta+BMS-345541(0d)@hSAECs	CAV1	Y6
34124911	GNIYKPNNKAMADELSEKQVYDAHTKEIDLV	AMADELS(ph)EKQVYDAHTK	1	Inflammation	TGF-beta+BMS-345541(1d)@hSAECs	CAV1	S37
34124911	__________MSGGKYVDSEGHLYTVPIREQ	Y(ph)VDS000EGHLY0T0VPIR	0.998214	Inflammation	TGF-beta+BMS-345541(1d)@hSAECs	CAV1	Y6
34124911	GNIYKPNNKAMADELSEKQVYDAHTKEIDLV	AMADELS(ph)EKQVYDAHTK	1	Inflammation	TGF-beta+BMS-345541(3d)@hSAECs	CAV1	S37
34124911	__________MSGGKYVDSEGHLYTVPIREQ	Y(ph)VDS000EGHLY0T0VPIR	0.998214	Inflammation	TGF-beta+BMS-345541(3d)@hSAECs	CAV1	Y6
34343000	GNIYKPNNKAMADELSEKQVYDAHTKEIDLV		1	Melanoma	ERK1 KO(0d)@BRAFMUT 451Lu cells	CAV1	S37
34343000	GNIYKPNNKAMADELSEKQVYDAHTKEIDLV		1	Melanoma	ERK1 KO(1d)@BRAFMUT 451Lu cells	CAV1	S37
34343000	GNIYKPNNKAMADELSEKQVYDAHTKEIDLV		1	Melanoma	ERK1 KO(3d)@BRAFMUT 451Lu cells	CAV1	S37
34343000	GNIYKPNNKAMADELSEKQVYDAHTKEIDLV		1	Melanoma	ERK2 KO(0d)@BRAFMUT 451Lu cells	CAV1	S37
34343000	GNIYKPNNKAMADELSEKQVYDAHTKEIDLV		1	Melanoma	ERK2 KO(1d)@BRAFMUT 451Lu cells	CAV1	S37
34343000	GNIYKPNNKAMADELSEKQVYDAHTKEIDLV		1	Melanoma	ERK2 KO(3d)@BRAFMUT 451Lu cells	CAV1	S37
34343000	GNIYKPNNKAMADELSEKQVYDAHTKEIDLV		1	Melanoma	JUNB KO(0d)@BRAFMUT 451Lu cells	CAV1	S37
34343000	GNIYKPNNKAMADELSEKQVYDAHTKEIDLV		1	Melanoma	JUNB KO(1d)@BRAFMUT 451Lu cells	CAV1	S37
34343000	GNIYKPNNKAMADELSEKQVYDAHTKEIDLV		1	Melanoma	JUNB KO(3d)@BRAFMUT 451Lu cells	CAV1	S37
34343000	GNIYKPNNKAMADELSEKQVYDAHTKEIDLV		1	Melanoma	WT(0d)@BRAFMUT 451Lu cells	CAV1	S37
34343000	GNIYKPNNKAMADELSEKQVYDAHTKEIDLV		1	Melanoma	WT(1d)@BRAFMUT 451Lu cells	CAV1	S37
34343000	GNIYKPNNKAMADELSEKQVYDAHTKEIDLV		1	Melanoma	WT(3d)@BRAFMUT 451Lu cells	CAV1	S37
34417301	GNIYKPNNKAMADELSEKQVYDAHTKEIDLV	AMADELS(ph)EKQVYDAHTK	1	KIF2A	Mitotic arrest G1@RPE1 cells	CAV1	S37
34417301	______________MSGGKYVDSEGHLYTVP	YVDS(ph)EGHLYTVPIR	1	KIF2A	Mitotic arrest G1@RPE1 cells	CAV1	S2
34417301	_______MSGGKYVDSEGHLYTVPIREQGNI	S(ph)GGKYVDSEGHLYTVPIR	1	KIF2A	Mitotic arrest G1@RPE1 cells	CAV1	S9
34417301	__________MADELSEKQVYDAHTKEIDLV	ADELS(ph)EKQVYDAHTK	1	KIF2A	Mitotic arrest G1@RPE1 cells	CAV1	S37
34417301	GNIYKPNNKAMADELSEKQVYDAHTKEIDLV	AMADELS(ph)EKQVYDAHTK	1	KIF2A	DKK1@RPE1 cells	CAV1	S37
34417301	______________MSGGKYVDSEGHLYTVP	YVDS(ph)EGHLYTVPIR	1	KIF2A	DKK1@RPE1 cells	CAV1	S2
34417301	_______MSGGKYVDSEGHLYTVPIREQGNI	S(ph)GGKYVDSEGHLYTVPIR	1	KIF2A	DKK1@RPE1 cells	CAV1	S9
34417301	__________MADELSEKQVYDAHTKEIDLV	ADELS(ph)EKQVYDAHTK	1	KIF2A	DKK1@RPE1 cells	CAV1	S37
34673281	__________MADELSEKQVYDAHTKEIDLV	ADELS(ph)EK	1	Melanoma	BRAFi-resistant@A375 cells	CAV1	S37
34673281	__________MADELSEKQVYDAHTKEIDLV	ADELS(ph)EK	1	Melanoma	BRAFi-sensitive@A375 cells	CAV1	S37
34974192	__________MADELSEKQVYDAHTKEIDLV	ADELS(ph)EK	1	Mitophagy	CCP(0h)@C431A-Parkin HeLa cells	CAV1	S37
34974192	GNIYKPNNKAMADELSEKQVYDAHTKEIDLV	AMADELS(ph)EK	1	Mitophagy	CCP(0h)@C431A-Parkin HeLa cells	CAV1	S37
34974192	__________MADELSEKQVYDAHTKEIDLV	ADELS(ph)EK	1	Mitophagy	CCP(0h)@WT Parkin HeLa cells	CAV1	S37
34974192	GNIYKPNNKAMADELSEKQVYDAHTKEIDLV	AMADELS(ph)EK	1	Mitophagy	CCP(0h)@WT Parkin HeLa cells	CAV1	S37
34974192	__________MADELSEKQVYDAHTKEIDLV	ADELS(ph)EK	1	Mitophagy	CCP(12h)@C431A-Parkin HeLa cells	CAV1	S37
34974192	GNIYKPNNKAMADELSEKQVYDAHTKEIDLV	AMADELS(ph)EK	1	Mitophagy	CCP(12h)@C431A-Parkin HeLa cells	CAV1	S37
34974192	__________MADELSEKQVYDAHTKEIDLV	ADELS(ph)EK	1	Mitophagy	CCP(12h)@WT Parkin HeLa cells	CAV1	S37
34974192	GNIYKPNNKAMADELSEKQVYDAHTKEIDLV	AMADELS(ph)EK	1	Mitophagy	CCP(12h)@WT Parkin HeLa cells	CAV1	S37
34974192	__________MADELSEKQVYDAHTKEIDLV	ADELS(ph)EK	1	Mitophagy	CCP(18h)@C431A-Parkin HeLa cells	CAV1	S37
34974192	GNIYKPNNKAMADELSEKQVYDAHTKEIDLV	AMADELS(ph)EK	1	Mitophagy	CCP(18h)@C431A-Parkin HeLa cells	CAV1	S37
34974192	__________MADELSEKQVYDAHTKEIDLV	ADELS(ph)EK	1	Mitophagy	CCP(18h)@WT Parkin HeLa cells	CAV1	S37
34974192	GNIYKPNNKAMADELSEKQVYDAHTKEIDLV	AMADELS(ph)EK	1	Mitophagy	CCP(18h)@WT Parkin HeLa cells	CAV1	S37
34974192	__________MADELSEKQVYDAHTKEIDLV	ADELS(ph)EK	1	Mitophagy	CCP(2h)@C431A-Parkin HeLa cells	CAV1	S37
34974192	GNIYKPNNKAMADELSEKQVYDAHTKEIDLV	AMADELS(ph)EK	1	Mitophagy	CCP(2h)@C431A-Parkin HeLa cells	CAV1	S37
34974192	__________MADELSEKQVYDAHTKEIDLV	ADELS(ph)EK	1	Mitophagy	CCP(2h)@WT Parkin HeLa cells	CAV1	S37
34974192	GNIYKPNNKAMADELSEKQVYDAHTKEIDLV	AMADELS(ph)EK	1	Mitophagy	CCP(2h)@WT Parkin HeLa cells	CAV1	S37
34974192	__________MADELSEKQVYDAHTKEIDLV	ADELS(ph)EK	1	Mitophagy	CCP(6h)@C431A-Parkin HeLa cells	CAV1	S37
34974192	GNIYKPNNKAMADELSEKQVYDAHTKEIDLV	AMADELS(ph)EK	1	Mitophagy	CCP(6h)@C431A-Parkin HeLa cells	CAV1	S37
34974192	__________MADELSEKQVYDAHTKEIDLV	ADELS(ph)EK	1	Mitophagy	CCP(6h)@WT Parkin HeLa cells	CAV1	S37
34974192	GNIYKPNNKAMADELSEKQVYDAHTKEIDLV	AMADELS(ph)EK	1	Mitophagy	CCP(6h)@WT Parkin HeLa cells	CAV1	S37
35022314		YVDSEGHLY(ph)TVPIREQGNIYKPNNK	0.998634	Kinase-Signalling	DMSO@H1299 cell line	CAV1	Y14
35022314		YVDS(ph)EGHLYTVPIR	0.999996	Kinase-Signalling	DMSO@H1299 cell line	CAV1	S9
35022314		YVDSEGHLY(ph)TVPIREQGNIYKPNNK	0.998634	Kinase-Signalling	RXDX-106(30min)@H1299 cell line pY1000	CAV1	Y14
35022314		YVDSEGHLY(ph)TVPIREQGNIYKPNNK	0.998634	Kinase-Signalling	RXDX-106(4h)@H1299 cell line pY1000	CAV1	Y14
35022314		YVDS(ph)EGHLYTVPIR	0.999996	Kinase-Signalling	RXDX-106(30min)@H1299 cell line IMAC	CAV1	S9
35022314		YVDS(ph)EGHLYTVPIR	0.999996	Kinase-Signalling	RXDX-106(4h)@H1299 cell line IMAC	CAV1	S9
35301407	GNIYKPNNKAMADELSEKQVYDAHTKEIDLV	AMADELS(ph)EK	1	choriocarcinoma	Vehicle-only@JEG3R cell lines	CAV1	S37
35301407	__________MADELSEKQVYDAHTKEIDLV	ADELS(ph)EKQVYDAHTK	1	choriocarcinoma	Vehicle-only@JEG3R cell lines	CAV1	S37
35608653	__________MADELSEKQVYDAHTKEIDLV		1	SARS-CoV-2 r	Mock(12h)@Calu-3 cells	CAV1	S37
35608653	__________MADELSEKQVYDAHTKEIDLV		1	SARS-CoV-2 r	Mock(4h)@Calu-3 cells	CAV1	S37
35608653	__________MADELSEKQVYDAHTKEIDLV		1	SARS-CoV-2 r	SARS2(12h)@Calu-3 cells	CAV1	S37
35608653	__________MADELSEKQVYDAHTKEIDLV		1	SARS-CoV-2 r	SARS2(4h)@Calu-3 cells	CAV1	S37
35608653	__________MADELSEKQVYDAHTKEIDLV		1	SARS-CoV-2 r	SARS2(8h)@Calu-3 cells	CAV1	S37
35742860	______________MSGGKYVDSEGHLYTVP	S(ph)GGKYVDSEGHLYTVPIR	0.999755	Colon cancer	Untreated@HCT116-Gal4 cells	CAV1	S2
35742860	______________MSGGKYVDSEGHLYTVP	S(ph)GGKYVDSEGHLYTVPIR	0.999755	Colon cancer	Doxycycline (72h)@HCT116-Gal4 cells S1	CAV1	S2
35742860	______________MSGGKYVDSEGHLYTVP	S(ph)GGKYVDSEGHLYTVPIR	0.999755	Colon cancer	Doxycycline (72h)@HCT116-Gal4 cells S2	CAV1	S2
35742860	______________MSGGKYVDSEGHLYTVP	S(ph)GGKYVDSEGHLYTVPIR	0.999755	Colon cancer	Doxycycline (72h)@HCT116-Gal4 cells S3	CAV1	S2
35838755	_______MSGGKYVDSEGHLYTVPIREQGNI	YVDS(ph)EGHLYTVPIR	0.999957	Renal cancer	DMSO@A498 cancer cell	CAV1	S9
35838755	_______MSGGKYVDSEGHLYTVPIREQGNI	YVDS(ph)EGHLYTVPIR	0.999957	Renal cancer	EA@A498 cell	CAV1	S9
36060052	__________MADELSEKQVYDAHTKEIDLV		1	PPM1D inhibition	Eto@HCT116 cells	CAV1	S37
36060052	__________MADELSEKQVYDAHTKEIDLV		1	PPM1D inhibition	Eto@U2OS cells	CAV1	S37
36060052	__________MADELSEKQVYDAHTKEIDLV		1	PPM1D inhibition	Eto+PPM1Di@HCT116 cells	CAV1	S37
36060052	__________MADELSEKQVYDAHTKEIDLV		1	PPM1D inhibition	Eto+PPM1Di@U2OS cells	CAV1	S37
36060052	__________MADELSEKQVYDAHTKEIDLV		1	PPM1D inhibition	DMSO@HCT116 cells_36060052	CAV1	S37
36060052	__________MADELSEKQVYDAHTKEIDLV		1	PPM1D inhibition	DMSO@U2OS cells_36060052	CAV1	S37
36183837	GNIYKPNNKAMADELSEKQVYDAHTKEIDLV	AMADELS(ph)EK	1	Malignant neoplasm of ovary	DMSO@UWB cells	CAV1	S37
36183837	_______MSGGKYVDSEGHLYTVPIREQGNI	YVDS(ph)EGHLYTVPIR	1	Malignant neoplasm of ovary	DMSO@UWB cells	CAV1	S9
36183837	GNIYKPNNKAMADELSEKQVYDAHTKEIDLV	AMADELS(ph)EK	1	Malignant neoplasm of ovary	DMSO@UWB+B cells	CAV1	S37
36183837	_______MSGGKYVDSEGHLYTVPIREQGNI	YVDS(ph)EGHLYTVPIR	1	Malignant neoplasm of ovary	DMSO@UWB+B cells	CAV1	S9
36183837	GNIYKPNNKAMADELSEKQVYDAHTKEIDLV	AMADELS(ph)EK	1	Malignant neoplasm of ovary	Rucaparib@UWB cells	CAV1	S37
36183837	_______MSGGKYVDSEGHLYTVPIREQGNI	YVDS(ph)EGHLYTVPIR	1	Malignant neoplasm of ovary	Rucaparib@UWB cells	CAV1	S9
36183837	GNIYKPNNKAMADELSEKQVYDAHTKEIDLV	AMADELS(ph)EK	1	Malignant neoplasm of ovary	Rucaparib@UWB+B cells	CAV1	S37
36183837	_______MSGGKYVDSEGHLYTVPIREQGNI	YVDS(ph)EGHLYTVPIR	1	Malignant neoplasm of ovary	Rucaparib@UWB+B cells	CAV1	S9
36329028	GNIYKPNNKAMADELSEKQVYDAHTKEIDLV			Hela Cell line	DnDNM2-FGF10@Hela cells	CAV1	S37
36329028	__________MADELSEKQVYDAHTKEIDLV			Hela Cell line	DnDNM2-FGF10@Hela cells	CAV1	S37
36329028	GNIYKPNNKAMADELSEKQVYDAHTKEIDLV			Hela Cell line	DnRAB11-FGF10@Hela cells	CAV1	S37
36329028	__________MADELSEKQVYDAHTKEIDLV			Hela Cell line	DnRAB11-FGF10@Hela cells	CAV1	S37
36329028	__________MADELSEKQVYDAHTKEIDLV			Hela Cell line	FGFR2-APEX2 FGF10@Hela cells	CAV1	S37
36329028	GNIYKPNNKAMADELSEKQVYDAHTKEIDLV			Hela Cell line	GFP-FGF10@Hela cells	CAV1	S37
36329028	__________MADELSEKQVYDAHTKEIDLV			Hela Cell line	GFP-FGF10@Hela cells	CAV1	S37
36329028	__MSGGKYVDSEGHLYTVPIREQGNIYKPNN			Hela Cell line	GLOBAL (FGFR2-APEX2 FGF10)@Hela cells	CAV1	Y14
36329028	GNIYKPNNKAMADELSEKQVYDAHTKEIDLV			Hela Cell line	GLOBAL (FGFR2-APEX2 FGF10)@Hela cells	CAV1	S37
36329028	__________MSGGKYVDSEGHLYTVPIREQ			Hela Cell line	GLOBAL (FGFR2-APEX2 FGF10)@Hela cells	CAV1	Y6
36329028	__MSGGKYVDSEGHLYTVPIREQGNIYKPNN			Hela Cell line	GLOBAL FGF10 (GFP-APEX2 FGF10)@Hela cells	CAV1	Y14
36329028	GNIYKPNNKAMADELSEKQVYDAHTKEIDLV			Hela Cell line	GLOBAL FGF10 (GFP-APEX2 FGF10)@Hela cells	CAV1	S37
36329028	__________MSGGKYVDSEGHLYTVPIREQ			Hela Cell line	GLOBAL FGF10 (GFP-APEX2 FGF10)@Hela cells	CAV1	Y6
36329028	__MSGGKYVDSEGHLYTVPIREQGNIYKPNN			Hela Cell line	GLOBAL FGF10 (RAB11-APEX2 FGF10)@Hela cells	CAV1	Y14
36329028	GNIYKPNNKAMADELSEKQVYDAHTKEIDLV			Hela Cell line	GLOBAL FGF10 (RAB11-APEX2 FGF10)@Hela cells	CAV1	S37
36329028	__________MSGGKYVDSEGHLYTVPIREQ			Hela Cell line	GLOBAL FGF10 (RAB11-APEX2 FGF10)@Hela cells	CAV1	Y6
36329028	__________MADELSEKQVYDAHTKEIDLV			Hela Cell line	GLOBAL FGF10 (RAB11-APEX2 FGF10)@Hela cells	CAV1	S37
36329028	__________MADELSEKQVYDAHTKEIDLV			Hela Cell line	GFP APEX UT@Hela cells	CAV1	S37
36329028	GNIYKPNNKAMADELSEKQVYDAHTKEIDLV			Hela Cell line	GFP-UT@Hela cells	CAV1	S37
36329028	__________MADELSEKQVYDAHTKEIDLV			Hela Cell line	GFP-UT@Hela cells	CAV1	S37
36329028	__MSGGKYVDSEGHLYTVPIREQGNIYKPNN			Hela Cell line	GLOBAL UT (FGFR2-APEX2 UT)@Hela cells	CAV1	Y14
36329028	GNIYKPNNKAMADELSEKQVYDAHTKEIDLV			Hela Cell line	GLOBAL UT (FGFR2-APEX2 UT)@Hela cells	CAV1	S37
36329028	__________MADELSEKQVYDAHTKEIDLV			Hela Cell line	GLOBAL UT (FGFR2-APEX2 UT)@Hela cells	CAV1	S37
36329028	__MSGGKYVDSEGHLYTVPIREQGNIYKPNN			Hela Cell line	GLOBAL UT GFP-APEX UT@Hela cells	CAV1	Y14
36329028	GNIYKPNNKAMADELSEKQVYDAHTKEIDLV			Hela Cell line	GLOBAL UT GFP-APEX UT@Hela cells	CAV1	S37
36329028	__________MSGGKYVDSEGHLYTVPIREQ			Hela Cell line	GLOBAL UT GFP-APEX UT@Hela cells	CAV1	Y6
36357940			99.5	Signaling	JPH203 (30min)@KKU-213-BTC cell line	CAV1	Y6
36357940			99.7	Signaling	JPH203 (30min)@KKU-213-BTC cell line	CAV1	Y14
36357940			99.5	Signaling	DMSO@KKU-213-BTC cell line	CAV1	Y6
36357940			99.7	Signaling	DMSO@KKU-213-BTC cell line	CAV1	Y14
36477497		AMADELS(ph)EK	1	Salmonella infection	WT+Salmonella@HeLa cells	CAV1	S37
36477497		YVDS(ph)EGHLYTVPIR	0.999996	Salmonella infection	WT+Salmonella@HeLa cells	CAV1	S9
36477497		AMADELS(ph)EK	1	Salmonella infection	ipaJ+Salmonella@HeLa cells	CAV1	S37
36477497		YVDS(ph)EGHLYTVPIR	0.999996	Salmonella infection	ipaJ+Salmonella@HeLa cells	CAV1	S9
36619864			1	Embryo implantation	Untreated@Trophectoderm cells	CAV1	S37
36619864			1	Embryo implantation	Endometrial EP-sEVs@Trophectoderm cells	CAV1	S37
36645220		YVDS(ph)EGHLYTVPIR	0.998597	Esophageal squamous cell carcinoma	DMSO@KYSE150 cells_36645220	CAV1	S9
36645220		AMADELS(ph)EKQVYDAHTK	1	Esophageal squamous cell carcinoma	DMSO@KYSE150 cells_36645220	CAV1	S37
36645220		YVDS(ph)EGHLYTVPIR	0.998597	Esophageal squamous cell carcinoma	Daurisoline@KYSE150 cells	CAV1	S9
36645220		AMADELS(ph)EKQVYDAHTK	1	Esophageal squamous cell carcinoma	Daurisoline@KYSE150 cells	CAV1	S37
25599653		AMADELS(ph)EKQVYDAHTK	1	Colorectal cancer	KRAS Mutant(G12D, G12V, G13D)@SW48 cell line	CAV1	S37
27642862	_____MADELSEKQVYDAHTKEIDLVNRDPK	ADELS(ph)EKQVY(ph)DAHTK		Enrichment-study	Pervanadate@SKBR3 cell line	CAV1	Y11
29507054	__________MADELSEKQVYDAHTKEIDLV		1	melanomas	DMSO@SK-Mel24 cells	CAV1	S6
29507054	__________MADELSEKQVYDAHTKEIDLV		1	melanomas	DMSO@SK-Mel24 cells	CAV1	S6
29507054	__________MADELSEKQVYDAHTKEIDLV		1	melanomas	DMSO@SK-Mel28 cells	CAV1	S6
29507054	__________MADELSEKQVYDAHTKEIDLV		1	melanomas	DMSO@SK-Mel28 cells	CAV1	S6
29507054	__________MADELSEKQVYDAHTKEIDLV		1	melanomas	Dabra+XL888@SK-Mel28 cells	CAV1	S6
29507054	__________MADELSEKQVYDAHTKEIDLV		1	melanomas	Dabra+XL888@SK-Mel28 cells	CAV1	S6
29507054	__________MADELSEKQVYDAHTKEIDLV		1	melanomas	Dabra+XL888@SK-Mel24 cells	CAV1	S6
29507054	__________MADELSEKQVYDAHTKEIDLV		1	melanomas	Dabra+XL888@SK-Mel24 cells	CAV1	S6
29507054	__________MADELSEKQVYDAHTKEIDLV		1	melanomas	Dabra@SK-Mel28 cells	CAV1	S6
29507054	__________MADELSEKQVYDAHTKEIDLV		1	melanomas	Dabra@SK-Mel28 cells	CAV1	S6
29507054	__________MADELSEKQVYDAHTKEIDLV		1	melanomas	Dabra@SK-Mel24 cells	CAV1	S6
29507054	__________MADELSEKQVYDAHTKEIDLV		1	melanomas	Dabra@SK-Mel24 cells	CAV1	S6
29507054	__________MADELSEKQVYDAHTKEIDLV		1	melanomas	XL888@SK-Mel28 cells	CAV1	S6
29507054	__________MADELSEKQVYDAHTKEIDLV		1	melanomas	XL888@SK-Mel28 cells	CAV1	S6
29507054	__________MADELSEKQVYDAHTKEIDLV		1	melanomas	XL888@SK-Mel24 cells	CAV1	S6
29507054	__________MADELSEKQVYDAHTKEIDLV		1	melanomas	XL888@SK-Mel24 cells	CAV1	S6
29514088	__________MADELSEKQVYDAHTKEIDLV	MADELS(ph)EK	1	Retinal pigment epithelial	TGF-beta@RPE-1 cell line	CAV1	S6
29514088	__________MADELSEKQVYDAHTKEIDLV	MADELS(ph)EK	1	Retinal pigment epithelial	Unstimulated@RPE-1 cell line	CAV1	S6
29523821	__________MADELSEKQVYDAHTKEIDLV	ADELS(ph)EKQVYDAHTK	1	Stimuli	PF-3644022+IR-UV@U2OS cells	CAV1	S6
29523821	__________MADELSEKQVYDAHTKEIDLV	ADELS(ph)EKQVYDAHTK	1	Stimuli	SB203580+IR-UV@U2OS cells	CAV1	S6
33819647	__________MADELSEKQVYDAHTKEIDLV	ADELS(ph)EKQVYDAHTK	1	osteosarcoma	IR-RNAB@U2OS cell	CAV1	S6
33819647	__________MADELSEKQVYDAHTKEIDLV	ADELS(ph)EK	1	osteosarcoma	IR-Urea@U2OS cell	CAV1	S6
34124911	__________MADELSEKQVYDAHTKEIDLV	ADELS(ph)EKQVYDAHTK	1	Inflammation	TGF+BMS-345541(0d)@hSAECs	CAV1	S6
34124911	__________MADELSEKQVYDAHTKEIDLV	ADELS(ph)EKQVYDAHTK	1	Inflammation	TGF+BMS-345541(1d)@hSAECs	CAV1	S6
34124911	__________MADELSEKQVYDAHTKEIDLV	ADELS(ph)EKQVYDAHTK	1	Inflammation	TGF+BMS-345541(3d)@hSAECs	CAV1	S6
34124911	__________MADELSEKQVYDAHTKEIDLV	ADELS(ph)EKQVYDAHTK	1	Inflammation	TGF-beta(0d)@hSAECs	CAV1	S6
34124911	__________MADELSEKQVYDAHTKEIDLV	ADELS(ph)EKQVYDAHTK	1	Inflammation	TGF-beta(1d)@hSAECs	CAV1	S6
34124911	__________MADELSEKQVYDAHTKEIDLV	ADELS(ph)EKQVYDAHTK	1	Inflammation	TGF-beta(3d)@hSAECs	CAV1	S6
29449344	GNIYKPNNKAMADELSEKQVYDAHTKEIDLV	AMADELS(ph)EK	1	Benzonase digestion	Optimised cell lysis@HEK cells	CAV1	S37
29449344	GNIYKPNNKAMADELSEKQVYDAHTKEIDLV	AMADELS(ph)EK	1	Benzonase digestion	Optimised cell lysis@HeLa cells	CAV1	S37
29449344	GNIYKPNNKAMADELSEKQVYDAHTKEIDLV	AMADELS(ph)EK	1	Benzonase digestion	Standard cell lysis@HEK cells	CAV1	S37
29449344	GNIYKPNNKAMADELSEKQVYDAHTKEIDLV	AMADELS(ph)EK	1	Benzonase digestion	Standard cell lysis@HeLa cells	CAV1	S37
30619164	__________MADELSEKQVYDAHTKEIDLV	ADELS(ph)EKQVYDAHTK	1	Toxin treatment	TcdB (8h)@HEp-2 cell line	CAV1	S37
30619164	__________MADELSEKQVYDAHTKEIDLV	ADELS(ph)EKQVYDAHTK	1	Toxin treatment	TcdBNXN (8h)HEp-2 cell line	CAV1	S37
30619164	__________MADELSEKQVYDAHTKEIDLV	ADELS(ph)EKQVYDAHTK	1	Toxin treatment	Untreated@HEp-2 cell line	CAV1	S37
21406692	ASFTTFTVTK	ASFT(ph)T(ph)FTVTK	0.83	no disease	NCM(1h)@HUES9 cell	CAV1	T90
21406692	ASFTTFTVTK	ASFT(ph)T(ph)FTVTK	0.83	no disease	NCM(1h)@HUES9 cell	CAV1	T91
21406692	ASFTTFTVTK	ASFT(ph)T(ph)FTVTK	0.83	no disease	NCM(24h)@HUES9 cell	CAV1	T90
21406692	ASFTTFTVTK	ASFT(ph)T(ph)FTVTK	0.83	no disease	NCM(24h)@HUES9 cell	CAV1	T91
21406692	ASFTTFTVTK	ASFT(ph)T(ph)FTVTK	0.83	no disease	NCM(6h)@HUES9 cell	CAV1	T90
21406692	ASFTTFTVTK	ASFT(ph)T(ph)FTVTK	0.83	no disease	NCM(6h)@HUES9 cell	CAV1	T91
21406692	ASFTTFTVTK	ASFT(ph)T(ph)FTVTK	0.83	no disease	PMA(1h)@HUES9 cell	CAV1	T90
21406692	ASFTTFTVTK	ASFT(ph)T(ph)FTVTK	0.83	no disease	PMA(1h)@HUES9 cell	CAV1	T91
21406692	ASFTTFTVTK	ASFT(ph)T(ph)FTVTK	0.83	no disease	PMA(24h)@HUES9 cell	CAV1	T90
21406692	ASFTTFTVTK	ASFT(ph)T(ph)FTVTK	0.83	no disease	PMA(24h)@HUES9 cell	CAV1	T91
21406692	ASFTTFTVTK	ASFT(ph)T(ph)FTVTK	0.83	no disease	PMA(30min)@HUES9 cell	CAV1	T90
21406692	ASFTTFTVTK	ASFT(ph)T(ph)FTVTK	0.83	no disease	PMA(30min)@HUES9 cell	CAV1	T91
21406692	ASFTTFTVTK	ASFT(ph)T(ph)FTVTK	0.83	no disease	PMA(6h)@HUES9 cell	CAV1	T90
21406692	ASFTTFTVTK	ASFT(ph)T(ph)FTVTK	0.83	no disease	PMA(6h)@HUES9 cell	CAV1	T91
25850435	__________MADELSEKQVYDAHTKEIDLV	MADELS(ph)EKQVY(ph)DAHTK	1	Melanoma	Selumetinib(30nM)@WM239A cells	CAV1	S37
25850435	__________MADELSEKQVYDAHTKEIDLV	MADELS(ph)EKQVY(ph)DAHTK	1	Melanoma	Selumetinib(30nM)@WM239A cells	CAV1	Y42
25850435	__________MADELSEKQVYDAHTKEIDLV	MADELS(ph)EKQVY(ph)DAHTK	1	Melanoma	Vemurafenib(30nM)@WM239A cells	CAV1	S37
25850435	__________MADELSEKQVYDAHTKEIDLV	MADELS(ph)EKQVY(ph)DAHTK	1	Melanoma	Vemurafenib(30nM)@WM239A cells	CAV1	Y42
27642862	__________MADELSEKQVYDAHTKEIDLV	ADELS(ph)EKQVY(ph)DAHTK	1	Enrichment-study	Pervanadate@BEL7402 cell line	CAV1	S6
27642862	__________MADELSEKQVYDAHTKEIDLV	ADELS(ph)EKQVY(ph)DAHTK	1	Enrichment-study	Pervanadate@BEL7402 cell line	CAV1	Y11
27642862	__________MADELSEKQVYDAHTKEIDLV	ADELS(ph)EKQVY(ph)DAHTK	1	Enrichment-study	Pervanadate@Hela cell line_27642862	CAV1	S6
27642862	__________MADELSEKQVYDAHTKEIDLV	ADELS(ph)EKQVY(ph)DAHTK	1	Enrichment-study	Pervanadate@Hela cell line_27642862	CAV1	Y11
27642862	__________MADELSEKQVYDAHTKEIDLV	ADELS(ph)EKQVY(ph)DAHTK	0.999999	Enrichment-study	Pervanadate@HEPG2 cell line	CAV1	S6
27642862	__________MADELSEKQVYDAHTKEIDLV	ADELS(ph)EKQVY(ph)DAHTK	0.999999	Enrichment-study	Pervanadate@HEPG2 cell line	CAV1	Y11
27642862	__________MADELSEKQVYDAHTKEIDLV	ADELS(ph)EKQVY(ph)DAHTK	0.999999	Enrichment-study	Pervanadate@SKBR3 cell line	CAV1	S6
27642862	__________MADELSEKQVYDAHTKEIDLV	ADELS(ph)EKQVY(ph)DAHTK	0.999999	Enrichment-study	Pervanadate@SKBR3 cell line	CAV1	Y11
27642862	__________MADELSEKQVYDAHTKEIDLV	ADELS(ph)EKQVY(ph)DAHTK	1	phosphotyrosine superbinder	Untreated control@BEL7402 cell line	CAV1	S6
27642862	__________MADELSEKQVYDAHTKEIDLV	ADELS(ph)EKQVY(ph)DAHTK	1	phosphotyrosine superbinder	Untreated control@BEL7402 cell line	CAV1	Y11
35081340		AMADELS(ph)EK	1	Influenza A virus infection	Mock Brisbane/10(IAV)@A549 cells	CAV1	S37
35081340		AMADELS(ph)EK	1	Influenza A virus infection	Mock Brisbane/59(IAV)@A549 cells	CAV1	S37
35081340		AMADELS(ph)EK	1	Influenza A virus infection	IAV infection(Brisbane/10)@A549 cells	CAV1	S37
35081340		AMADELS(ph)EK	1	Influenza A virus infection	IAV infection(Brisbane/59)@A549 cells	CAV1	S37
36173113		QVYDAHTK	100	Safranal Effects on Triple-Negative Breast Cancer Cells	Untreated Control@MDA-MB-231 cells	CAV1	Y42
36173113		YVDSEGHLYTVPIR	98.9	Safranal Effects on Triple-Negative Breast Cancer Cells	Untreated Control@MDA-MB-231 cells	CAV1	Y14
36173113		AMADELSEK	100	Safranal Effects on Triple-Negative Breast Cancer Cells	Untreated Control@MDA-MB-231 cells	CAV1	S37
36173113		QVYDAHTK	100	Safranal Effects on Triple-Negative Breast Cancer Cells	Safranal(12h)@MDA-MB-231 cells	CAV1	Y42
36173113		YVDSEGHLYTVPIR	98.9	Safranal Effects on Triple-Negative Breast Cancer Cells	Safranal(12h)@MDA-MB-231 cells	CAV1	Y14
36173113		AMADELSEK	100	Safranal Effects on Triple-Negative Breast Cancer Cells	Safranal(12h)@MDA-MB-231 cells	CAV1	S37
36173113		QVYDAHTK	100	Safranal Effects on Triple-Negative Breast Cancer Cells	Safranal(24h)@MDA-MB-231 cells	CAV1	Y42
36173113		YVDSEGHLYTVPIR	98.9	Safranal Effects on Triple-Negative Breast Cancer Cells	Safranal(24h)@MDA-MB-231 cells	CAV1	Y14
36173113		AMADELSEK	100	Safranal Effects on Triple-Negative Breast Cancer Cells	Safranal(24h)@MDA-MB-231 cells	CAV1	S37
36173113		QVYDAHTK	100	Safranal Effects on Triple-Negative Breast Cancer Cells	Safranal(30min)@MDA-MB-231 cells	CAV1	Y42
36173113		YVDSEGHLYTVPIR	98.9	Safranal Effects on Triple-Negative Breast Cancer Cells	Safranal(30min)@MDA-MB-231 cells	CAV1	Y14
36173113		AMADELSEK	100	Safranal Effects on Triple-Negative Breast Cancer Cells	Safranal(30min)@MDA-MB-231 cells	CAV1	S37
36185307		YVDSEGHLY(ph)TVPIR	>0.75	Intrahepatic cholangiocarcinoma (ICC)	Cinobufotalin@RBE cells	CAV1	Y14
36185307		AMADELS(ph)EK	>0.75	Intrahepatic cholangiocarcinoma (ICC)	Cinobufotalin@RBE cells	CAV1	S37
36185307		YVDS(ph)EGHLYTVPIR	>0.75	Intrahepatic cholangiocarcinoma (ICC)	Cinobufotalin@RBE cells	CAV1	S9
36185307		YVDSEGHLY(ph)TVPIR	>0.75	Intrahepatic cholangiocarcinoma (ICC)	Untreated control@RBE cells	CAV1	Y14
36185307		AMADELS(ph)EK	>0.75	Intrahepatic cholangiocarcinoma (ICC)	Untreated control@RBE cells	CAV1	S37
36185307		YVDS(ph)EGHLYTVPIR	>0.75	Intrahepatic cholangiocarcinoma (ICC)	Untreated control@RBE cells	CAV1	S9
36881336		AMADELSEKQVYDAHTK	99.7	VEGF-A signaling in HUVECs	VEGF-A(10min)R1@HUVEC cells	CAV1	S37
36881336		AMADELSEKQVYDAHTK	99.7	VEGF-A signaling in HUVECs	VEGF-A(10min)R2@HUVEC cells	CAV1	S37
36881336		AMADELSEKQVYDAHTK	99.7	VEGF-A signaling in HUVECs	VEGF-A(1min)R1@HUVEC cells	CAV1	S37
36881336		AMADELSEKQVYDAHTK	99.7	VEGF-A signaling in HUVECs	VEGF-A(1min)R2@HUVEC cells	CAV1	S37
36881336		AMADELSEKQVYDAHTK	99.7	VEGF-A signaling in HUVECs	VEGF-A(5min)R1@HUVEC cells	CAV1	S37
36881336		AMADELSEKQVYDAHTK	99.7	VEGF-A signaling in HUVECs	VEGF-A(5min)R2@HUVEC cells	CAV1	S37
36881336		AMADELSEKQVYDAHTK	99.7	VEGF-A signaling in HUVECs	Untreated control R1@HUVEC cells	CAV1	S37
36881336		AMADELSEKQVYDAHTK	99.7	VEGF-A signaling in HUVECs	Untreated control R2@HUVEC cells	CAV1	S37
37064875		AMADELS(ph)EK	â‰¥0.75	LPA-induced signaling	Untreated control@OCMI91s	CAV1	S37
37064875		YVDSEGHLY(ph)TVPIR	â‰¥0.75	LPA-induced signaling	Untreated control@OCMI91s	CAV1	Y14
37064875		AMADELS(ph)EK	â‰¥0.75	LPA-induced signaling	LPA@OCMI91s	CAV1	S37
37064875		YVDSEGHLY(ph)TVPIR	â‰¥0.75	LPA-induced signaling	LPA@OCMI91s	CAV1	Y14
37064875		AMADELS(ph)EK	â‰¥0.75	LPA-induced signaling	LPA_H2L@OCMI91s	CAV1	S37
37064875		YVDSEGHLY(ph)TVPIR	â‰¥0.75	LPA-induced signaling	LPA_H2L@OCMI91s	CAV1	Y14
37064875		AMADELS(ph)EK	â‰¥0.75	LPA-induced signaling	LPA_Ro@OCMI91s	CAV1	S37
37064875		YVDSEGHLY(ph)TVPIR	â‰¥0.75	LPA-induced signaling	LPA_Ro@OCMI91s	CAV1	Y14
37365174	______MSGGKYVDS		â‰¥0.75	Akt1 signaling profiles in endothelial cells	Angiopoietin-1(10min)@EA.hy 926	CAV1	S2
37365174	__MSGGKYVDSEGHL		â‰¥0.75	Akt1 signaling profiles in endothelial cells	Angiopoietin-1(10min)@EA.hy 926	CAV1	Y6
37365174	KAMADELSEKQVYDA		â‰¥0.75	Akt1 signaling profiles in endothelial cells	Angiopoietin-1(10min)@EA.hy 926	CAV1	S37
37365174	KAMADELSEKQVYDA		â‰¥0.75	Akt1 signaling profiles in endothelial cells	Angiopoietin-1(10min)@EA.hy 926	CAV1	S37
37365174	SGGKYVDSEGHLYTV		â‰¥0.75	Akt1 signaling profiles in endothelial cells	Angiopoietin-1(10min)@EA.hy 926	CAV1	S9
37365174	VDSEGHLYTVPIREQ		â‰¥0.75	Akt1 signaling profiles in endothelial cells	Angiopoietin-1(10min)@EA.hy 926	CAV1	Y14
37365174	______MSGGKYVDS		â‰¥0.75	Akt1 signaling profiles in endothelial cells	Angiopoietin-1(20min)@EA.hy 926	CAV1	S2
37365174	__MSGGKYVDSEGHL		â‰¥0.75	Akt1 signaling profiles in endothelial cells	Angiopoietin-1(20min)@EA.hy 926	CAV1	Y6
37365174	KAMADELSEKQVYDA		â‰¥0.75	Akt1 signaling profiles in endothelial cells	Angiopoietin-1(20min)@EA.hy 926	CAV1	S37
37365174	KAMADELSEKQVYDA		â‰¥0.75	Akt1 signaling profiles in endothelial cells	Angiopoietin-1(20min)@EA.hy 926	CAV1	S37
37365174	SGGKYVDSEGHLYTV		â‰¥0.75	Akt1 signaling profiles in endothelial cells	Angiopoietin-1(20min)@EA.hy 926	CAV1	S9
37365174	VDSEGHLYTVPIREQ		â‰¥0.75	Akt1 signaling profiles in endothelial cells	Angiopoietin-1(20min)@EA.hy 926	CAV1	Y14
37365174	______MSGGKYVDS		â‰¥0.75	Akt1 signaling profiles in endothelial cells	Angiopoietin-1(30min)@EA.hy 926	CAV1	S2
37365174	__MSGGKYVDSEGHL		â‰¥0.75	Akt1 signaling profiles in endothelial cells	Angiopoietin-1(30min)@EA.hy 926	CAV1	Y6
37365174	KAMADELSEKQVYDA		â‰¥0.75	Akt1 signaling profiles in endothelial cells	Angiopoietin-1(30min)@EA.hy 926	CAV1	S37
37365174	KAMADELSEKQVYDA		â‰¥0.75	Akt1 signaling profiles in endothelial cells	Angiopoietin-1(30min)@EA.hy 926	CAV1	S37
37365174	SGGKYVDSEGHLYTV		â‰¥0.75	Akt1 signaling profiles in endothelial cells	Angiopoietin-1(30min)@EA.hy 926	CAV1	S9
37365174	VDSEGHLYTVPIREQ		â‰¥0.75	Akt1 signaling profiles in endothelial cells	Angiopoietin-1(30min)@EA.hy 926	CAV1	Y14
37365174	__MSGGKYVDSEGHL		â‰¥0.75	Akt1 signaling profiles in endothelial cells	Untreated control@EA.hy 926	CAV1	Y6
37365174	KAMADELSEKQVYDA		â‰¥0.75	Akt1 signaling profiles in endothelial cells	Untreated control@EA.hy 926	CAV1	S37
37365174	KAMADELSEKQVYDA		â‰¥0.75	Akt1 signaling profiles in endothelial cells	Untreated control@EA.hy 926	CAV1	S37
37365174	SGGKYVDSEGHLYTV		â‰¥0.75	Akt1 signaling profiles in endothelial cells	Untreated control@EA.hy 926	CAV1	S9
37365174	VDSEGHLYTVPIREQ		â‰¥0.75	Akt1 signaling profiles in endothelial cells	Untreated control@EA.hy 926	CAV1	Y14
37365174	______MSGGKYVDS		â‰¥0.75	Akt1 signaling profiles in endothelial cells	Periodic pattern(005mW/cm2)(10min)@EA.hy 926	CAV1	S2
37365174	__MSGGKYVDSEGHL		â‰¥0.75	Akt1 signaling profiles in endothelial cells	Periodic pattern(005mW/cm2)(10min)@EA.hy 926	CAV1	Y6
37365174	KAMADELSEKQVYDA		â‰¥0.75	Akt1 signaling profiles in endothelial cells	Periodic pattern(005mW/cm2)(10min)@EA.hy 926	CAV1	S37
37365174	KAMADELSEKQVYDA		â‰¥0.75	Akt1 signaling profiles in endothelial cells	Periodic pattern(005mW/cm2)(10min)@EA.hy 926	CAV1	S37
37365174	SGGKYVDSEGHLYTV		â‰¥0.75	Akt1 signaling profiles in endothelial cells	Periodic pattern(005mW/cm2)(10min)@EA.hy 926	CAV1	S9
37365174	VDSEGHLYTVPIREQ		â‰¥0.75	Akt1 signaling profiles in endothelial cells	Periodic pattern(005mW/cm2)(10min)@EA.hy 926	CAV1	Y14
37365174	______MSGGKYVDS		â‰¥0.75	Akt1 signaling profiles in endothelial cells	Periodic pattern(005mW/cm2)(20min)@EA.hy 926	CAV1	S2
37365174	__MSGGKYVDSEGHL		â‰¥0.75	Akt1 signaling profiles in endothelial cells	Periodic pattern(005mW/cm2)(20min)@EA.hy 926	CAV1	Y6
37365174	KAMADELSEKQVYDA		â‰¥0.75	Akt1 signaling profiles in endothelial cells	Periodic pattern(005mW/cm2)(20min)@EA.hy 926	CAV1	S37
37365174	KAMADELSEKQVYDA		â‰¥0.75	Akt1 signaling profiles in endothelial cells	Periodic pattern(005mW/cm2)(20min)@EA.hy 926	CAV1	S37
37365174	SGGKYVDSEGHLYTV		â‰¥0.75	Akt1 signaling profiles in endothelial cells	Periodic pattern(005mW/cm2)(20min)@EA.hy 926	CAV1	S9
37365174	VDSEGHLYTVPIREQ		â‰¥0.75	Akt1 signaling profiles in endothelial cells	Periodic pattern(005mW/cm2)(20min)@EA.hy 926	CAV1	Y14
37365174	______MSGGKYVDS		â‰¥0.75	Akt1 signaling profiles in endothelial cells	Periodic pattern(005mW/cm2)(30min)@EA.hy 926	CAV1	S2
37365174	__MSGGKYVDSEGHL		â‰¥0.75	Akt1 signaling profiles in endothelial cells	Periodic pattern(005mW/cm2)(30min)@EA.hy 926	CAV1	Y6
37365174	KAMADELSEKQVYDA		â‰¥0.75	Akt1 signaling profiles in endothelial cells	Periodic pattern(005mW/cm2)(30min)@EA.hy 926	CAV1	S37
37365174	KAMADELSEKQVYDA		â‰¥0.75	Akt1 signaling profiles in endothelial cells	Periodic pattern(005mW/cm2)(30min)@EA.hy 926	CAV1	S37
37365174	SGGKYVDSEGHLYTV		â‰¥0.75	Akt1 signaling profiles in endothelial cells	Periodic pattern(005mW/cm2)(30min)@EA.hy 926	CAV1	S9
37365174	VDSEGHLYTVPIREQ		â‰¥0.75	Akt1 signaling profiles in endothelial cells	Periodic pattern(005mW/cm2)(30min)@EA.hy 926	CAV1	Y14
37365174	______MSGGKYVDS		â‰¥0.75	Akt1 signaling profiles in endothelial cells	Periodic pattern(010mW/cm2)(10min)@EA.hy 926	CAV1	S2
37365174	__MSGGKYVDSEGHL		â‰¥0.75	Akt1 signaling profiles in endothelial cells	Periodic pattern(010mW/cm2)(10min)@EA.hy 926	CAV1	Y6
37365174	KAMADELSEKQVYDA		â‰¥0.75	Akt1 signaling profiles in endothelial cells	Periodic pattern(010mW/cm2)(10min)@EA.hy 926	CAV1	S37
37365174	KAMADELSEKQVYDA		â‰¥0.75	Akt1 signaling profiles in endothelial cells	Periodic pattern(010mW/cm2)(10min)@EA.hy 926	CAV1	S37
37365174	SGGKYVDSEGHLYTV		â‰¥0.75	Akt1 signaling profiles in endothelial cells	Periodic pattern(010mW/cm2)(10min)@EA.hy 926	CAV1	S9
37365174	VDSEGHLYTVPIREQ		â‰¥0.75	Akt1 signaling profiles in endothelial cells	Periodic pattern(010mW/cm2)(10min)@EA.hy 926	CAV1	Y14
37365174	______MSGGKYVDS		â‰¥0.75	Akt1 signaling profiles in endothelial cells	Periodic pattern(010mW/cm2)(20min)@EA.hy 926	CAV1	S2
37365174	__MSGGKYVDSEGHL		â‰¥0.75	Akt1 signaling profiles in endothelial cells	Periodic pattern(010mW/cm2)(20min)@EA.hy 926	CAV1	Y6
37365174	KAMADELSEKQVYDA		â‰¥0.75	Akt1 signaling profiles in endothelial cells	Periodic pattern(010mW/cm2)(20min)@EA.hy 926	CAV1	S37
37365174	KAMADELSEKQVYDA		â‰¥0.75	Akt1 signaling profiles in endothelial cells	Periodic pattern(010mW/cm2)(20min)@EA.hy 926	CAV1	S37
37365174	SGGKYVDSEGHLYTV		â‰¥0.75	Akt1 signaling profiles in endothelial cells	Periodic pattern(010mW/cm2)(20min)@EA.hy 926	CAV1	S9
37365174	VDSEGHLYTVPIREQ		â‰¥0.75	Akt1 signaling profiles in endothelial cells	Periodic pattern(010mW/cm2)(20min)@EA.hy 926	CAV1	Y14
37365174	______MSGGKYVDS		â‰¥0.75	Akt1 signaling profiles in endothelial cells	Periodic pattern(010mW/cm2)(30min)@EA.hy 926	CAV1	S2
37365174	__MSGGKYVDSEGHL		â‰¥0.75	Akt1 signaling profiles in endothelial cells	Periodic pattern(010mW/cm2)(30min)@EA.hy 926	CAV1	Y6
37365174	KAMADELSEKQVYDA		â‰¥0.75	Akt1 signaling profiles in endothelial cells	Periodic pattern(010mW/cm2)(30min)@EA.hy 926	CAV1	S37
37365174	KAMADELSEKQVYDA		â‰¥0.75	Akt1 signaling profiles in endothelial cells	Periodic pattern(010mW/cm2)(30min)@EA.hy 926	CAV1	S37
37365174	SGGKYVDSEGHLYTV		â‰¥0.75	Akt1 signaling profiles in endothelial cells	Periodic pattern(010mW/cm2)(30min)@EA.hy 926	CAV1	S9
37365174	VDSEGHLYTVPIREQ		â‰¥0.75	Akt1 signaling profiles in endothelial cells	Periodic pattern(010mW/cm2)(30min)@EA.hy 926	CAV1	Y14
37365174	______MSGGKYVDS		â‰¥0.75	Akt1 signaling profiles in endothelial cells	Periodic pattern(025mW/cm2)(10min)@EA.hy 926	CAV1	S2
37365174	__MSGGKYVDSEGHL		â‰¥0.75	Akt1 signaling profiles in endothelial cells	Periodic pattern(025mW/cm2)(10min)@EA.hy 926	CAV1	Y6
37365174	KAMADELSEKQVYDA		â‰¥0.75	Akt1 signaling profiles in endothelial cells	Periodic pattern(025mW/cm2)(10min)@EA.hy 926	CAV1	S37
37365174	KAMADELSEKQVYDA		â‰¥0.75	Akt1 signaling profiles in endothelial cells	Periodic pattern(025mW/cm2)(10min)@EA.hy 926	CAV1	S37
37365174	SGGKYVDSEGHLYTV		â‰¥0.75	Akt1 signaling profiles in endothelial cells	Periodic pattern(025mW/cm2)(10min)@EA.hy 926	CAV1	S9
37365174	VDSEGHLYTVPIREQ		â‰¥0.75	Akt1 signaling profiles in endothelial cells	Periodic pattern(025mW/cm2)(10min)@EA.hy 926	CAV1	Y14
37365174	______MSGGKYVDS		â‰¥0.75	Akt1 signaling profiles in endothelial cells	Periodic pattern(025mW/cm2)(20min)@EA.hy 926	CAV1	S2
37365174	__MSGGKYVDSEGHL		â‰¥0.75	Akt1 signaling profiles in endothelial cells	Periodic pattern(025mW/cm2)(20min)@EA.hy 926	CAV1	Y6
37365174	KAMADELSEKQVYDA		â‰¥0.75	Akt1 signaling profiles in endothelial cells	Periodic pattern(025mW/cm2)(20min)@EA.hy 926	CAV1	S37
37365174	KAMADELSEKQVYDA		â‰¥0.75	Akt1 signaling profiles in endothelial cells	Periodic pattern(025mW/cm2)(20min)@EA.hy 926	CAV1	S37
37365174	SGGKYVDSEGHLYTV		â‰¥0.75	Akt1 signaling profiles in endothelial cells	Periodic pattern(025mW/cm2)(20min)@EA.hy 926	CAV1	S9
37365174	VDSEGHLYTVPIREQ		â‰¥0.75	Akt1 signaling profiles in endothelial cells	Periodic pattern(025mW/cm2)(20min)@EA.hy 926	CAV1	Y14
37365174	______MSGGKYVDS		â‰¥0.75	Akt1 signaling profiles in endothelial cells	Periodic pattern(025mW/cm2)(30min)@EA.hy 926	CAV1	S2
37365174	__MSGGKYVDSEGHL		â‰¥0.75	Akt1 signaling profiles in endothelial cells	Periodic pattern(025mW/cm2)(30min)@EA.hy 926	CAV1	Y6
37365174	KAMADELSEKQVYDA		â‰¥0.75	Akt1 signaling profiles in endothelial cells	Periodic pattern(025mW/cm2)(30min)@EA.hy 926	CAV1	S37
37365174	KAMADELSEKQVYDA		â‰¥0.75	Akt1 signaling profiles in endothelial cells	Periodic pattern(025mW/cm2)(30min)@EA.hy 926	CAV1	S37
37365174	SGGKYVDSEGHLYTV		â‰¥0.75	Akt1 signaling profiles in endothelial cells	Periodic pattern(025mW/cm2)(30min)@EA.hy 926	CAV1	S9
37365174	VDSEGHLYTVPIREQ		â‰¥0.75	Akt1 signaling profiles in endothelial cells	Periodic pattern(025mW/cm2)(30min)@EA.hy 926	CAV1	Y14
37365174	______MSGGKYVDS		â‰¥0.75	Akt1 signaling profiles in endothelial cells	Pulsed pattern(005mW/cm2)(10min)@EA.hy 926	CAV1	S2
37365174	__MSGGKYVDSEGHL		â‰¥0.75	Akt1 signaling profiles in endothelial cells	Pulsed pattern(005mW/cm2)(10min)@EA.hy 926	CAV1	Y6
37365174	KAMADELSEKQVYDA		â‰¥0.75	Akt1 signaling profiles in endothelial cells	Pulsed pattern(005mW/cm2)(10min)@EA.hy 926	CAV1	S37
37365174	KAMADELSEKQVYDA		â‰¥0.75	Akt1 signaling profiles in endothelial cells	Pulsed pattern(005mW/cm2)(10min)@EA.hy 926	CAV1	S37
37365174	SGGKYVDSEGHLYTV		â‰¥0.75	Akt1 signaling profiles in endothelial cells	Pulsed pattern(005mW/cm2)(10min)@EA.hy 926	CAV1	S9
37365174	VDSEGHLYTVPIREQ		â‰¥0.75	Akt1 signaling profiles in endothelial cells	Pulsed pattern(005mW/cm2)(10min)@EA.hy 926	CAV1	Y14
37365174	______MSGGKYVDS		â‰¥0.75	Akt1 signaling profiles in endothelial cells	Pulsed pattern(005mW/cm2)(20min)@EA.hy 926	CAV1	S2
37365174	__MSGGKYVDSEGHL		â‰¥0.75	Akt1 signaling profiles in endothelial cells	Pulsed pattern(005mW/cm2)(20min)@EA.hy 926	CAV1	Y6
37365174	KAMADELSEKQVYDA		â‰¥0.75	Akt1 signaling profiles in endothelial cells	Pulsed pattern(005mW/cm2)(20min)@EA.hy 926	CAV1	S37
37365174	KAMADELSEKQVYDA		â‰¥0.75	Akt1 signaling profiles in endothelial cells	Pulsed pattern(005mW/cm2)(20min)@EA.hy 926	CAV1	S37
37365174	SGGKYVDSEGHLYTV		â‰¥0.75	Akt1 signaling profiles in endothelial cells	Pulsed pattern(005mW/cm2)(20min)@EA.hy 926	CAV1	S9
37365174	VDSEGHLYTVPIREQ		â‰¥0.75	Akt1 signaling profiles in endothelial cells	Pulsed pattern(005mW/cm2)(20min)@EA.hy 926	CAV1	Y14
37365174	______MSGGKYVDS		â‰¥0.75	Akt1 signaling profiles in endothelial cells	Pulsed pattern(005mW/cm2)(30min)@EA.hy 926	CAV1	S2
37365174	__MSGGKYVDSEGHL		â‰¥0.75	Akt1 signaling profiles in endothelial cells	Pulsed pattern(005mW/cm2)(30min)@EA.hy 926	CAV1	Y6
37365174	KAMADELSEKQVYDA		â‰¥0.75	Akt1 signaling profiles in endothelial cells	Pulsed pattern(005mW/cm2)(30min)@EA.hy 926	CAV1	S37
37365174	KAMADELSEKQVYDA		â‰¥0.75	Akt1 signaling profiles in endothelial cells	Pulsed pattern(005mW/cm2)(30min)@EA.hy 926	CAV1	S37
37365174	SGGKYVDSEGHLYTV		â‰¥0.75	Akt1 signaling profiles in endothelial cells	Pulsed pattern(005mW/cm2)(30min)@EA.hy 926	CAV1	S9
37365174	VDSEGHLYTVPIREQ		â‰¥0.75	Akt1 signaling profiles in endothelial cells	Pulsed pattern(005mW/cm2)(30min)@EA.hy 926	CAV1	Y14
37365174	__MSGGKYVDSEGHL		â‰¥0.75	Akt1 signaling profiles in endothelial cells	Pulsed pattern(010mW/cm2)(10min)@EA.hy 926	CAV1	Y6
37365174	KAMADELSEKQVYDA		â‰¥0.75	Akt1 signaling profiles in endothelial cells	Pulsed pattern(010mW/cm2)(10min)@EA.hy 926	CAV1	S37
37365174	KAMADELSEKQVYDA		â‰¥0.75	Akt1 signaling profiles in endothelial cells	Pulsed pattern(010mW/cm2)(10min)@EA.hy 926	CAV1	S37
37365174	SGGKYVDSEGHLYTV		â‰¥0.75	Akt1 signaling profiles in endothelial cells	Pulsed pattern(010mW/cm2)(10min)@EA.hy 926	CAV1	S9
37365174	VDSEGHLYTVPIREQ		â‰¥0.75	Akt1 signaling profiles in endothelial cells	Pulsed pattern(010mW/cm2)(10min)@EA.hy 926	CAV1	Y14
37365174	______MSGGKYVDS		â‰¥0.75	Akt1 signaling profiles in endothelial cells	Pulsed pattern(010mW/cm2)(20min)@EA.hy 926	CAV1	S2
37365174	__MSGGKYVDSEGHL		â‰¥0.75	Akt1 signaling profiles in endothelial cells	Pulsed pattern(010mW/cm2)(20min)@EA.hy 926	CAV1	Y6
37365174	KAMADELSEKQVYDA		â‰¥0.75	Akt1 signaling profiles in endothelial cells	Pulsed pattern(010mW/cm2)(20min)@EA.hy 926	CAV1	S37
37365174	KAMADELSEKQVYDA		â‰¥0.75	Akt1 signaling profiles in endothelial cells	Pulsed pattern(010mW/cm2)(20min)@EA.hy 926	CAV1	S37
37365174	SGGKYVDSEGHLYTV		â‰¥0.75	Akt1 signaling profiles in endothelial cells	Pulsed pattern(010mW/cm2)(20min)@EA.hy 926	CAV1	S9
37365174	VDSEGHLYTVPIREQ		â‰¥0.75	Akt1 signaling profiles in endothelial cells	Pulsed pattern(010mW/cm2)(20min)@EA.hy 926	CAV1	Y14
37365174	______MSGGKYVDS		â‰¥0.75	Akt1 signaling profiles in endothelial cells	Pulsed pattern(010mW/cm2)(30min)@EA.hy 926	CAV1	S2
37365174	__MSGGKYVDSEGHL		â‰¥0.75	Akt1 signaling profiles in endothelial cells	Pulsed pattern(010mW/cm2)(30min)@EA.hy 926	CAV1	Y6
37365174	KAMADELSEKQVYDA		â‰¥0.75	Akt1 signaling profiles in endothelial cells	Pulsed pattern(010mW/cm2)(30min)@EA.hy 926	CAV1	S37
37365174	KAMADELSEKQVYDA		â‰¥0.75	Akt1 signaling profiles in endothelial cells	Pulsed pattern(010mW/cm2)(30min)@EA.hy 926	CAV1	S37
37365174	SGGKYVDSEGHLYTV		â‰¥0.75	Akt1 signaling profiles in endothelial cells	Pulsed pattern(010mW/cm2)(30min)@EA.hy 926	CAV1	S9
37365174	VDSEGHLYTVPIREQ		â‰¥0.75	Akt1 signaling profiles in endothelial cells	Pulsed pattern(010mW/cm2)(30min)@EA.hy 926	CAV1	Y14
37365174	______MSGGKYVDS		â‰¥0.75	Akt1 signaling profiles in endothelial cells	Pulsed pattern(025mW/cm2)(10min)@EA.hy 926	CAV1	S2
37365174	__MSGGKYVDSEGHL		â‰¥0.75	Akt1 signaling profiles in endothelial cells	Pulsed pattern(025mW/cm2)(10min)@EA.hy 926	CAV1	Y6
37365174	KAMADELSEKQVYDA		â‰¥0.75	Akt1 signaling profiles in endothelial cells	Pulsed pattern(025mW/cm2)(10min)@EA.hy 926	CAV1	S37
37365174	KAMADELSEKQVYDA		â‰¥0.75	Akt1 signaling profiles in endothelial cells	Pulsed pattern(025mW/cm2)(10min)@EA.hy 926	CAV1	S37
37365174	SGGKYVDSEGHLYTV		â‰¥0.75	Akt1 signaling profiles in endothelial cells	Pulsed pattern(025mW/cm2)(10min)@EA.hy 926	CAV1	S9
37365174	VDSEGHLYTVPIREQ		â‰¥0.75	Akt1 signaling profiles in endothelial cells	Pulsed pattern(025mW/cm2)(10min)@EA.hy 926	CAV1	Y14
37365174	______MSGGKYVDS		â‰¥0.75	Akt1 signaling profiles in endothelial cells	Pulsed pattern(025mW/cm2)(20min)@EA.hy 926	CAV1	S2
37365174	__MSGGKYVDSEGHL		â‰¥0.75	Akt1 signaling profiles in endothelial cells	Pulsed pattern(025mW/cm2)(20min)@EA.hy 926	CAV1	Y6
37365174	KAMADELSEKQVYDA		â‰¥0.75	Akt1 signaling profiles in endothelial cells	Pulsed pattern(025mW/cm2)(20min)@EA.hy 926	CAV1	S37
37365174	KAMADELSEKQVYDA		â‰¥0.75	Akt1 signaling profiles in endothelial cells	Pulsed pattern(025mW/cm2)(20min)@EA.hy 926	CAV1	S37
37365174	SGGKYVDSEGHLYTV		â‰¥0.75	Akt1 signaling profiles in endothelial cells	Pulsed pattern(025mW/cm2)(20min)@EA.hy 926	CAV1	S9
37365174	VDSEGHLYTVPIREQ		â‰¥0.75	Akt1 signaling profiles in endothelial cells	Pulsed pattern(025mW/cm2)(20min)@EA.hy 926	CAV1	Y14
37365174	______MSGGKYVDS		â‰¥0.75	Akt1 signaling profiles in endothelial cells	Pulsed pattern(025mW/cm2)(30min)@EA.hy 926	CAV1	S2
37365174	__MSGGKYVDSEGHL		â‰¥0.75	Akt1 signaling profiles in endothelial cells	Pulsed pattern(025mW/cm2)(30min)@EA.hy 926	CAV1	Y6
37365174	KAMADELSEKQVYDA		â‰¥0.75	Akt1 signaling profiles in endothelial cells	Pulsed pattern(025mW/cm2)(30min)@EA.hy 926	CAV1	S37
37365174	KAMADELSEKQVYDA		â‰¥0.75	Akt1 signaling profiles in endothelial cells	Pulsed pattern(025mW/cm2)(30min)@EA.hy 926	CAV1	S37
37365174	SGGKYVDSEGHLYTV		â‰¥0.75	Akt1 signaling profiles in endothelial cells	Pulsed pattern(025mW/cm2)(30min)@EA.hy 926	CAV1	S9
37365174	VDSEGHLYTVPIREQ		â‰¥0.75	Akt1 signaling profiles in endothelial cells	Pulsed pattern(025mW/cm2)(30min)@EA.hy 926	CAV1	Y14
37365174	______MSGGKYVDS		â‰¥0.75	Akt1 signaling profiles in endothelial cells	Sustained pattern(005mW/cm2)(10min)@EA.hy 926	CAV1	S2
37365174	__MSGGKYVDSEGHL		â‰¥0.75	Akt1 signaling profiles in endothelial cells	Sustained pattern(005mW/cm2)(10min)@EA.hy 926	CAV1	Y6
37365174	KAMADELSEKQVYDA		â‰¥0.75	Akt1 signaling profiles in endothelial cells	Sustained pattern(005mW/cm2)(10min)@EA.hy 926	CAV1	S37
37365174	KAMADELSEKQVYDA		â‰¥0.75	Akt1 signaling profiles in endothelial cells	Sustained pattern(005mW/cm2)(10min)@EA.hy 926	CAV1	S37
37365174	SGGKYVDSEGHLYTV		â‰¥0.75	Akt1 signaling profiles in endothelial cells	Sustained pattern(005mW/cm2)(10min)@EA.hy 926	CAV1	S9
37365174	VDSEGHLYTVPIREQ		â‰¥0.75	Akt1 signaling profiles in endothelial cells	Sustained pattern(005mW/cm2)(10min)@EA.hy 926	CAV1	Y14
37365174	__MSGGKYVDSEGHL		â‰¥0.75	Akt1 signaling profiles in endothelial cells	Sustained pattern(005mW/cm2)(20min)@EA.hy 926	CAV1	Y6
37365174	KAMADELSEKQVYDA		â‰¥0.75	Akt1 signaling profiles in endothelial cells	Sustained pattern(005mW/cm2)(20min)@EA.hy 926	CAV1	S37
37365174	KAMADELSEKQVYDA		â‰¥0.75	Akt1 signaling profiles in endothelial cells	Sustained pattern(005mW/cm2)(20min)@EA.hy 926	CAV1	S37
37365174	SGGKYVDSEGHLYTV		â‰¥0.75	Akt1 signaling profiles in endothelial cells	Sustained pattern(005mW/cm2)(20min)@EA.hy 926	CAV1	S9
37365174	VDSEGHLYTVPIREQ		â‰¥0.75	Akt1 signaling profiles in endothelial cells	Sustained pattern(005mW/cm2)(20min)@EA.hy 926	CAV1	Y14
37365174	______MSGGKYVDS		â‰¥0.75	Akt1 signaling profiles in endothelial cells	Sustained pattern(005mW/cm2)(30min)@EA.hy 926	CAV1	S2
37365174	__MSGGKYVDSEGHL		â‰¥0.75	Akt1 signaling profiles in endothelial cells	Sustained pattern(005mW/cm2)(30min)@EA.hy 926	CAV1	Y6
37365174	KAMADELSEKQVYDA		â‰¥0.75	Akt1 signaling profiles in endothelial cells	Sustained pattern(005mW/cm2)(30min)@EA.hy 926	CAV1	S37
37365174	KAMADELSEKQVYDA		â‰¥0.75	Akt1 signaling profiles in endothelial cells	Sustained pattern(005mW/cm2)(30min)@EA.hy 926	CAV1	S37
37365174	SGGKYVDSEGHLYTV		â‰¥0.75	Akt1 signaling profiles in endothelial cells	Sustained pattern(005mW/cm2)(30min)@EA.hy 926	CAV1	S9
37365174	VDSEGHLYTVPIREQ		â‰¥0.75	Akt1 signaling profiles in endothelial cells	Sustained pattern(005mW/cm2)(30min)@EA.hy 926	CAV1	Y14
37365174	______MSGGKYVDS		â‰¥0.75	Akt1 signaling profiles in endothelial cells	Sustained pattern(010mW/cm2)(10min)@EA.hy 926	CAV1	S2
37365174	__MSGGKYVDSEGHL		â‰¥0.75	Akt1 signaling profiles in endothelial cells	Sustained pattern(010mW/cm2)(10min)@EA.hy 926	CAV1	Y6
37365174	KAMADELSEKQVYDA		â‰¥0.75	Akt1 signaling profiles in endothelial cells	Sustained pattern(010mW/cm2)(10min)@EA.hy 926	CAV1	S37
37365174	KAMADELSEKQVYDA		â‰¥0.75	Akt1 signaling profiles in endothelial cells	Sustained pattern(010mW/cm2)(10min)@EA.hy 926	CAV1	S37
37365174	SGGKYVDSEGHLYTV		â‰¥0.75	Akt1 signaling profiles in endothelial cells	Sustained pattern(010mW/cm2)(10min)@EA.hy 926	CAV1	S9
37365174	VDSEGHLYTVPIREQ		â‰¥0.75	Akt1 signaling profiles in endothelial cells	Sustained pattern(010mW/cm2)(10min)@EA.hy 926	CAV1	Y14
37365174	______MSGGKYVDS		â‰¥0.75	Akt1 signaling profiles in endothelial cells	Sustained pattern(010mW/cm2)(20min)@EA.hy 926	CAV1	S2
37365174	__MSGGKYVDSEGHL		â‰¥0.75	Akt1 signaling profiles in endothelial cells	Sustained pattern(010mW/cm2)(20min)@EA.hy 926	CAV1	Y6
37365174	KAMADELSEKQVYDA		â‰¥0.75	Akt1 signaling profiles in endothelial cells	Sustained pattern(010mW/cm2)(20min)@EA.hy 926	CAV1	S37
37365174	KAMADELSEKQVYDA		â‰¥0.75	Akt1 signaling profiles in endothelial cells	Sustained pattern(010mW/cm2)(20min)@EA.hy 926	CAV1	S37
37365174	SGGKYVDSEGHLYTV		â‰¥0.75	Akt1 signaling profiles in endothelial cells	Sustained pattern(010mW/cm2)(20min)@EA.hy 926	CAV1	S9
37365174	VDSEGHLYTVPIREQ		â‰¥0.75	Akt1 signaling profiles in endothelial cells	Sustained pattern(010mW/cm2)(20min)@EA.hy 926	CAV1	Y14
37365174	______MSGGKYVDS		â‰¥0.75	Akt1 signaling profiles in endothelial cells	Sustained pattern(010mW/cm2)(30min)@EA.hy 926	CAV1	S2
37365174	__MSGGKYVDSEGHL		â‰¥0.75	Akt1 signaling profiles in endothelial cells	Sustained pattern(010mW/cm2)(30min)@EA.hy 926	CAV1	Y6
37365174	KAMADELSEKQVYDA		â‰¥0.75	Akt1 signaling profiles in endothelial cells	Sustained pattern(010mW/cm2)(30min)@EA.hy 926	CAV1	S37
37365174	KAMADELSEKQVYDA		â‰¥0.75	Akt1 signaling profiles in endothelial cells	Sustained pattern(010mW/cm2)(30min)@EA.hy 926	CAV1	S37
37365174	SGGKYVDSEGHLYTV		â‰¥0.75	Akt1 signaling profiles in endothelial cells	Sustained pattern(010mW/cm2)(30min)@EA.hy 926	CAV1	S9
37365174	VDSEGHLYTVPIREQ		â‰¥0.75	Akt1 signaling profiles in endothelial cells	Sustained pattern(010mW/cm2)(30min)@EA.hy 926	CAV1	Y14
37365174	______MSGGKYVDS		â‰¥0.75	Akt1 signaling profiles in endothelial cells	Sustained pattern(025mW/cm2)(10min)@EA.hy 926	CAV1	S2
37365174	__MSGGKYVDSEGHL		â‰¥0.75	Akt1 signaling profiles in endothelial cells	Sustained pattern(025mW/cm2)(10min)@EA.hy 926	CAV1	Y6
37365174	KAMADELSEKQVYDA		â‰¥0.75	Akt1 signaling profiles in endothelial cells	Sustained pattern(025mW/cm2)(10min)@EA.hy 926	CAV1	S37
37365174	KAMADELSEKQVYDA		â‰¥0.75	Akt1 signaling profiles in endothelial cells	Sustained pattern(025mW/cm2)(10min)@EA.hy 926	CAV1	S37
37365174	SGGKYVDSEGHLYTV		â‰¥0.75	Akt1 signaling profiles in endothelial cells	Sustained pattern(025mW/cm2)(10min)@EA.hy 926	CAV1	S9
37365174	VDSEGHLYTVPIREQ		â‰¥0.75	Akt1 signaling profiles in endothelial cells	Sustained pattern(025mW/cm2)(10min)@EA.hy 926	CAV1	Y14
37365174	______MSGGKYVDS		â‰¥0.75	Akt1 signaling profiles in endothelial cells	Sustained pattern(025mW/cm2)(20min)@EA.hy 926	CAV1	S2
37365174	__MSGGKYVDSEGHL		â‰¥0.75	Akt1 signaling profiles in endothelial cells	Sustained pattern(025mW/cm2)(20min)@EA.hy 926	CAV1	Y6
37365174	KAMADELSEKQVYDA		â‰¥0.75	Akt1 signaling profiles in endothelial cells	Sustained pattern(025mW/cm2)(20min)@EA.hy 926	CAV1	S37
37365174	KAMADELSEKQVYDA		â‰¥0.75	Akt1 signaling profiles in endothelial cells	Sustained pattern(025mW/cm2)(20min)@EA.hy 926	CAV1	S37
37365174	SGGKYVDSEGHLYTV		â‰¥0.75	Akt1 signaling profiles in endothelial cells	Sustained pattern(025mW/cm2)(20min)@EA.hy 926	CAV1	S9
37365174	VDSEGHLYTVPIREQ		â‰¥0.75	Akt1 signaling profiles in endothelial cells	Sustained pattern(025mW/cm2)(20min)@EA.hy 926	CAV1	Y14
37365174	______MSGGKYVDS		â‰¥0.75	Akt1 signaling profiles in endothelial cells	Sustained pattern(025mW/cm2)(30min)@EA.hy 926	CAV1	S2
37365174	__MSGGKYVDSEGHL		â‰¥0.75	Akt1 signaling profiles in endothelial cells	Sustained pattern(025mW/cm2)(30min)@EA.hy 926	CAV1	Y6
37365174	KAMADELSEKQVYDA		â‰¥0.75	Akt1 signaling profiles in endothelial cells	Sustained pattern(025mW/cm2)(30min)@EA.hy 926	CAV1	S37
37365174	KAMADELSEKQVYDA		â‰¥0.75	Akt1 signaling profiles in endothelial cells	Sustained pattern(025mW/cm2)(30min)@EA.hy 926	CAV1	S37
37365174	SGGKYVDSEGHLYTV		â‰¥0.75	Akt1 signaling profiles in endothelial cells	Sustained pattern(025mW/cm2)(30min)@EA.hy 926	CAV1	S9
37365174	VDSEGHLYTVPIREQ		â‰¥0.75	Akt1 signaling profiles in endothelial cells	Sustained pattern(025mW/cm2)(30min)@EA.hy 926	CAV1	Y14
38150364			> 0.75	Signaling dynamics of T cell:tumor interactions	Newly synthesized culture(0h)@A549	CAV1	S37
38150364			> 0.75	Signaling dynamics of T cell:tumor interactions	Newly synthesized culture(0h)@EBC-1	CAV1	S37
38150364			> 0.75	Signaling dynamics of T cell:tumor interactions	Newly synthesized culture(0h)@EBC-1	CAV1	S2
38150364			> 0.75	Signaling dynamics of T cell:tumor interactions	Newly synthesized culture(0h)@EBC-1	CAV1	S9
38150364			> 0.75	Signaling dynamics of T cell:tumor interactions	Newly synthesized culture(0h)@EBC-1	CAV1	Y14
38150364			> 0.75	Signaling dynamics of T cell:tumor interactions	Newly synthesized culture(0h)@EBC-1	CAV1	Y6
38150364			> 0.75	Signaling dynamics of T cell:tumor interactions	Newly synthesized culture(0h)@LCLC-103H	CAV1	S37
38150364			> 0.75	Signaling dynamics of T cell:tumor interactions	Newly synthesized culture(0h)@LCLC-103H	CAV1	S2
38150364			> 0.75	Signaling dynamics of T cell:tumor interactions	Newly synthesized culture(0h)@LCLC-103H	CAV1	S9
38150364			> 0.75	Signaling dynamics of T cell:tumor interactions	Newly synthesized culture(0h)@LCLC-103H	CAV1	T15
38150364			> 0.75	Signaling dynamics of T cell:tumor interactions	Newly synthesized culture(0h)@LCLC-103H	CAV1	Y14
38150364			> 0.75	Signaling dynamics of T cell:tumor interactions	Newly synthesized culture(0h)@LCLC-103H	CAV1	Y6
38150364			> 0.75	Signaling dynamics of T cell:tumor interactions	Newly synthesized culture(0h)@NCI-H358	CAV1	S37
38150364			> 0.75	Signaling dynamics of T cell:tumor interactions	Newly synthesized culture(2h)@A549	CAV1	S37
38150364			> 0.75	Signaling dynamics of T cell:tumor interactions	Newly synthesized culture(2h)@EBC-1	CAV1	S37
38150364			> 0.75	Signaling dynamics of T cell:tumor interactions	Newly synthesized culture(2h)@EBC-1	CAV1	Y14
38150364			> 0.75	Signaling dynamics of T cell:tumor interactions	Newly synthesized culture(2h)@LCLC-103H	CAV1	S37
38150364			> 0.75	Signaling dynamics of T cell:tumor interactions	Newly synthesized culture(2h)@NCI-H358	CAV1	S37
38150364			> 0.75	Signaling dynamics of T cell:tumor interactions	Newly synthesized culture(4h)@A549	CAV1	S37
38150364			> 0.75	Signaling dynamics of T cell:tumor interactions	Newly synthesized culture(4h)@EBC-1	CAV1	S37
38150364			> 0.75	Signaling dynamics of T cell:tumor interactions	Newly synthesized culture(4h)@EBC-1	CAV1	S9
38150364			> 0.75	Signaling dynamics of T cell:tumor interactions	Newly synthesized culture(4h)@EBC-1	CAV1	T15
38150364			> 0.75	Signaling dynamics of T cell:tumor interactions	Newly synthesized culture(4h)@EBC-1	CAV1	Y14
38150364			> 0.75	Signaling dynamics of T cell:tumor interactions	Newly synthesized culture(4h)@EBC-1	CAV1	Y6
38150364			> 0.75	Signaling dynamics of T cell:tumor interactions	Newly synthesized culture(4h)@LCLC-103H	CAV1	S37
38150364			> 0.75	Signaling dynamics of T cell:tumor interactions	Newly synthesized culture(4h)@NCI-H358	CAV1	S37
38150364			> 0.75	Signaling dynamics of T cell:tumor interactions	Newly synthesized culture(6h)@A549	CAV1	S37
38150364			> 0.75	Signaling dynamics of T cell:tumor interactions	Newly synthesized culture(6h)@EBC-1	CAV1	S37
38150364			> 0.75	Signaling dynamics of T cell:tumor interactions	Newly synthesized culture(6h)@EBC-1	CAV1	S9
38150364			> 0.75	Signaling dynamics of T cell:tumor interactions	Newly synthesized culture(6h)@EBC-1	CAV1	T15
38150364			> 0.75	Signaling dynamics of T cell:tumor interactions	Newly synthesized culture(6h)@EBC-1	CAV1	Y14
38150364			> 0.75	Signaling dynamics of T cell:tumor interactions	Newly synthesized culture(6h)@EBC-1	CAV1	Y6
38150364			> 0.75	Signaling dynamics of T cell:tumor interactions	Newly synthesized culture(6h)@LCLC-103H	CAV1	S37
38150364			> 0.75	Signaling dynamics of T cell:tumor interactions	Newly synthesized culture(6h)@NCI-H358	CAV1	S37
38150364			> 0.75	Signaling dynamics of T cell:tumor interactions	Tcell culture(0h)@A549	CAV1	S37
38150364			> 0.75	Signaling dynamics of T cell:tumor interactions	Tcell culture(0h)@EBC-1	CAV1	S37
38150364			> 0.75	Signaling dynamics of T cell:tumor interactions	Tcell culture(0h)@EBC-1	CAV1	Y14
38150364			> 0.75	Signaling dynamics of T cell:tumor interactions	Tcell culture(0h)@LCLC-103H	CAV1	S37
38150364			> 0.75	Signaling dynamics of T cell:tumor interactions	Tcell culture(0h)@LCLC-103H	CAV1	T15
38150364			> 0.75	Signaling dynamics of T cell:tumor interactions	Tcell culture(0h)@LCLC-103H	CAV1	Y14
38150364			> 0.75	Signaling dynamics of T cell:tumor interactions	Tcell culture(2h)@A549	CAV1	S37
38150364			> 0.75	Signaling dynamics of T cell:tumor interactions	Tcell culture(2h)@EBC-1	CAV1	S37
38150364			> 0.75	Signaling dynamics of T cell:tumor interactions	Tcell culture(2h)@EBC-1	CAV1	T15
38150364			> 0.75	Signaling dynamics of T cell:tumor interactions	Tcell culture(2h)@EBC-1	CAV1	Y14
38150364			> 0.75	Signaling dynamics of T cell:tumor interactions	Tcell culture(2h)@LCLC-103H	CAV1	S37
38150364			> 0.75	Signaling dynamics of T cell:tumor interactions	Tcell culture(2h)@NCI-H358	CAV1	S37
38150364			> 0.75	Signaling dynamics of T cell:tumor interactions	Tcell culture(4h)@A549	CAV1	S37
38150364			> 0.75	Signaling dynamics of T cell:tumor interactions	Tcell culture(4h)@EBC-1	CAV1	S37
38150364			> 0.75	Signaling dynamics of T cell:tumor interactions	Tcell culture(4h)@EBC-1	CAV1	T15
38150364			> 0.75	Signaling dynamics of T cell:tumor interactions	Tcell culture(4h)@EBC-1	CAV1	Y14
38150364			> 0.75	Signaling dynamics of T cell:tumor interactions	Tcell culture(4h)@LCLC-103H	CAV1	S37
38150364			> 0.75	Signaling dynamics of T cell:tumor interactions	Tcell culture(4h)@NCI-H358	CAV1	S37
38150364			> 0.75	Signaling dynamics of T cell:tumor interactions	Tcell culture(6h)@A549	CAV1	S37
38150364			> 0.75	Signaling dynamics of T cell:tumor interactions	Tcell culture(6h)@EBC-1	CAV1	S37
38150364			> 0.75	Signaling dynamics of T cell:tumor interactions	Tcell culture(6h)@LCLC-103H	CAV1	S37
38150364			> 0.75	Signaling dynamics of T cell:tumor interactions	Tumor culture(0h)@A549	CAV1	S37
38150364			> 0.75	Signaling dynamics of T cell:tumor interactions	Tumor culture(0h)@A549	CAV1	S9
38150364			> 0.75	Signaling dynamics of T cell:tumor interactions	Tumor culture(0h)@EBC-1	CAV1	S37
38150364			> 0.75	Signaling dynamics of T cell:tumor interactions	Tumor culture(0h)@EBC-1	CAV1	S9
38150364			> 0.75	Signaling dynamics of T cell:tumor interactions	Tumor culture(0h)@EBC-1	CAV1	S2
38150364			> 0.75	Signaling dynamics of T cell:tumor interactions	Tumor culture(0h)@EBC-1	CAV1	Y14
38150364			> 0.75	Signaling dynamics of T cell:tumor interactions	Tumor culture(0h)@EBC-1	CAV1	Y25
38150364			> 0.75	Signaling dynamics of T cell:tumor interactions	Tumor culture(0h)@EBC-1	CAV1	Y6
38150364			> 0.75	Signaling dynamics of T cell:tumor interactions	Tumor culture(0h)@LCLC-103H	CAV1	S37
38150364			> 0.75	Signaling dynamics of T cell:tumor interactions	Tumor culture(0h)@LCLC-103H	CAV1	S9
38150364			> 0.75	Signaling dynamics of T cell:tumor interactions	Tumor culture(0h)@LCLC-103H	CAV1	S2
38150364			> 0.75	Signaling dynamics of T cell:tumor interactions	Tumor culture(0h)@LCLC-103H	CAV1	T15
38150364			> 0.75	Signaling dynamics of T cell:tumor interactions	Tumor culture(0h)@LCLC-103H	CAV1	Y14
38150364			> 0.75	Signaling dynamics of T cell:tumor interactions	Tumor culture(0h)@LCLC-103H	CAV1	Y25
38150364			> 0.75	Signaling dynamics of T cell:tumor interactions	Tumor culture(0h)@LCLC-103H	CAV1	Y6
38150364			> 0.75	Signaling dynamics of T cell:tumor interactions	Tumor culture(0h)@NCI-H358	CAV1	S37
38150364			> 0.75	Signaling dynamics of T cell:tumor interactions	Tumor culture(2h)@A549	CAV1	S37
38150364			> 0.75	Signaling dynamics of T cell:tumor interactions	Tumor culture(2h)@EBC-1	CAV1	S37
38150364			> 0.75	Signaling dynamics of T cell:tumor interactions	Tumor culture(2h)@EBC-1	CAV1	S9
38150364			> 0.75	Signaling dynamics of T cell:tumor interactions	Tumor culture(2h)@EBC-1	CAV1	S2
38150364			> 0.75	Signaling dynamics of T cell:tumor interactions	Tumor culture(2h)@EBC-1	CAV1	T15
38150364			> 0.75	Signaling dynamics of T cell:tumor interactions	Tumor culture(2h)@EBC-1	CAV1	Y14
38150364			> 0.75	Signaling dynamics of T cell:tumor interactions	Tumor culture(2h)@EBC-1	CAV1	Y25
38150364			> 0.75	Signaling dynamics of T cell:tumor interactions	Tumor culture(2h)@EBC-1	CAV1	Y6
38150364			> 0.75	Signaling dynamics of T cell:tumor interactions	Tumor culture(2h)@LCLC-103H	CAV1	S37
38150364			> 0.75	Signaling dynamics of T cell:tumor interactions	Tumor culture(2h)@LCLC-103H	CAV1	S9
38150364			> 0.75	Signaling dynamics of T cell:tumor interactions	Tumor culture(2h)@LCLC-103H	CAV1	S2
38150364			> 0.75	Signaling dynamics of T cell:tumor interactions	Tumor culture(2h)@NCI-H358	CAV1	S37
38150364			> 0.75	Signaling dynamics of T cell:tumor interactions	Tumor culture(2h)@NCI-H358	CAV1	S9
38150364			> 0.75	Signaling dynamics of T cell:tumor interactions	Tumor culture(4h)@A549	CAV1	S37
38150364			> 0.75	Signaling dynamics of T cell:tumor interactions	Tumor culture(4h)@A549	CAV1	S9
38150364			> 0.75	Signaling dynamics of T cell:tumor interactions	Tumor culture(4h)@EBC-1	CAV1	S37
38150364			> 0.75	Signaling dynamics of T cell:tumor interactions	Tumor culture(4h)@EBC-1	CAV1	S9
38150364			> 0.75	Signaling dynamics of T cell:tumor interactions	Tumor culture(4h)@EBC-1	CAV1	S2
38150364			> 0.75	Signaling dynamics of T cell:tumor interactions	Tumor culture(4h)@EBC-1	CAV1	T15
38150364			> 0.75	Signaling dynamics of T cell:tumor interactions	Tumor culture(4h)@EBC-1	CAV1	Y14
38150364			> 0.75	Signaling dynamics of T cell:tumor interactions	Tumor culture(4h)@EBC-1	CAV1	Y6
38150364			> 0.75	Signaling dynamics of T cell:tumor interactions	Tumor culture(4h)@LCLC-103H	CAV1	S37
38150364			> 0.75	Signaling dynamics of T cell:tumor interactions	Tumor culture(4h)@LCLC-103H	CAV1	S9
38150364			> 0.75	Signaling dynamics of T cell:tumor interactions	Tumor culture(4h)@LCLC-103H	CAV1	S2
38150364			> 0.75	Signaling dynamics of T cell:tumor interactions	Tumor culture(4h)@NCI-H358	CAV1	S37
38150364			> 0.75	Signaling dynamics of T cell:tumor interactions	Tumor culture(6h)@A549	CAV1	S37
38150364			> 0.75	Signaling dynamics of T cell:tumor interactions	Tumor culture(6h)@A549	CAV1	S9
38150364			> 0.75	Signaling dynamics of T cell:tumor interactions	Tumor culture(6h)@EBC-1	CAV1	S37
38150364			> 0.75	Signaling dynamics of T cell:tumor interactions	Tumor culture(6h)@EBC-1	CAV1	S9
38150364			> 0.75	Signaling dynamics of T cell:tumor interactions	Tumor culture(6h)@EBC-1	CAV1	S2
38150364			> 0.75	Signaling dynamics of T cell:tumor interactions	Tumor culture(6h)@EBC-1	CAV1	T15
38150364			> 0.75	Signaling dynamics of T cell:tumor interactions	Tumor culture(6h)@EBC-1	CAV1	Y14
38150364			> 0.75	Signaling dynamics of T cell:tumor interactions	Tumor culture(6h)@EBC-1	CAV1	Y6
38150364			> 0.75	Signaling dynamics of T cell:tumor interactions	Tumor culture(6h)@LCLC-103H	CAV1	S37
38150364			> 0.75	Signaling dynamics of T cell:tumor interactions	Tumor culture(6h)@LCLC-103H	CAV1	S9
38150364			> 0.75	Signaling dynamics of T cell:tumor interactions	Tumor culture(6h)@LCLC-103H	CAV1	S2
38150364			> 0.75	Signaling dynamics of T cell:tumor interactions	Tumor culture(6h)@NCI-H358	CAV1	S37
38177929			>75	Kinase inhibitor	Kinase inhibitors@A204 cells	CAV1	S37
38177929			>75	Kinase inhibitor	Kinase inhibitors@G401 cells	CAV1	T15
38177929			>75	Kinase inhibitor	Kinase inhibitors@HS729 cells	CAV1	S37
38177929			>75	Kinase inhibitor	Kinase inhibitors@HS729 cells	CAV1	S80
38177929			>75	Kinase inhibitor	Kinase inhibitors@HS729 cells	CAV1	S2
[truncated: 103 more rows]

## Sheet: Supplementary Table S2
Supplementary Table S2: Human cellular CAV1 differential data
PMID	Peptide Seq	Modified Seq	Localisation Probability	p value	Average ratio (abs FC)	FC	Study	Protein	Phosphosite	Expression	Experimental condition	exp_cond_id
21406692	AMADELSEKQVYD	AMADELS(ph)EK	1		1.59		embryonic stem cell	CAV1	S37	Up-regulated	(NCM(24h)/Untreated)@HUES 9 cells-AbsFC	Prat_23
21406692	AMADELSEKQVYD	AMADELS(ph)EK	1		2.34		embryonic stem cell	CAV1	S37	Up-regulated	(PMA(24h)/Untreated)@HUES 9 cells-AbsFC	Prat_25
21406692	AMADELSEKQVYD	AMADELS(ph)EK	1		0.72		embryonic stem cell	CAV1	S37	down-regulated	(PMA(6h)/Untreated)@HUES 9 cells-AbsFC	Prat_32
22424773	AMADELSEKQVYD	AMADELS(ph)EK	1		1.4487		DNA damage response	CAV1	S37	Up-regulated	(Etoposide(24h)/DMSO)@U2OS cells-AbsFC	Prat_57
24961811	VDSEGHLYTVPIREQ	YVDSEGHLY(ph)TVPIR	99.5			-0.487919	Cancer	CAV1	Y14	down-regulated	(BRAFV600E(OIS)/BRAFV600E+sh-C/EBP beta(OISb)(3d))@HDF cell line-Log2FC	Prat_139
24961811	KAMADELSEKQVYDA	AmADELS(ph)EK	100			-0.527359	Cancer	CAV1	S37	down-regulated	(BRAFV600E(OIS)/BRAFV600E+sh-C/EBP beta(OISb)(9d))@HDF cell line-Log2FC	Prat_136
24961811	VDSEGHLYTVPIREQ	YVDSEGHLY(ph)TVPIR	99.5			-0.729806	Cancer	CAV1	Y14	down-regulated	(BRAFV600E(OIS)/Cycling(3d))@HDF cell line-Log2FC	Prat_137
24961811	SGGKYVDSEGHLYTV	YVDS(ph)EGHLYTVPIR	100			-0.389946	Cancer	CAV1	S9	down-regulated	(BRAFV600E(OIS)/Cycling(3d))@HDF cell line-Log2FC	Prat_137
24961811	KAMADELSEKQVYDA	AmADELS(ph)EK	100			-1.89336	Cancer	CAV1	S37	down-regulated	(BRAFV600E(OIS)/Cycling(9d))@HDF cell line-Log2FC	Prat_138
24961811	VDSEGHLYTVPIREQ	YVDSEGHLY(ph)TVPIR	100			-2.05103	Cancer	CAV1	Y14	down-regulated	(BRAFV600E+sh-C/EBP beta(OISb)/Cycling(9d))@HDF cell line-Log2FC	Prat_133
24961811	KAMADELSEKQVYDA	AmADELS(ph)EK	100			-1.34609	Cancer	CAV1	S37	down-regulated	(BRAFV600E+sh-C/EBP beta(OISb)/Cycling(9d))@HDF cell line-Log2FC	Prat_133
25002506		AMADELS (ph)EKQVYDAHTK	1		1.7245	0.786178	Skin Cancer	CAV1	S37	Up-regulated	(BI-D1870(2h)/DMSO)@A375 cells-Log2FC (calc)	Prat_144
25002506		AMADELS (ph)EKQVYDAHTK	1		1.7027	0.767824	Skin Cancer	CAV1	S37	Up-regulated	(PD184352 (2h)/DMSO)@A375 cells-Log2FC (calc)	Prat_148
25002506		AMADELS (ph)EKQVYDAHTK	1		1.454	0.540027	Skin Cancer	CAV1	S37	Up-regulated	(PD184352+PMA (30min)/PMA (30min))@HEK293 cells-Log2FC (calc)	Prat_150
25002506		AMADELS (ph)EKQVYDAHTK	1		0.63091	-0.664494	Skin Cancer	CAV1	S37	down-regulated	(RSK1/2 RNAi/Control)@A375 cells-Log2FC (calc)	Prat_152
25056879	_______MSGGKYVDSEGHLYTVPIREQGNI		0.999998	1.5623		0.902279	TGF-ÃŽÂ² signaling	CAV1	S9	Up-regulated	(TGF-beta(10min)/TGF-beta(5min))@HaCaT cell line-Log2FC	Prat_158
25056879	GNIYKPNNKAMADELSEKQVYDAHTKEIDLV		1	1.55878		0.522613	TGF-ÃŽÂ² signaling	CAV1	S37	Up-regulated	(TGF-beta(10min)/TGF-beta(5min))@HaCaT cell line-Log2FC	Prat_158
25056879	_______MSGGKYVDSEGHLYTVPIREQGNI		0.999998	1.5623		1.15175	TGF-ÃŽÂ² signaling	CAV1	S9	Up-regulated	(TGF-beta(10min)/Unstimulated)@HaCaT cell line-Log2FC	Prat_160
25056879	GNIYKPNNKAMADELSEKQVYDAHTKEIDLV		1	1.55878		0.514934	TGF-ÃŽÂ² signaling	CAV1	S37	Up-regulated	(TGF-beta(10min)/Unstimulated)@HaCaT cell line-Log2FC	Prat_160
25056879	_______MSGGKYVDSEGHLYTVPIREQGNI		0.999998	1.5623		-1.94091	TGF-ÃŽÂ² signaling	CAV1	S9	down-regulated	(TGF-beta(15min)/TGF-beta(10min))@HaCaT cell line-Log2FC	Prat_162
25056879	GNIYKPNNKAMADELSEKQVYDAHTKEIDLV		1	1.55878		0.673713	TGF-ÃŽÂ² signaling	CAV1	S37	Up-regulated	(TGF-beta(15min)/TGF-beta(5min))@HaCaT cell line-Log2FC	Prat_164
25056879	_______MSGGKYVDSEGHLYTVPIREQGNI		0.999998	1.5623		-1.03863	TGF-ÃŽÂ² signaling	CAV1	S9	down-regulated	(TGF-beta(15min)/TGF-beta(5min))@HaCaT cell line-Log2FC	Prat_164
25056879	_______MSGGKYVDSEGHLYTVPIREQGNI		0.999998	1.32412		-1.14765	TGF-ÃŽÂ² signaling	CAV1	S9	down-regulated	(TGF-beta(15min)/Unstimulated)@HaCaT cell line-Log2FC	Prat_166
25056879	GNIYKPNNKAMADELSEKQVYDAHTKEIDLV		1	2.55505		-0.869926	TGF-ÃŽÂ² signaling	CAV1	S37	down-regulated	(TGF-beta(15min)/Unstimulated)@HaCaT cell line-Log2FC	Prat_166
25056879	GNIYKPNNKAMADELSEKQVYDAHTKEIDLV		1	1.55878		-1.21772	TGF-ÃŽÂ² signaling	CAV1	S37	down-regulated	(TGF-beta(20min)/(TGF-beta(5min))@HaCaT cell line-Log2FC	Prat_168
25056879	_______MSGGKYVDSEGHLYTVPIREQGNI		0.999998	1.5623		-0.814615	TGF-ÃŽÂ² signaling	CAV1	S9	down-regulated	(TGF-beta(20min)/(TGF-beta(5min))@HaCaT cell line-Log2FC	Prat_168
25056879	GNIYKPNNKAMADELSEKQVYDAHTKEIDLV		1	1.55878		-1.74033	TGF-ÃŽÂ² signaling	CAV1	S37	down-regulated	(TGF-beta(20min)/TGF-beta(10min))@HaCaT cell line-Log2FC	Prat_170
25056879	_______MSGGKYVDSEGHLYTVPIREQGNI		0.999998	1.5623		-1.71689	TGF-ÃŽÂ² signaling	CAV1	S9	down-regulated	(TGF-beta(20min)/TGF-beta(10min))@HaCaT cell line-Log2FC	Prat_170
25056879	GNIYKPNNKAMADELSEKQVYDAHTKEIDLV		1	1.55878		-1.89143	TGF-ÃŽÂ² signaling	CAV1	S37	down-regulated	(TGF-beta(20min)/TGF-beta(15min))@HaCaT cell line-Log2FC	Prat_172
25056879	GNIYKPNNKAMADELSEKQVYDAHTKEIDLV		1	1.55878		-1.2254	TGF-ÃŽÂ² signaling	CAV1	S37	down-regulated	(TGF-beta(20min)/Unstimulated)@HaCaT cell line-Log2FC	Prat_173
25056879	_______MSGGKYVDSEGHLYTVPIREQGNI		0.999998	1.5623		-0.565149	TGF-ÃŽÂ² signaling	CAV1	S9	down-regulated	(TGF-beta(20min)/Unstimulated)@HaCaT cell line-Log2FC	Prat_173
25099161	GNIYKPNNKAMADELSEKQVYDAHTKEIDLV	_AMADELS(ph)EKQVYDAHTK_			1.3296;1.2964	0.410992287;0.374510926	Ovarian Cancer	CAV1	S37	Up-regulated	(HGF+CDDP (24h)/Untreated)@SKOV3 cells-Log2FC (calc)	Prat_183
25159151	GNIYKPNNKAMADELSEKQVYDAHTKEIDLV		1	0.0379414	0.49843	-1.00454	Human Cancer	CAV1	S37	down-regulated	(Nocodazole/Untreated)@HeLa cells TiO2-Log2FC (calc)	Prat_203
25348954		YVDSEGHIpYTVPIREQGNIpYKPNNK	1	0.0245261	0.427167		Lung cancer	CAV1	Y25	down-regulated	(Dasatinib(3h)/DMSO)@HCC366 cell line-AbsFC	Prat_4
25367220	ELSEKQVYDAHTKEI	AMADELS(ph)EKQVY(ph)DAHT(ph)K			0.408336		Stimuli	CAV1	Y42	down-regulated	(KI (E545K)/Parental)@MCF10A cell line-AbsFC	Prat_7
25367220	DSEGHLYTVPIREQG	Y(ph)VDS(ph)EGHLY(ph)T(ph)VPIREQGNIY(ph)KPNNK			0.631724615;0.632433619		Stimuli	CAV1	T15	down-regulated	(KI (E545K)/Parental)@MCF10A cell line-AbsFC	Prat_7
25367220	VDSEGHLYTVPIREQ	Y(ph)VDS(ph)EGHLY(ph)T(ph)VPIR			0.643058		Stimuli	CAV1	Y14	down-regulated	(KI (E545K)/Parental)@MCF10A cell line-AbsFC	Prat_7
25367220	VDSEGHLYTVPIREQ	Y(ph)VDS(ph)EGHLY(ph)T(ph)VPIR			0.644645		Stimuli	CAV1	Y14	down-regulated	(KI (H1047R)/Parental)@MCF10A cell line-AbsFC	Prat_14
25404012		ADELS(ph)EKQVYDAHTK	1		1.3873		Lung adenocarcinoma	CAV1	S37	Up-regulated	(EGF/Control)@H3255 cell line-AbsFC	Prat_17
26462736		KYVDS(ph)EGHLYTVPIRE		0.01		2.05	Protein phosphatase 6 role in mitotic cells	CAV1	S9	Up-regulated	(Baculovirus+shPP6c/Baculovirus)@HeLa cells-Log2FC	Prat_128
27050516	_MADELSEKQVYDAHTKEIDLVNRDPKHLND	_ADELSEKQVYDAHT(ph)K_	1		0.0009238		Inflammation	CAV1	T46	down-regulated	(Cortistatin A/DMSO)@HCT116 cells-AvgFC	Prat_178
27136326	GNIYKPNNKAMADELSEKQVYDAHTKEIDLV	_AMADELS(ph)EK_				-0.7804	Growth factor stimulation	CAV1	S37	down-regulated	(EGF(1min)/Unstimulated)@HeLa cells-Avg Log2FC	Prat_186
27136326	__MSGGKYVDSEGHLYTVPIREQGNIYKPNN	_YVDSEGHLY(ph)TVPIREQGNIYKPNNK_				-0.961	Growth factor stimulation	CAV1	Y14	down-regulated	(EGF(1min)/Unstimulated)@HeLa cells-Avg Log2FC	Prat_186
27136326	__MSGGKYVDSEGHLYTVPIREQGNIYKPNN	_YVDSEGHLY(ph)TVPIREQGNIYKPNNK_				-0.399	Growth factor stimulation	CAV1	Y14	down-regulated	(EGF(40min)/Unstimulated)@HeLa cells-Avg Log2FC	Prat_188
27136326	GNIYKPNNKAMADELSEKQVYDAHTKEIDLV	_AMADELS(ph)EK_				-0.5783	Growth factor stimulation	CAV1	S37	down-regulated	(EGF(8min)/Unstimulated)@HeLa cells-Avg Log2FC	Prat_190
27136326	__________MSGGKYVDSEGHLYTVPIREQ	_Y(ph)VDSEGHLY(ph)TVPIR_				1.8791	Growth factor stimulation	CAV1	Y6	Up-regulated	(EGF(8min)/Unstimulated)@HeLa cells-Avg Log2FC	Prat_190
27136326	__MSGGKYVDSEGHLYTVPIREQGNIYKPNN	_YVDSEGHLY(ph)TVPIREQGNIYKPNNK_				-0.5203	Growth factor stimulation	CAV1	Y14	down-regulated	(EGF(8min)/Unstimulated)@HeLa cells-Avg Log2FC	Prat_190
27136326	GNIYKPNNKAMADELSEKQVYDAHTKEIDLV	_AMADELS(ph)EK_				-0.6832	Growth factor stimulation	CAV1	S37	down-regulated	(TGF-alpha(1min)/Unstimulated)@HeLa cells-Avg Log2FC	Prat_194
27136326	__MSGGKYVDSEGHLYTVPIREQGNIYKPNN	_YVDSEGHLY(ph)TVPIREQGNIYKPNNK_				-0.4243	Growth factor stimulation	CAV1	Y14	down-regulated	(TGF-alpha(1min)/Unstimulated)@HeLa cells-Avg Log2FC	Prat_194
27136326	__________MSGGKYVDSEGHLYTVPIREQ	_Y(ph)VDSEGHLY(ph)TVPIR_				1.3805	Growth factor stimulation	CAV1	Y6	Up-regulated	(TGF-alpha(8min)/Unstimulated)@HeLa cells-Avg Log2FC	Prat_198
27136326	__MSGGKYVDSEGHLYTVPIREQGNIYKPNN	_YVDSEGHLY(ph)TVPIREQGNIYKPNNK_				-0.3702	Growth factor stimulation	CAV1	Y14	down-regulated	(TGF-alpha(8min)/Unstimulated)@HeLa cells-Avg Log2FC	Prat_198
27461979	KAMADELSEKQVYDA	AMADELSEKQVYDAHTK	99.4	3.2	1.45438		Epithelial mesenchymal transition	CAV1	S37	Up-regulated	(EMT/Control)@hSAEC cells-AvgFC	Prat_217
27461979	KAMADELSEKQVYDA	AMADELSEKQVYDAHTK	99.9	3.2	1.990051032;1.580120582		Epithelial mesenchymal transition	CAV1	S37	Up-regulated	(EMT/TNF-alpha)@hSAEC cells-AvgFC	Prat_218
27461979	KAMADELSEKQVYDA	AMADELSEKQVYDAHTK	77.2;77.2;77.2	3.2	0.347461		Epithelial mesenchymal transition	CAV1	S37	down-regulated	(TNF-alpha/Normal)@hSAEC cells-AvgFC	Prat_219
27762562	______________MSGGKYVDSEGHLYTVP		0.999995			-0.679966	Infection	CAV1	S2	down-regulated	(S. aureus (15min)/Control)@16HBE14o cell line)-Log2FC	Prat_243
27762562	__MSGGKYVDSEGHLYTVPIREQGNIYKPNN		0.988889			0.406754	Infection	CAV1	Y14	Up-regulated	(S. aureus (15min)/Control)@16HBE14o cell line)-Log2FC	Prat_243
27762562	__MSGGKYVDSEGHLYTVPIREQGNIYKPNN		0.988889			-0.854205	Infection	CAV1	Y14	down-regulated	(S. aureus (240min)/Control)@16HBE14o cell line)-Log2FC	Prat_245
27762562	______________MSGGKYVDSEGHLYTVP		0.999995			-0.413596	Infection	CAV1	S2	down-regulated	(S. aureus (240min)/Control)@16HBE14o cell line)-Log2FC	Prat_245
27762562	_MSGGKYVDSEGHLYTVPIREQGNIYKPNNK		0.999073			-0.821457	Infection	CAV1	T15	down-regulated	(S. aureus (240min)/Control)@16HBE14o cell line)-Log2FC	Prat_245
27794612		AMADELS(ph)EK	1	0.00110713	0.702333		Squamous cell carcinoma	CAV1	S37	down-regulated	(Gefitinib/DMSO)@A431cell line-AbsFC (calc)	Prat_249
27834733	SGGKYVDSEGHLYTVPIREQGNIYKPNNK	SGGKYVDS(ph)EGHLYTVPIREQGNIYKPNNK			1.632		Glioblastoma	CAV1	S9	Up-regulated	(Cobimetinib+Pictilisib/DMSO)@RAS-NHA cells-AbsFC	Prat_252
27834733	SGGKYVDSEGHLYTVPIREQGNIYKPNNK	SGGKYVDSEGHLY(ph)TVPIREQGNIYKPNNK			0.52942		Glioblastoma	CAV1	Y14	down-regulated	(Cobimetinib+Pictilisib/DMSO)@RAS-NHA cells-AbsFC	Prat_252
28102081	GNIYKPNNKAMADELSEKQVYDAHTKEIDLV		1	0.0101736		-1.73151	Breast Tumor	CAV1	S37	down-regulated	(Her2+ve AU565 cell /Her2-ve T47D cell-Log2FC	Prat_285
28102081	GNIYKPNNKAMADELSEKQVYDAHTKEIDLV		1	0.0101736		-1.73151	Breast Tumor	CAV1	S37	down-regulated	(Her2+ve AU565 cell/Her2-ve MDA-MB-231 cell-Log2FC	Prat_287
28102081	GNIYKPNNKAMADELSEKQVYDAHTKEIDLV		1	0.0101736		-1.731507502;-1.731507502;-1.731507502	Breast Tumor	CAV1	S37	down-regulated	(Her2+ve HCC1954 cell/Her2-ve HCC1500 cell-Log2FC	Prat_289
28102081	GNIYKPNNKAMADELSEKQVYDAHTKEIDLV		1	0.0101736		-1.73151	Breast Tumor	CAV1	S37	down-regulated	(Her2+ve SKBR3/CAMA1 cell/Her2-ve T47D cell-Log2FC	Prat_291
28176443	KAMADELSEKQVYDA	AMADELS(ph)EKQVYDAHTK;AMADELS(ph)EK	100;97.9		0.676245197;0.701346285		Squamous cell carcinoma	CAV1	S37	down-regulated	(KD8S431A/KD8S431D)@A431 cells-AbsFC	Prat_295
28176443	KAMADELSEKQVYDA	AMADELS(ph)EKQVYDAHTK	97.9		1.3535		Squamous cell carcinoma	CAV1	S37	Up-regulated	(KD8S431A/KD8WT)@A431 cells-AbsFC	Prat_297
28176443	KAMADELSEKQVYDA	AMADELS(ph)EKQVYDAHTK;AMADELS(ph)EK	100;97.9		1.726763331;1.366886227		Squamous cell carcinoma	CAV1	S37	Up-regulated	(KD8S431D/KD8WT)@A431 cells-AbsFC	Prat_299
28176443	VDSEGHLYTVPIREQ	YVDSEGHLY(ph)TVPIR	100		0.536345		Squamous cell carcinoma	CAV1	Y14	down-regulated	(KD8S73A/KD8S73D)@A431 cells-AbsFC	Prat_301
28176443	KAMADELSEKQVYDA	AMADELS(ph)EKQVYDAHTK;AMADELS(ph)EK	100;97.9		3.556616275;1.957554773		Squamous cell carcinoma	CAV1	S37	Up-regulated	(KD8S73A/KD8S73D)@A431 cells-AbsFC	Prat_301
28176443	KAMADELSEKQVYDA	AMADELS(ph)EKQVYDAHTK;AMADELS(ph)EK	100;97.9		1.941455405;1.685896358		Squamous cell carcinoma	CAV1	S37	Up-regulated	(KD8S73A/KD8WT)@A431 cells-AbsFC	Prat_303
28176443	KAMADELSEKQVYDA	AMADELS(ph)EKQVYDAHTK;AMADELS(ph)EK	100;97.9		1.523424077;1.377309898		Squamous cell carcinoma	CAV1	S37	Up-regulated	(KD8S73D/KD8WT)@A431 cells-AbsFC	Prat_305
28302921	GNIYKPNNKAMADELSEKQVYDAHTKEIDLV;__________MADELSEKQVYDAHTKEIDLV	(ac)ADELS(ph)EKQVYDAHTK;_AMADELS(ph)EKQ(de)VYDAHTK_	1		0.631243743;0.6163068	-0.663730913;-0.698279385	Radiotherapy	CAV1	S37	down-regulated	(Carbon ion(2Gy)/Sham irradiated)@A549 cell line-Log2FC	Prat_317
28331001	__MSGGKYVDSEGHLYTVPIREQGNIYKPNN	_YVDSEGHLY(ph)TVPIR_	0.988645		0.50139		Lung adenocarcinoma	CAV1	Y14	down-regulated	(Afatinib+EGF(3min)/EGF(3min))@H3255 cells-AbsFC	Prat_873
28331001	__MSGGKYVDSEGHLYTVPIREQGNIYKPNN	_YVDSEGHLY(ph)TVPIR_	0.988645		0.75863		Lung adenocarcinoma	CAV1	Y14	down-regulated	(Afatinib+EGF(3min)/Serum starved)@H3255 cells-AbsFC	Prat_874
28331001	__________MSGGKYVDSEGHLYTVPIREQ	_Y(ph)VDSEGHLY(ph)TVPIR_	0.999205		0.74108		Lung adenocarcinoma	CAV1	Y6	down-regulated	(Afatinib/Erlotinib)@H1975 cells-AbsFC	Prat_877
28331001	__MSGGKYVDSEGHLYTVPIREQGNIYKPNN	_SGGKYVDSEGHLY(ph)TVPIR_	0.987951		0.61339		Lung adenocarcinoma	CAV1	Y14	down-regulated	(Afatinib/Erlotinib)@H1975 cells-AbsFC	Prat_877
28331001	EGHLYTVPIREQGNIYKPNNKAMADELSEKQ	_YVDSEGHLYTVPIREQGNIY(ph)KPNNK_	0.95292		0.67643		Lung adenocarcinoma	CAV1	Y25	down-regulated	(Afatinib/Erlotinib)@H1975 cells-AbsFC	Prat_877
28331001	EGHLYTVPIREQGNIYKPNNKAMADELSEKQ	_YVDSEGHLYTVPIREQGNIY(ph)KPNNK_	0.95292		0.50143		Lung adenocarcinoma	CAV1	Y25	down-regulated	(Afatinib/FBS)@H1975 cells-AbsFC	Prat_880
28331001	__MSGGKYVDSEGHLYTVPIREQGNIYKPNN	_SGGKYVDSEGHLY(ph)TVPIR_	0.987951		0.53314		Lung adenocarcinoma	CAV1	Y14	down-regulated	(Afatinib/FBS)@H1975 cells-AbsFC	Prat_880
28331001	__________MSGGKYVDSEGHLYTVPIREQ	_Y(ph)VDSEGHLY(ph)TVPIR_	0.999205		0.4307		Lung adenocarcinoma	CAV1	Y6	down-regulated	(Afatinib/FBS)@H1975 cells-AbsFC	Prat_880
28331001	__MSGGKYVDSEGHLYTVPIREQGNIYKPNN	_YVDSEGHLY(ph)TVPIR_	0.99204		0.62799		Lung adenocarcinoma	CAV1	Y14	down-regulated	(EGF(3min)/Serum starved)@H1975 cells(Erlot)-AbsFC	Prat_883
28331001	__MSGGKYVDSEGHLYTVPIREQGNIYKPNN	_YVDSEGHLY(ph)TVPIR_	0.988645		1.4966		Lung adenocarcinoma	CAV1	Y14	Up-regulated	(EGF(3min)/Serum starved)@H3255 cells(afat)-AbsFC	Prat_885
28331001	__MSGGKYVDSEGHLYTVPIREQGNIYKPNN	_YVDSEGHLY(ph)TVPIR_	0.99204		1.5266		Lung adenocarcinoma	CAV1	Y14	Up-regulated	(Erlotinib+EGF(3min)/EGF(3min))@H1975 cells-AbsFC	Prat_888
28331001	__MSGGKYVDSEGHLYTVPIREQGNIYKPNN	_YVDSEGHLY(ph)TVPIR_	0.949344		0.65573		Lung adenocarcinoma	CAV1	Y14	down-regulated	(Erlotinib+EGF(3min)/EGF(3min))@PC9 cells-AbsFC	Prat_890
28331001	__________MSGGKYVDSEGHLYTVPIREQ	_Y(ph)VDSEGHLY(ph)TVPIR_	0.999205		0.62457		Lung adenocarcinoma	CAV1	Y6	down-regulated	(Erlotinib/FBS)@H1975 cells-AbsFC	Prat_897
28331001	__MSGGKYVDSEGHLYTVPIREQGNIYKPNN	_SGGKYVDSEGHLY(ph)TVPIR_	0.987951		0.70397		Lung adenocarcinoma	CAV1	Y14	down-regulated	(Erlotinib/FBS)@H1975 cells-AbsFC	Prat_897
28674419	SGGKYVDSEGHLYTV			0.0315	7.62887		cell cycle arrest	CAV1	S9	Up-regulated	(Mitotic arrest/Untreated)@HeLa cells-AbsFC	Prat_368
28674419	DSEGHLYTVPIREQG			0.0118	2.86678		cell cycle arrest	CAV1	T15	Up-regulated	(Mitotic arrest/Untreated)@HeLa cells-AbsFC	Prat_368
28674419	__MSGGKYVDSEGHL			3.34e-05	6.33711		cell cycle arrest	CAV1	Y6	Up-regulated	(Mitotic arrest/Untreated)@HeLa cells-AbsFC	Prat_368
28674419	__MSGGKYVDSEGHL			8.82e-05	9.232775938;7.999449604		cell cycle arrest	CAV1	Y6	Up-regulated	(Pervanadate/Untreated)@HeLa cells-AbsFC	Prat_370
28674419	DSEGHLYTVPIREQG			0.000692	8.47099		cell cycle arrest	CAV1	T15	Up-regulated	(Pervanadate/Untreated)@HeLa cells-AbsFC	Prat_370
28674419	SGGKYVDSEGHLYTV			0.00511	2.28382		cell cycle arrest	CAV1	S9	Up-regulated	(Pervanadate/Untreated)@HeLa cells-AbsFC	Prat_370
28674419	VDSEGHLYTVPIREQ			0.000168	7.90978		cell cycle arrest	CAV1	Y14	Up-regulated	(Pervanadate/Untreated)@HeLa cells-AbsFC	Prat_370
28919041				2.58E-05	0.411762	-1.28012	split-cAbl kinase	CAV1	S37	down-regulated	(Rapamycin/DMSO)@HeLa cells-Log2FC	Prat_391
29496907	__MSGGKYVDSEGHLYTVPIREQGNIYKPNN	_YVDSEGHLY(ph)TVPIR_	0.800458			-23.7408	SRMSÂ analysis	CAV1	Y14	down-regulated	(GFP WT SRMS/Control)@HEK293 cell line R1-Log2FC (calc)	Prat_228
29496907	__MSGGKYVDSEGHLYTVPIREQGNIYKPNN	_YVDSEGHLY(ph)TVPIR_	0.800458			-23.8782	SRMSÂ analysis	CAV1	Y14	down-regulated	(GFP WT SRMS/Control)@HEK293 cell line R2-Log2FC (calc)	Prat_230
29507054	GNIYKPNNKAMADELSEKQVYDAHTKEIDLV		1	0.0181074		-1.1859	Melanoma	CAV1	S37	down-regulated	(Dabra (BRAFi)/Control)@SK-Mel24-Log2FC	Prat_232
29507054	GNIYKPNNKAMADELSEKQVYDAHTKEIDLV		1	0.0170934		-2.21799	Melanoma	CAV1	S37	down-regulated	(Dabra+XL888/Control)@SK-Mel24-Log2FC	Prat_236
29507054	GNIYKPNNKAMADELSEKQVYDAHTKEIDLV		1	0.0221659		-2.11104	Melanoma	CAV1	S37	down-regulated	(Dabra+XL888/Dabra)@SK-Mel28-Log2FC	Prat_242
29507054	GNIYKPNNKAMADELSEKQVYDAHTKEIDLV		1	0.00932244		-2.90309	Melanoma	CAV1	S37	down-regulated	(Dabra+XL888/XL888)@SK-Mel24-Log2FC	Prat_244
29507054	GNIYKPNNKAMADELSEKQVYDAHTKEIDLV		1	0.0183973		-3.2079	Melanoma	CAV1	S37	down-regulated	(Dabra+XL888/XL888)@SK-Mel28-Log2FC	Prat_246
29507054	GNIYKPNNKAMADELSEKQVYDAHTKEIDLV		1	0.00923061		1.871	Melanoma	CAV1	S37	Up-regulated	(XL888(Hsp90i)/Dabra(BRAFi))@SK-Mel24-Log2FC	Prat_257
30061712			0.999856			1.44966	Colorectal Cancer cells	CAV1	S9	Up-regulated	(Dispase/2D Acetone)@HCT116 cells D Up-Log2FC	Prat_278
30206219	GNIYKPNNKAMADELSEKQVYDAHTKEIDLV		1		0.68994;0.68994		Infection	CAV1	S37	down-regulated	(Influenza A virus(IAV)(15min)/Influenza A virus(IAV)(5min))@A549 cell line-AbsFC	Prat_284
30206219	GNIYKPNNKAMADELSEKQVYDAHTKEIDLV		1		0.55368;0.55368		Infection	CAV1	S37	down-regulated	(Influenza A virus(IAV)(15min)/Mock)@A549 cell line-AbsFC	Prat_286
30890564	__________MADELSEKQVYDAHTKEIDLV		1	< 0.05	0.23192		Melanoma	CAV1	S37	down-regulated	(BRAFV 600E mutant (A375S)/A375 Nes-KO)@A375 cells R2-AbsFC	Prat_324
30890564	GNIYKPNNKAMADELSEKQVYDAHTKEIDLV		1	< 0.05	0.66602;0.7101		Melanoma	CAV1	S37	down-regulated	(BRAFV 600E mutant(A375S)/Vemurafenib res(A375R))@A375 cells R1-AbsFC	Prat_326
30890564	GNIYKPNNKAMADELSEKQVYDAHTKEIDLV		1	< 0.05	0.42299;0.49758		Melanoma	CAV1	S37	down-regulated	(BRAFV 600E mutant(A375S)/Vemurafenib res(A375R))@A375 cells R2-AbsFC	Prat_328
30890564	__________MADELSEKQVYDAHTKEIDLV		1	< 0.05	4.045		Melanoma	CAV1	S37	Up-regulated	(Vemurafenib res(A375R)/A375 Nes-KO)@A375 cells R2-AbsFC	Prat_322
30890564	__________MADELSEKQVYDAHTKEIDLV		1	< 0.05	15.7		Melanoma	CAV1	S37	Up-regulated	(Vemurafenib res(A375R)/BRAFV 600E mutant(A375S))@A375 cells R2-AbsFC	Prat_316
31108958		AMADELsEK			1.555		Bladder Carcinoma	CAV1	S37	Up-regulated	(J82 cells/TERT-NHUC cells)-AbsFC	Prat_330
31108958		AMADELsEK			0.45		Bladder Carcinoma	CAV1	S37	down-regulated	(RT112 cells/TERT-NHUC cells)-AbsFC	Prat_332
31108958		AMADELsEK			1.375		Bladder Carcinoma	CAV1	S37	Up-regulated	(T24 cells/TERT-NHUC cells)-AbsFC	Prat_336
31108958		AMADELsEK			0.485		Bladder Carcinoma	CAV1	S37	down-regulated	(UMUC3 cells/TERT-NHUC cells)-AbsFC	Prat_338
31221721		AMADELSEK	100.0;100.0;100.0			-1.12809	Breast Cancer	CAV1	S37	down-regulated	(Epithelial/Mesenchymal)@HMLE cells R1-Log2FC	Prat_344
31221721		AMADELSEK	100.0;100.0;100.0			-0.855413	Breast Cancer	CAV1	S37	down-regulated	(Epithelial/Mesenchymal)@HMLE cells R2-Log2FC	Prat_346
31709285		aMADELS(ph)Ek			5.6785		Hepatoma	CAV1	S37	Up-regulated	(MHCC97H high metastatic/Hep3B nonmetastatic)@ HCC cell line-AvgFC	Prat_375
31709285		aMADELS(ph)Ek			5.125		Hepatoma	CAV1	S37	Up-regulated	(MHCC97L mod metastatic/Hep3B nonmetastatic)@ HCC cell line-AvgFC	Prat_377
31831592	GGKYVDSEGHIYT	SGGKYVDS(ph)EGHIYTVPIR	0.999978		0.757914		Osteoblast	CAV1	S9	down-regulated	(Osteoblastic induction(1h)/Unstimulated)@Mesenchymal stem cells-AbsFC	Prat_386
31831592	DSEGHIYTVPIRE	YVDSEGHIY(ph)TVPIR	0.901705		0.559108		Osteoblast	CAV1	Y14	down-regulated	(Osteoblastic induction(24h)/Unstimulated)@Mesenchymal stem cells-AbsFC	Prat_388
31994402	GNIYKPNNKAMADELSEKQVYDAHTKEIDLV	AMADELS(ph)EK	1	2.65472E-05	-	2.48981	Cancer-study	CAV1	S37	Up-regulated	(D17C9 Ab/Control)@Huh7 cell line-Log2FC	Prat_394
32032466	GNIYKPNNKAMADELSEKQVYDAHTKEIDLV		1		0.581632		Infection	CAV1	S37	down-regulated	(Ad2(24h)/Mock)@IMR-90 cells HL-AbsFC	Prat_921
32032466	GNIYKPNNKAMADELSEKQVYDAHTKEIDLV		1		1.56009		Infection	CAV1	S37	Up-regulated	(Ad2(24h)/Mock)@IMR-90 cells LH-AbsFC	Prat_920
32032466	GNIYKPNNKAMADELSEKQVYDAHTKEIDLV		1		0.637796		Infection	CAV1	S37	down-regulated	(Ad2(36h)/Mock)@IMR-90 cells HL-AbsFC	Prat_922
32032466	GNIYKPNNKAMADELSEKQVYDAHTKEIDLV		1		1.9775		Infection	CAV1	S37	Up-regulated	(Ad2(36h)/Mock)@IMR-90 cells LH-AbsFC	Prat_924
32314919	GNIYKPNNKAMADELSEKQVYDAHTKEIDLV	AMADELS(ph)EKQVYDAHTK	1		1.99;1.737		Inhibitors of checkpoint kinase 1 (CHK1)	CAV1	S37	Up-regulated	(HU+SCH 900776/HU)@HEK293A cell CF2-AbsFC	Prat_420
32681075		AMADELSEKQVY(ph)DAHTK	0.999	<0.05		0.474	Signaling	CAV1	Y42	Up-regulated	(GAS6(20min)/GAS6(5min))@Hs578T cell line-Log2FC (calc)	Prat_477
32986951	YVDSEGHLYTVPIR	Y(ph)VDSEGHLYTVPIR			2.404200787;2.381944879;2.380704375;2.295597065;2.243133458;2.20608104;2.092369952	1.265557388;1.252140028;1.251388485;1.198869435;1.165515458;1.141485789;1.065137957	Colorectal Colorectal cancer	CAV1	Y6	Up-regulated	(G12D/KRAS WT parental)@SW48 cell-Log2FC	Prat_506
32986951	YVDSEGHLYTVPIR	YVDSEGHLY(ph)TVPIr			0.200922266;0.206551397;0.209304978;2.087668006;2.133784864;25.30006125;3.160658432;3.259341071;3.279378793;3.293808505;3.323931871;3.325068902;3.328549655;3.357484359;7.457137531	-2.256321469;-2.275427279;1.660225134;1.704580329;1.713422554;1.719756682;1.732890812;1.733384236;1.73489369;1.747380679;-2.315290646;4.661068972;2.898621949;1.093414725;1.061892304	Colorectal Colorectal cancer	CAV1	Y14	down-regulated	(G12D/KRAS WT parental)@SW48 cell-Log2FC	Prat_506
32986951	YVDSEGHLYTVPIR	Y(ph)VDSEGHLYTVPIr			0.058190306;0.064681797;0.066350457;0.16712031;0.240739925;0.240739925;0.269478242	-1.891759301;-2.054452672;-2.054452672;-2.581041018;-3.913749782;-3.950496437;-4.10307736	Colorectal Colorectal cancer	CAV1	Y6	down-regulated	(G13D/KRAS WT parental)@SW48 cell-Log2FC	Prat_504
32986951	YVDSEGHLYTVPIR	YVDSEGHLY(ph)TVPIr			0.058190306;0.092808901;0.119724666;0.12006281;0.1855619;0.188114713;0.259153746;0.292113331;0.29338953;0.347597784;0.395151505	-1.33952219;-1.524509209;-1.769110706;-1.775399896;-1.948119845;-2.410315408;-2.430027572;-3.058138758;-3.062207682;-3.429593021;-4.10307736	Colorectal Colorectal cancer	CAV1	Y14	down-regulated	(G13D/KRAS WT parental)@SW48 cell-Log2FC	Prat_504
33021054	__MSGGKYVDSEGHLYTVPIREQGNIYKPNN		0.986508		0.701995		colorectal carcinoma	CAV1	Y14	down-regulated	(Regorafenib+Vemurafenib+GDC-0994/DMSO)@HCT116 cell line-AbsFC	Prat_522
33021054	ILPIIENGKKVSSTHYYLLPERPPYLDKYEK		0.997767		0.669991		colorectal carcinoma	CAV1	Y6	down-regulated	(Vemurafenib+Erlotinib+Crenolanib+GDC-0994/DMSO)@SW48 cell line-AbsFC	Prat_514
33264461	EQGNIYKPNNK		Class I	0.00287881	0.488		Cancer	CAV1	Y25	down-regulated	(JPH203/Untreated)@HuCCT1-BTC cell line-AbsFC	Prat_524
33264461	YVDSEGHLYTVPIR		Class I	0.0107849	0.565		Cancer	CAV1	Y14	down-regulated	(JPH203/Untreated)@HuCCT1-BTC cell line-AbsFC	Prat_524
33264461	YVDSEGHLYTVPIR		Class I	0.014601	0.547		Cancer	CAV1	Y6	down-regulated	(JPH203/Untreated)@HuCCT1-BTC cell line-AbsFC	Prat_524
33264461	AMADELSEK		Class I	0.0068	1.52;1.44		Cancer	CAV1	S37	Up-regulated	(JPH203/Untreated)@KKU-055-BTC cell line-AbsFC	Prat_526
33264461	YVDSEGHLYTVPIR		Class I	0.043188	0.691		Cancer	CAV1	Y6	down-regulated	(JPH203/Untreated)@KKU-213-BTC cell line-AbsFC	Prat_532
33619172	EGHLYTVPIREQGNIYKPNNKAMADELSEKQ	EQGNIY(ph)KPNNK	1	0.0367493		0.791084	KRASG12C inhibitor study	CAV1	Y25	Up-regulated	(ARS 1620(24h)/DMSO)@Calu1 cell line-Log2FC	Prat_552
33619172	EGHLYTVPIREQGNIYKPNNKAMADELSEKQ	EQGNIY(ph)KPNNK	1	0.020506		-1.00377	KRASG12C inhibitor study	CAV1	Y25	down-regulated	(ARS 1620(24h)/DMSO)@H358 cell line-Log2FC	Prat_555
33619172	__MSGGKYVDSEGHLYTVPIREQGNIYKPNN	YVDS(ph)EGHLY(ph)TVPIR	0.999937	0.0218003		-2.64769	KRASG12C inhibitor study	CAV1	Y14	down-regulated	(ARS 1620(24h)/DMSO)@H358 cell line-Log2FC	Prat_555
33619172	GNIYKPNNKAMADELSEKQVYDAHTKEIDLV	AMADELS(ph)EKQVY(ph)DAHTK	1	0.0388921		-0.620546535;-0.721882199;-0.620546535	KRASG12C inhibitor study	CAV1	S37	down-regulated	(ARS 1620(6h)/DMSO)@Calu1 cell line-Log2FC	Prat_561
33727228	_______MSGGKYVDSEGHLYTVPIREQGNI	YVDS(ph)EGHLYTVPIR	0.998127		1.3718		Lung Cancer	CAV1	S9	Up-regulated	(AZR3 cell line/H1975 cell line Exp1)-AbsFC	Prat_600
33727228	_______MSGGKYVDSEGHLYTVPIREQGNI	YVDS(ph)EGHLYTVPIR	1		0.31021		Lung Cancer	CAV1	S9	down-regulated	(COR1 cell line/H1975 cell line Exp2)-AbsFC	Prat_612
33727228	__MSGGKYVDSEGHLYTVPIREQGNIYKPNN	YVDSEGHLY(ph)TVPIR	0.995563		0.062161		Lung Cancer	CAV1	Y14	down-regulated	(COR1 cell line/H1975 cell line Exp2)-AbsFC	Prat_612
33727228	__________MSGGKYVDSEGHLYTVPIREQ	Y(ph)VDSEGHLYTVPIR	1		0.090766		Lung Cancer	CAV1	Y6	down-regulated	(COR1 cell line/H1975 cell line Exp2)-AbsFC	Prat_612
33727228	GNIYKPNNKAMADELSEKQVYDAHTKEIDLV	AMADELS(ph)EK	1		0.60614		Lung Cancer	CAV1	S37	down-regulated	(COR1 cell line/H1975 cell line Exp2)-AbsFC	Prat_612
33727228	__MSGGKYVDSEGHLYTVPIREQGNIYKPNN	YVDSEGHLY(ph)TVPIR	0.995563		1.7782		Lung Cancer	CAV1	Y14	Up-regulated	(COR10 cell line/COR1 cell line Exp2)-AbsFC	Prat_614
33727228	__MSGGKYVDSEGHLYTVPIREQGNIYKPNN	YVDSEGHLY(ph)TVPIR	0.995563		0.12303		Lung Cancer	CAV1	Y14	down-regulated	(COR10 cell line/H1975 cell line Exp2)-AbsFC	Prat_616
33727228	__________MSGGKYVDSEGHLYTVPIREQ	Y(ph)VDSEGHLYTVPIR	1		0.1109		Lung Cancer	CAV1	Y6	down-regulated	(COR10 cell line/H1975 cell line Exp2)-AbsFC	Prat_616
33727228	__MSGGKYVDSEGHLYTVPIREQGNIYKPNN	YVDSEGHLY(ph)TVPIR	0.975085		0.50119		Lung Cancer	CAV1	Y14	down-regulated	(Osimertinib+AZR3 cell line/Osimertinib+H1975 cell line Exp1)-AbsFC	Prat_618
33727228	EGHLYTVPIREQGNIYKPNNKAMADELSEKQ	YVDSEGHLYTVPIREQGNIY(ph)KPNNK	0.958977		0.24617		Lung Cancer	CAV1	Y25	down-regulated	(Osimertinib+AZR3 cell line/Osimertinib+H1975 cell line Exp1)-AbsFC	Prat_618
33727228	PNNKAMADELSEKQVYDAHTKEIDLVNRDPK	AMADELS(ph)EKQVY(ph)DAHTK	0.9964		0.48128		Lung Cancer	CAV1	Y42	down-regulated	(Osimertinib+AZR3 cell line/Osimertinib+H1975 cell line Exp1)-AbsFC	Prat_618
33727228	GNIYKPNNKAMADELSEKQVYDAHTKEIDLV	AMADELS(ph)EKQVYDAHTK	1		1.4231;0.52708;0.48128		Lung Cancer	CAV1	S37	Up-regulated	(Osimertinib+AZR3 cell line/Osimertinib+H1975 cell line Exp1)-AbsFC	Prat_618
33727228	_______MSGGKYVDSEGHLYTVPIREQGNI	YVDS(ph)EGHLYTVPIR	0.998782		1.8007		Lung Cancer	CAV1	S9	Up-regulated	(Osimertinib+AZR3 cell line/Osimertinib+H1975 cell line Exp1)-AbsFC	Prat_618
33727228	__________MSGGKYVDSEGHLYTVPIREQ	Y(ph)VDSEGHLYTVPIR	0.999999		0.23667		Lung Cancer	CAV1	Y6	down-regulated	(Osimertinib+AZR3 cell line/Osimertinib+H1975 cell line Exp1)-AbsFC	Prat_618
33727228	______________MSGGKYVDSEGHLYTVP	S(ph)GGKYVDSEGHLYTVPIR	1		1.8591		Lung Cancer	CAV1	S2	Up-regulated	(Osimertinib+AZR3 cell line/Osimertinib+H1975 cell line Exp1)-AbsFC	Prat_618
33727228	__________MSGGKYVDSEGHLYTVPIREQ	Y(ph)VDSEGHLYTVPIR	0.999999		2.7228		Lung Cancer	CAV1	Y6	Up-regulated	(Osimertinib+AZR4 cell line/Osimertinib+AZR3 cell line Exp1)-AbsFC	Prat_620
33727228	EGHLYTVPIREQGNIYKPNNKAMADELSEKQ	YVDSEGHLYTVPIREQGNIY(ph)KPNNK	0.958977		2.8199		Lung Cancer	CAV1	Y25	Up-regulated	(Osimertinib+AZR4 cell line/Osimertinib+AZR3 cell line Exp1)-AbsFC	Prat_620
33727228	__________MSGGKYVDSEGHLYTVPIREQ	Y(ph)VDSEGHLYTVPIR	0.999999		0.65703		Lung Cancer	CAV1	Y6	down-regulated	(Osimertinib+AZR4 cell line/Osimertinib+H1975 cell line Exp1)-AbsFC	Prat_622
33727228	__MSGGKYVDSEGHLYTVPIREQGNIYKPNN	YVDSEGHLY(ph)TVPIR	0.975085		0.68015		Lung Cancer	CAV1	Y14	down-regulated	(Osimertinib+AZR4 cell line/Osimertinib+H1975 cell line Exp1)-AbsFC	Prat_622
33727228	EGHLYTVPIREQGNIYKPNNKAMADELSEKQ	YVDSEGHLYTVPIREQGNIY(ph)KPNNK	0.958977		0.7071		Lung Cancer	CAV1	Y25	down-regulated	(Osimertinib+AZR4 cell line/Osimertinib+H1975 cell line Exp1)-AbsFC	Prat_622
33727228	__MSGGKYVDSEGHLYTVPIREQGNIYKPNN	YVDSEGHLY(ph)TVPIR	0.997949		0.077366		Lung Cancer	CAV1	Y14	down-regulated	(Rociletinib+COR1 cell line/Rociletinib+H1975 cell line Exp2)-AbsFC	Prat_606
33727228	PNNKAMADELSEKQVYDAHTKEIDLVNRDPK	AMADELSEKQVY(ph)DAHTK	0.975844		0.24403		Lung Cancer	CAV1	Y42	down-regulated	(Rociletinib+COR1 cell line/Rociletinib+H1975 cell line Exp2)-AbsFC	Prat_606
33727228	__________MSGGKYVDSEGHLYTVPIREQ	Y(ph)VDSEGHLYTVPIR	1		0.05704		Lung Cancer	CAV1	Y6	down-regulated	(Rociletinib+COR1 cell line/Rociletinib+H1975 cell line Exp2)-AbsFC	Prat_606
33727228	GNIYKPNNKAMADELSEKQVYDAHTKEIDLV	AMADELS(ph)EKQVYDAHTK	1		0.71138		Lung Cancer	CAV1	S37	down-regulated	(Rociletinib+COR1 cell line/Rociletinib+H1975 cell line Exp2)-AbsFC	Prat_606
33727228	__MSGGKYVDSEGHLYTVPIREQGNIYKPNN	YVDSEGHLY(ph)TVPIR	0.997949		2.2521		Lung Cancer	CAV1	Y14	Up-regulated	(Rociletinib+COR10 cell line/Rociletinib+COR1 cell line Exp2)-AbsFC	Prat_608
33727228	__________MSGGKYVDSEGHLYTVPIREQ	Y(ph)VDSEGHLYTVPIR	1		2.3786		Lung Cancer	CAV1	Y6	Up-regulated	(Rociletinib+COR10 cell line/Rociletinib+COR1 cell line Exp2)-AbsFC	Prat_608
33727228	__________MSGGKYVDSEGHLYTVPIREQ	Y(ph)VDSEGHLYTVPIR	1		0.17434		Lung Cancer	CAV1	Y6	down-regulated	(Rociletinib+COR10 cell line/Rociletinib+H1975 cell line Exp2)-AbsFC	Prat_610
33727228	PNNKAMADELSEKQVYDAHTKEIDLVNRDPK	AMADELSEKQVY(ph)DAHTK	0.975844		0.23775		Lung Cancer	CAV1	Y42	down-regulated	(Rociletinib+COR10 cell line/Rociletinib+H1975 cell line Exp2)-AbsFC	Prat_610
33727228	__MSGGKYVDSEGHLYTVPIREQGNIYKPNN	YVDSEGHLY(ph)TVPIR	0.997949		0.16874		Lung Cancer	CAV1	Y14	down-regulated	(Rociletinib+COR10 cell line/Rociletinib+H1975 cell line Exp2)-AbsFC	Prat_610
33755016		KY(ph)VDSEGHLYTVPIRE			0.633298	-0.659044	Breast cancer	CAV1	Y6	down-regulated	(SHP099+EGF(10min)+Washout/SHP099+EGF(10min))@MDA-MB-468 cells-Log2FC (calc)	Prat_636
33755016		KY(ph)VDSEGHLYTVPIRE			4.86105	2.28127	Breast cancer	CAV1	Y6	Up-regulated	(SHP099+EGF(10min)/DMSO+EGF(10min))@MDA-MB-468 cells-Log2FC (calc)	Prat_626
33755016		KY(ph)VDSEGHLYTVPIRE			45.4775	5.50708	Breast cancer	CAV1	Y6	Up-regulated	(SHP099+EGF(5min)/DMSO+EGF(5min))@MDA-MB-468 cells-Log2FC (calc)	Prat_634
33947818			1	0.0421408		-0.804309	Infection	CAV1	S37	down-regulated	(Salmonella(2h)/Mock)@HCT116 cells-Log2FC	Prat_741
33947818			1	0.037193		-0.820007	Infection	CAV1	Y6	down-regulated	(Salmonella(2h)/Mock)@HCT116 cells-Log2FC	Prat_741
34439388	EQGNIyKPNNK	EQGNIY(ph)KPNNK		0.00297406	1.87569		Breast Cancer-activation of AXL	CAV1	Y25	Up-regulated	(GAS6(10min)/Untreated)@MDA MB 231 cells-AbsFC	Prat_785
34439388	QVyDAHTK	QVY(ph)DAHTK		0.00262429	1.4483		Breast Cancer-activation of AXL	CAV1	Y42	Up-regulated	(GAS6(10min)/Untreated)@MDA MB 231 cells-AbsFC	Prat_785
34439388	YVDSEGHLYtVPIR	YVDSEGHLYT(ph)VPIR		0.0300058	2.51213		Breast Cancer-activation of AXL	CAV1	T15	Up-regulated	(GAS6(10min)/Untreated)@MDA MB 231 cells-AbsFC	Prat_785
34439388	IREQGNIyKPNNKAM	IREQGNIY(ph)KPNNKAM		0.020209	1.66131		Breast Cancer-activation of AXL	CAV1	Y25	Up-regulated	(GAS6(1h)/Untreated)@MDA MB 231 cells-AbsFC	Prat_783
34439388	ELSEKQVyDAHTKEI	ELSEKQVY(ph)DAHTKEI		0.00154488	1.5142		Breast Cancer-activation of AXL	CAV1	Y42	Up-regulated	(GAS6(1h)/Untreated)@MDA MB 231 cells-AbsFC	Prat_783
34439388				0.0383708	0.412626		Breast Cancer-activation of AXL	CAV1	Y6	down-regulated	(GAS6(5h)/Untreated)@MDA MB 231 cells-AbsFC	Prat_787
34439388	DSEGHLYtVPIREQG	DSEGHLYT(ph)VPIREQG		0.00299377	1.82551		Breast Cancer-activation of AXL	CAV1	T15	Up-regulated	(GAS6(5min)/Untreated)@MDA MB 231 cells-AbsFC	Prat_789
34439388	IREQGNIyKPNNKAM	IREQGNIY(ph)KPNNKAM		0.0111746	1.78955		Breast Cancer-activation of AXL	CAV1	Y25	Up-regulated	(GAS6(5min)/Untreated)@MDA MB 231 cells-AbsFC	Prat_789
35022314		YVDS(ph)EGHLYTVPIR	0.999996	0.0208762		0.399425	Kinase-Signalling	CAV1	S9	Up-regulated	(RXDX-106(30min)/DMSO)@H1299 cell line-Log2FC	Prat_711
35022314		YVDSEGHLY(ph)TVPIREQGNIYKPNNK	0.998634	0.000855286		-2.49759	Kinase-Signalling	CAV1	Y14	down-regulated	(RXDX-106(30min)/DMSO)@H1299 cell line-Log2FC	Prat_711
35022314		YVDSEGHLY(ph)TVPIREQGNIYKPNNK	0.998634	0.00116781		-2.37339	Kinase-Signalling	CAV1	Y14	down-regulated	(RXDX-106(4h)/DMSO)@H1299 cell line-Log2FC	Prat_716
35022314		YVDS(ph)EGHLYTVPIR	0.999996	0.00123902		0.87243	Kinase-Signalling	CAV1	S9	Up-regulated	(RXDX-106(4h)/DMSO)@H1299 cell line-Log2FC	Prat_716
35022314		YVDS(ph)EGHLYTVPIR	0.999996	0.00893635		0.473006	Kinase-Signalling	CAV1	S9	Up-regulated	(RXDX-106(4h)/RXDX-106(30min))@H1299 cell line-Log2FC	Prat_714
35688186	GNIYKPNNKAMADELSEKQVYDAHTKEIDLV	AMADELS(ph)EKQVYDAHTK	1	0.0137453	0.48105	-1.05574	Insulin signaling	CAV1	S37	down-regulated	(Coumarin(100ÂµM)/Control)@HepG2 cells-Log2FC	Prat_793
35691368			<0.75	0.00115575		3.83131	Signaling	CAV1	S2	Up-regulated	(Coumarin(10min)(0.01ÂµM)/Untreated)@HepG2 cells-Log2FC	Prat_805
35691368			<0.75	0.000374727		3.8958	Signaling	CAV1	S9	Up-regulated	(Coumarin(10min)(0.01ÂµM)/Untreated)@HepG2 cells-Log2FC	Prat_805
36060052	GNIYKPNNKAMADELSEKQVYDAHTKEIDLV		1	0.0371496		-0.395964	PPM1D inhibition in U2OS cells	CAV1	S37	down-regulated	(Eto+PPM1Di/DMSO)@U2OS cells-Log2FC	Prat_843
36077344	GNIYKPNNKAMADELSEKQVYDAHTKEIDLV		1	0.0346897	0.554795		alpha-toxin (TcnA)	CAV1	S37	down-regulated	(TcnA/FA-TcnA)@HEp-2 cells-AbsFC	Prat_845
36329028	__________MADELSEKQVYDAHTKEIDLV		Class1	0.00873823	1.81838	0.862654	Cancer	CAV1	S37	Up-regulated	(GFP_FGF10/GFP_UT)@HeLa cell line-Log2FC	Prat_851
36329028	__MSGGKYVDSEGHLYTVPIREQGNIYKPNN		Class 1	0.0194957	1.29557	0.373592	cancer	CAV1	Y14	Up-regulated	(GLOBAL FGF10(GFP-APEX2 FGF10)/GLOBAL UT (GFP-APEX UT))@HeLa cell line-Log2FC	Prat_853
36329028	__MSGGKYVDSEGHLYTVPIREQGNIYKPNN		class1	0.00175812	1.64143	0.714956	cancer	CAV1	Y14	Up-regulated	(GLOBAL FGF10(RAB11-APEX2 FGF10)/GLOBAL UT(GFP-APEX UT))@HeLa cell line-Log2FC	Prat_855
36329028	__________MSGGKYVDSEGHLYTVPIREQ		class1	0.0147714	1.34264	0.425069	cancer	CAV1	Y6	Up-regulated	(GLOBAL FGF10(RAB11-APEX2 FGF10)/GLOBAL UT(GFP-APEX UT))@HeLa cell line-Log2FC	Prat_855
36619864			1	0.00537776		1.17908	Embryo implantation	CAV1	S37	Up-regulated	(EP-sEVs/Untreated)@hTSCs-Log2FC	Prat_871
36645220		YVDS(ph)EGHLYTVPIR	0.998597	0.036164	1.341		Esophageal squamous cell carcinoma	CAV1	S9	Up-regulated	(Daurisoline/DMSO)@KYSE150 cells-AbsFC	Prat_872
32865326		Y(ph)VDSEGHLY(ph)TVPIR	0.971588	0.001473		-0.92225	Lung cancer	CAV1	Y6	down-regulated	(Erlotinib/DMSO)@PC9 cells-Log2FC	Prat_492
32865326		Y(ph)VDSEGHLY(ph)TVPIR	0.971588	0.001473		-0.92225	Lung cancer	CAV1	Y14	down-regulated	(Erlotinib/DMSO)@PC9 cells-Log2FC	Prat_492
32865326		Y(ph)VDSEGHLY(ph)TVPIR	0.971588	0.037766		-0.59696	Lung cancer	CAV1	Y6	down-regulated	(Osimertinib/DMSO)@PC9 cells-Log2FC	Prat_494
32865326		Y(ph)VDSEGHLY(ph)TVPIR	0.971588	0.037766		-0.59696	Lung cancer	CAV1	Y14	down-regulated	(Osimertinib/DMSO)@PC9 cells-Log2FC	Prat_494
35081340		AMADELS(ph)EK	1	0.00241015		-1.12127	Influenza A virus infection	CAV1	S37	down-regulated	IAV(Brisbane/10)/Mock@A549 cells-Log2FC	10_neww
35081340		AMADELS(ph)EK	1	0.0100151		-1.04446	Influenza A virus infection	CAV1	S37	down-regulated	IAV(Brisbane/59)/Mock@A549 cells-Log2FC	11_neww
36106392			Class 1			1.22868	EV-A71 infection	CAV1	S37	Up-regulated	Human enterovirus A71(1h)/Mock@RD cells-Log2FC	41_neww
36106392			Class 1			0.863033	EV-A71 infection	CAV1	S37	Up-regulated	Human enterovirus A71(12h)/Mock@RD cells-Log2FC	45_neww
36106392			Class 1			1.05507	EV-A71 infection	CAV1	S37	Up-regulated	Human enterovirus A71(2h)/Mock@RD cells-Log2FC	42_neww
36106392			Class 1			1.18158	EV-A71 infection	CAV1	S37	Up-regulated	Human enterovirus A71(4h)/Mock@RD cells-Log2FC	43_neww
36106392			Class 1			0.99865	EV-A71 infection	CAV1	S37	Up-regulated	Human enterovirus A71(8h)/Mock@RD cells-Log2FC	44_neww
36173113		QVYDAHTK	100	4.84E-05	2.467		Safranal Effects on Triple-Negative Breast Cancer Cells	CAV1	Y42	Up-regulated	Safranal(12h)/Control@MDA-MB-231 cells-AbsFC	46_neww
36173113		QVYDAHTK	100	9.61E-06	3.306		Safranal Effects on Triple-Negative Breast Cancer Cells	CAV1	Y42	Up-regulated	Safranal(24h)/Control@MDA-MB-231 cells-AbsFC	47_neww
36173113		YVDSEGHLYTVPIR	98.9	0.0490814	1.436		Safranal Effects on Triple-Negative Breast Cancer Cells	CAV1	Y14	Up-regulated	Safranal(30min)/Control@MDA-MB-231 cells-AbsFC	48_neww
36781298		YVDS(ph)EGHLYTVPIR	> 0.75			1.20789	Metformin signaling in colorectal cancer cells	CAV1	S9	Up-regulated	Metformin(24h)/Control@LOVO-Log2FC	53_neww
36781298		YVDSEGHLY(ph)TVPIR	> 0.75			-1.58727	Metformin signaling in colorectal cancer cells	CAV1	Y14	down-regulated	Metformin(24h)/Control@LOVO-Log2FC	53_neww
36781298		YVDSEGHLYT(ph)VPIR	> 0.75			-1.56999	Metformin signaling in colorectal cancer cells	CAV1	T15	down-regulated	Metformin(24h)/Control@LOVO-Log2FC	53_neww
36781298		AM[Oxidation (M)]ADELS(ph)EK	> 0.75			0.863516	Metformin signaling in colorectal cancer cells	CAV1	S37	Up-regulated	Metformin(24h)/Control@MDST-Log2FC	54_neww
36781298		YVDSEGHLY(ph)TVPIR	> 0.75			-1.2327	Metformin signaling in colorectal cancer cells	CAV1	Y14	down-regulated	Metformin(24h)/Control@NCIH747-Log2FC	55_neww
36781298		YVDSEGHLYT(ph)VPIR	> 0.75			-1.27032	Metformin signaling in colorectal cancer cells	CAV1	T15	down-regulated	Metformin(24h)/Control@NCIH747-Log2FC	55_neww
36781298		AM[Oxidation (M)]ADELS(ph)EK	> 0.75			-0.529901	Metformin signaling in colorectal cancer cells	CAV1	S37	down-regulated	Metformin(24h)/Control@NCIH747-Log2FC	55_neww
36781298		YVDS(ph)EGHLYTVPIR	> 0.75			-0.836818	Metformin signaling in colorectal cancer cells	CAV1	S9	down-regulated	Metformin(24h)/Control@SW48-Log2FC	58_neww
36781298		YVDSEGHLY(ph)TVPIR	> 0.75			-3.62882	Metformin signaling in colorectal cancer cells	CAV1	Y14	down-regulated	Metformin(24h)/Control@SW48-Log2FC	58_neww
36781298		YVDSEGHLYT(ph)VPIR	> 0.75			-3.48994	Metformin signaling in colorectal cancer cells	CAV1	T15	down-regulated	Metformin(24h)/Control@SW48-Log2FC	58_neww
36781298		AM[Oxidation (M)]ADELS(ph)EK	> 0.75			-1.06966	Metformin signaling in colorectal cancer cells	CAV1	S37	down-regulated	Metformin(24h)/Control@SW48-Log2FC	58_neww
36781298		AM[Oxidation (M)]ADELS(ph)EK	> 0.75			1.11406	Metformin signaling in colorectal cancer cells	CAV1	S37	Up-regulated	Metformin(24h)/Control@SW837-Log2FC	59_neww
36781298		AM[Oxidation (M)]ADELS(ph)EK	> 0.75			0.802297	Metformin signaling in colorectal cancer cells	CAV1	S37	Up-regulated	Metformin(24h)/Control@T84-Log2FC	61_neww
37064875		AMADELS(ph)EK	Ã¢â€°Â¥0.75	0.00974648	0.679202		LPA-induced signaling	CAV1	S37	down-regulated	LPA+Ro/LPA@OCMI91s-AbsFC	79_neww
37064875		AMADELS(ph)EK	Ã¢â€°Â¥0.75	0.00258298	0.717007		LPA-induced signaling	CAV1	S37	down-regulated	LPAÃ‚Â±H2L/LPA@OCMI91s-AbsFC	80_neww
38216124	_______MSGGKYVDSEGHLYTVPIREQGNI		1	0.0269981	2.0187		Oncogene-induced senescence (OIS) upon RasG12V activation	CAV1	S9	Up-regulated	4-OHT(d2)/4-OHT(d0)@IMR90-ER:RasG12V-AvgFC	153_neww
38216124	GNIYKPNNKAMADELSEKQVYDAHTKEIDLV		1	0.0114426	0.486534		Oncogene-induced senescence (OIS) upon RasG12V activation	CAV1	S37	down-regulated	4-OHT(d4)/4-OHT(d0)@IMR90-ER:RasG12V-AvgFC	154_neww
38216124	_______MSGGKYVDSEGHLYTVPIREQGNI		1	0.0301651	0.535396		Oncogene-induced senescence (OIS) upon RasG12V activation	CAV1	S9	down-regulated	4-OHT(d4)/4-OHT(d2)@IMR90-ER:RasG12V-AvgFC	155_neww
38216124	GNIYKPNNKAMADELSEKQVYDAHTKEIDLV		1	0.0118554	0.350797		Oncogene-induced senescence (OIS) upon RasG12V activation	CAV1	S37	down-regulated	4-OHT(d6)/4-OHT(d0)@IMR90-ER:RasG12V-AvgFC	157_neww
38216124	GNIYKPNNKAMADELSEKQVYDAHTKEIDLV		1	0.0359961	0.508181		Oncogene-induced senescence (OIS) upon RasG12V activation	CAV1	S37	down-regulated	4-OHT(d6)/4-OHT(d2)@IMR90-ER:RasG12V-AvgFC	156_neww
38216124	_______MSGGKYVDSEGHLYTVPIREQGNI		1	0.00791426	0.287306		Oncogene-induced senescence (OIS) upon RasG12V activation	CAV1	S9	down-regulated	4-OHT(d6)/4-OHT(d2)@IMR90-ER:RasG12V-AvgFC	156_neww

## Sheet: Supplementary Table S3
Supplementary Table S3: A table summary of datasets metadata
Profilling datasets				Differential Datasets
PMID	Number of Datasets	Number of phosphosites mapped		PMID	Number of Datasets	Number of phosphosites mapped
19691289	3	1		21406692	3	1
20071362	3	1		22424773	1	1
21406692	7	3		24961811	5	3
22424773	4	2		25002506	4	1
23836654	2	4		25056879	9	2
24173317	2	1		25099161	1	1
24961811	6	5		25159151	1	1
25002506	10	1		25348954	1	1
25056879	4	3		25367220	2	3
25099161	6	1		25404012	1	1
25159151	6	2		26462736	1	1
25348954	2	1		27050516	1	1
25404012	6	2		27136326	5	3
25599653	1	1		27461979	3	1
25816343	4	4		27762562	2	3
25849741	4	1		27794612	1	1
25850435	4	3		27834733	1	2
25907765	3	1		28102081	4	1
26471730	2	2		28176443	6	2
26572502	3	3		28302921	1	1
26670566	1	1		28331001	9	3
26853621	7	2		28674419	2	4
27050516	2	4		28919041	1	1
27134283	3	3		29496907	2	1
27307780	2	2		29507054	6	1
27461979	3	1		30061712	1	1
27642862	21	8		30206219	2	1
27762562	1	5		30890564	5	1
27794612	3	4		31108958	4	1
27834733	3	2		31221721	2	1
27880036	3	8		31709285	2	1
28176443	11	3		31831592	2	2
28302921	4	2		31994402	1	1
28331001	4	3		32032466	4	1
28674419	3	5		32314919	1	1
28818855	15	3		32681075	1	1
29083192	10	2		32865326	2	2
29136377	1	1		32986951	2	2
29154753	1	4		33021054	2	2
29255136	4	1		33264461	3	4
29449344	4	1		33619172	3	3
29496907	4	1		33727228	10	7
29507054	8	3		33755016	3	1
29514088	2	2		33947818	1	2
29523821	3	4		34439388	4	4
29556515	1	1		35022314	3	2
29967110	4	3		35081340	2	1
30061712	13	5		35688186	1	1
30157440	3	5		35691368	1	2
30206219	3	1		36060052	1	1
30619164	3	1		36077344	1	1
30624053	1	1		36106392	5	1
30833379	2	1		36173113	3	2
30843680	2	1		36329028	3	3
30890564	12	1		36619864	1	1
30924770	2	1		36645220	1	1
31108958	12	1		36781298	6	4
31205498	2	2		37064875	2	1
31350469	3	2		38216124	5	3
31665227	2	1
31697643	1	2
31772060	4	3
31831592	4	1
31859329	6	3
31994402	2	1
32032466	5	1
32314919	8	1
32344885	3	3
32405972	1	1
32461304	12	1
32576582	3	1
32681075	4	5
32755597	17	2
32859902	7	3
32865326	3	3
32986951	3	2
33021054	12	2
33619172	23	6
33727228	12	7
33797919	6	3
33819647	2	3
33845483	8	4
33863878	6	2
33947818	7	4
33953186	2	4
34124911	9	3
34343000	12	1
34417301	2	3
34673281	2	1
34974192	10	1
35022314	5	3
35081340	4	1
35257745	4	3
35301407	1	3
35508387	5	1
35608653	5	1
35688186	10	1
35713889	6	1
35742860	4	2
35838755	2	2
35864335	2	1
35880733	5	5
35973030	8	3
36060052	6	3
36077344	3	1
36173113	4	3
36183837	4	2
36185307	2	3
36329028	11	3
36357940	9	6
36477497	2	2
36619864	2	1
36645220	2	2
36781298	6	4
36881336	8	1
37064875	4	2
37365174	31	5
38150364	46	7
38177929	15	10
38216124	4	2

## Sheet: Supplementary Table S4
Supplementary Table S4: Co-occurrence between the phosphosites of CAV1
site1	site2	number of datasets showing negative co-regulation between paired sites (UDDU)	number of datasets showing positive co-regulation between paired sites (UUDD)	Positive coregulation ratio (UUDD/UDDU)	Negative coregulation ratio (UDDU/UUDD)
S37	S9	1	10	10	0.1
T15	Y14	0	6	6	0
Y14	Y25	0	6	6	0
Y25	Y6	0	6	6	0
Y14	Y6	3	16	5.33333	0.1875
Y14	Y42	0	4	4	0
S37	Y14	2	8	4	0.25
Y25	Y42	0	3	3	0
Y42	Y6	0	3	3	0
S9	T15	1	3	3	0.333333
S9	Y6	1	3	3	0.333333
S37	T15	0	2	2	0
S2	S9	0	2	2	0
T15	Y25	0	2	2	0
T15	Y42	0	2	2	0
T15	Y6	0	2	2	0
S37	Y6	2	3	1.5	0.666667
S2	T15	0	1	1	0
S2	S37	0	1	1	0
S37	Y42	1	1	1	1
S9	Y14	5	4	0.8	1.25
S2	Y14	2	1	0.5	2
S2	Y42	1	0	0	1
S2	Y25	1	0	0	1
S2	Y6	1	0	0	1
S9	Y42	1	0	0	1
S9	Y25	1	0	0	1
S37	Y25	1	0	0	1
S37	T46	0	0	0	0
S9	T46	0	0	0	0
T15	T46	0	0	0	0
T46	Y14	0	0	0	0
T46	Y25	0	0	0	0
T46	Y42	0	0	0	0
T46	Y6	0	0	0	0
S2	T46	0	0	0	0

## Sheet: Supplementary Table S5
Supplementary Table S5: Phosphosites in other proteins (PsOps) upregulated with CAV1_Y14
CAV1 Site	Coregulated PsOps	FET p-Value	UUDD Freq	Exp_code
CAV1_Y14	CAVIN1_Y308	3.80518e-10	20	Pervanadate,Afatinib/Erlotinib,Afatinib,BRAFV600E(OIS)/BRAFV600E+sh-C/EBP(OISb),BRAFV600E+sh-C/EBP(OISb),COR1/H1975 cells,COR10/H1975 cells,EGF,mutKRAS_G13D,SRMS Overexp,Osimertinib+(AZR3/H1975),Osimertinib+(AZR4/H1975),Regorafenib+Vemurafenib+GDC-0994 (ERKi),Rociletinib+(COR1/H1975),RXDX-106 (pan-TAMi),Inf_S. aureus,TGF-alpha
CAV1_Y14	EPB41L2_Y623	1.44238e-09	19	Erlotinib+EGF/EGF,Pervanadate,Rociletinib+(COR10/COR1),Afatinib,COR1/H1975 cells,COR10/H1975 cells,EGF,Erlotinib,SRMS Overexp,Osimertinib+(AZR4/H1975),Regorafenib+Vemurafenib+GDC-0994 (ERKi),Rociletinib+(COR1/H1975),Rociletinib+(COR10/H1975),RXDX-106 (pan-TAMi),Inf_S. aureus,TGF-alpha,Metformin
CAV1_Y14	PTTG1IP_Y174	6.65464e-09	18	Erlotinib+EGF/EGF,GLOBAL FGF10(RAB11-APEX2 FGF10)/GLOBAL UT(GFP-APEX UT),Safranal,Afatinib/Erlotinib,Afatinib,EGF,Erlotinib,SRMS Overexp,JPH203 (LAT1i),mutPIK3CA_E545K,Osimertinib,Osimertinib+(AZR3/H1975),Osimertinib+(AZR4/H1975),RXDX-106 (pan-TAMi),Inf_S. aureus
CAV1_Y14	TJP2_Y1118	1.12948e-08	18	Erlotinib+EGF/EGF,Afatinib,Afatinib+EGF/EGF,Afatinib+EGF,COR1/H1975 cells,COR10/H1975 cells,Erlotinib,SRMS Overexp,mutPIK3CA_E545K,mutPIK3CA_H1047R,Osimertinib+(AZR3/H1975),Osimertinib+(AZR4/H1975),Rociletinib+(COR1/H1975),Rociletinib+(COR10/H1975),Metformin
CAV1_Y14	CTNND1_Y904	6.606e-08	16	Erlotinib+EGF/EGF,Afatinib/Erlotinib,Afatinib,Afatinib+EGF/EGF,Afatinib+EGF,EGF,Erlotinib,SRMS Overexp,Osimertinib+(AZR3/H1975),Osimertinib+(AZR4/H1975),RXDX-106 (pan-TAMi),Metformin
CAV1_Y14	RIN1_Y36	2.71063e-08	15	Erlotinib+EGF/EGF,Afatinib/Erlotinib,Afatinib,Cobimetinib+Pictilisib,EGF,Erlotinib,mutKRAS_G12D,mutKRAS_G13D,Osimertinib+(AZR3/H1975),Osimertinib+(AZR4/H1975),Rociletinib+(COR1/H1975),Rociletinib+(COR10/H1975),RXDX-106 (pan-TAMi)
CAV1_Y14	MET_Y1234	1.26638e-07	15	Rociletinib+(COR10/COR1),Safranal,ARS 1620 (KRas-G12Ci),COR1/H1975 cells,COR10/H1975 cells,EGF,SRMS Overexp,Rociletinib+(COR1/H1975),Rociletinib+(COR10/H1975),RXDX-106 (pan-TAMi),Inf_S. aureus,TGF-alpha
CAV1_Y14	LSR_Y551	3.21064e-07	15	Erlotinib+EGF/EGF,Afatinib/Erlotinib,Afatinib,EGF,Erlotinib,mutPIK3CA_E545K,Osimertinib,Osimertinib+(AZR3/H1975),Osimertinib+(AZR4/H1975),RXDX-106 (pan-TAMi),Metformin
CAV1_Y14	EIF4G2_T508	3.77166e-05	15	COR10/COR1 cells,GLOBAL FGF10(RAB11-APEX2 FGF10)/GLOBAL UT(GFP-APEX UT),BRAFV600E+sh-C/EBP(OISb),COR1/H1975 cells,COR10/H1975 cells,EGF,Osimertinib+(AZR3/H1975),Osteoblast induction,Rociletinib+(COR1/H1975),Rociletinib+(COR10/H1975),Inf_S. aureus,TGF-alpha,Metformin
CAV1_Y14	F11R_Y280	2.4678e-07	14	Erlotinib+EGF/EGF,Afatinib/Erlotinib,Afatinib,EGF,Erlotinib,SRMS Overexp,mutPIK3CA_E545K,Osimertinib,Osimertinib+(AZR3/H1975),Osimertinib+(AZR4/H1975),RXDX-106 (pan-TAMi),Metformin
CAV1_Y14	PKP4_Y1115	3.34945e-07	14	EGF,Erlotinib+EGF/EGF,Afatinib/Erlotinib,Afatinib,Afatinib+EGF/EGF,Afatinib+EGF,COR1/H1975 cells,COR10/H1975 cells,SRMS Overexp,Osimertinib+(AZR3/H1975),Osimertinib+(AZR4/H1975),Regorafenib+Vemurafenib+GDC-0994 (ERKi),RXDX-106 (pan-TAMi)
CAV1_Y14	EFNB2_Y304	8.03994e-07	14	Erlotinib+EGF/EGF,Pervanadate,Afatinib,Erlotinib,mutKRAS_G12D,mutKRAS_G13D,SRMS Overexp,JPH203 (LAT1i),Osimertinib+(AZR3/H1975),Osimertinib+(AZR4/H1975),Regorafenib+Vemurafenib+GDC-0994 (ERKi),TGF-alpha,Metformin
CAV1_Y14	CTNND1_Y228	4.42675e-06	13	Erlotinib+EGF/EGF,Afatinib,Afatinib+EGF/EGF,Afatinib+EGF,Erlotinib,SRMS Overexp,Osimertinib+(AZR3/H1975),RXDX-106 (pan-TAMi),Metformin
CAV1_Y14	PFKFB2_S466	2.767e-05	13	GLOBAL FGF10(GFP-APEX2 FGF10)/GLOBAL UT (GFP-APEX UT),Pervanadate,BRAFV600E(OIS),Cobimetinib+Pictilisib,COR1/H1975 cells,COR10/H1975 cells,mutKRT8_S73A/S73D,Osimertinib+(AZR3/H1975),Rociletinib+(COR1/H1975),Rociletinib+(COR10/H1975),Metformin
CAV1_Y14	CTNND1_Y248	3.273e-07	12	EGF,Erlotinib+EGF/EGF,Afatinib/Erlotinib,Afatinib,Afatinib+EGF/EGF,Afatinib+EGF,Erlotinib,Osimertinib+(AZR3/H1975),Osimertinib+(AZR4/H1975),RXDX-106 (pan-TAMi)
CAV1_Y14	PAG1_Y417	3.273e-07	12	EGF,Erlotinib+EGF/EGF,Afatinib,Afatinib+EGF/EGF,Afatinib+EGF,Erlotinib,mutKRAS_G12D,mutKRAS_G13D,SRMS Overexp,Osimertinib+(AZR3/H1975),Osimertinib+(AZR4/H1975),Regorafenib+Vemurafenib+GDC-0994 (ERKi)
CAV1_Y14	BAIAP2_Y337	4.2549e-07	12	EGF,Afatinib/Erlotinib,Afatinib,Afatinib+EGF/EGF,Afatinib+EGF,Erlotinib,Erlotinib+EGF/EGF,mutKRAS_G13D,RXDX-106 (pan-TAMi),Metformin
CAV1_Y14	MPZL1_Y241	5.50023e-07	12	Erlotinib+EGF/EGF,Afatinib/Erlotinib,Afatinib,EGF,Erlotinib,SRMS Overexp,mutPIK3CA_E545K,mutPIK3CA_H1047R,Osimertinib+(AZR3/H1975),Osimertinib+(AZR4/H1975)
CAV1_Y14	PAG1_Y341	1.15121e-06	12	Erlotinib+EGF/EGF,Afatinib,Afatinib+EGF/EGF,Afatinib+EGF,ARS 1620 (KRas-G12Ci),EGF,Erlotinib,mutKRAS_G12D,mutKRAS_G13D,Osimertinib+(AZR3/H1975),Osimertinib+(AZR4/H1975),Regorafenib+Vemurafenib+GDC-0994 (ERKi)
CAV1_Y14	ZC3HAV1_Y410	3.24048e-06	12	Pervanadate,Afatinib/Erlotinib,Afatinib,COR1/H1975 cells,COR10/H1975 cells,Erlotinib,Osimertinib+(AZR3/H1975),Osimertinib+(AZR4/H1975),Regorafenib+Vemurafenib+GDC-0994 (ERKi),RXDX-106 (pan-TAMi),Metformin
CAV1_Y14	EPS8_Y525	4.17882e-06	12	Erlotinib+EGF/EGF,Afatinib/Erlotinib,Afatinib,Afatinib+EGF/EGF,EGF,Erlotinib,JPH203 (LAT1i),Osimertinib+(AZR3/H1975),Osimertinib+(AZR4/H1975),RXDX-106 (pan-TAMi),Inf_S. aureus
CAV1_Y14	BCAR1_Y249	8.66785e-06	12	Afatinib,EGF,Erlotinib,SRMS Overexp,mutPIK3CA_H1047R,Osimertinib+(AZR3/H1975),Osimertinib+(AZR4/H1975),TGF-alpha,Metformin
CAV1_Y14	ZFYVE19_S354	2.19341e-05	12	GLOBAL FGF10(RAB11-APEX2 FGF10)/GLOBAL UT(GFP-APEX UT),BRAFV600E(OIS)/BRAFV600E+sh-C/EBP(OISb),BRAFV600E+sh-C/EBP(OISb),COR1/H1975 cells,COR10/H1975 cells,mutKRT8_S73A/S73D,Osimertinib+(AZR3/H1975),Rociletinib+(COR1/H1975),Rociletinib+(COR10/H1975),RXDX-106 (pan-TAMi),Metformin
CAV1_Y14	ATAD2_S327	8.83874e-05	12	BRAFV600E(OIS)/BRAFV600E+sh-C/EBP(OISb),BRAFV600E(OIS),COR1/H1975 cells,COR10/H1975 cells,mutKRT8_S73A/S73D,Osimertinib+(AZR3/H1975),Osimertinib+(AZR4/H1975),Rociletinib+(COR1/H1975),Rociletinib+(COR10/H1975),Metformin
CAV1_Y14	WAPL_S226	0.000430517	12	COR10/COR1 cells,Pervanadate,BRAFV600E(OIS)/BRAFV600E+sh-C/EBP(OISb),BRAFV600E(OIS),COR1/H1975 cells,COR10/H1975 cells,EGF,Osimertinib+(AZR3/H1975),Rociletinib+(COR1/H1975),Rociletinib+(COR10/H1975),TGF-alpha
CAV1_Y14	EPHB4_Y774	3.88854e-06	11	Afatinib,Afatinib+EGF/EGF,Afatinib+EGF,Erlotinib,mutKRAS_G12D,mutKRAS_G13D,SRMS Overexp,Rociletinib+(COR1/H1975),Rociletinib+(COR10/H1975),RXDX-106 (pan-TAMi)
CAV1_Y14	LSR_Y406	1.42487e-05	11	Erlotinib+EGF/EGF,GLOBAL FGF10(GFP-APEX2 FGF10)/GLOBAL UT (GFP-APEX UT),GLOBAL FGF10(RAB11-APEX2 FGF10)/GLOBAL UT(GFP-APEX UT),Afatinib/Erlotinib,Afatinib,EGF,Erlotinib,mutKRAS_G13D,JPH203 (LAT1i),Osimertinib
CAV1_Y14	AFDN_Y1230	1.42487e-05	11	Afatinib,COR1/H1975 cells,COR10/H1975 cells,Erlotinib,mutKRAS_G13D,SRMS Overexp,Osimertinib+(AZR3/H1975),Osimertinib+(AZR4/H1975),Metformin
CAV1_Y14	BCAR1_Y387	2.22184e-05	11	GLOBAL FGF10(RAB11-APEX2 FGF10)/GLOBAL UT(GFP-APEX UT),Afatinib/Erlotinib,Afatinib,EGF,SRMS Overexp,Osimertinib+(AZR3/H1975),Osimertinib+(AZR4/H1975),Rociletinib+(COR1/H1975),Rociletinib+(COR10/H1975),TGF-alpha
CAV1_Y14	LSR_Y372	2.22184e-05	11	Erlotinib+EGF/EGF,Afatinib,Erlotinib,mutKRAS_G13D,SRMS Overexp,Osimertinib+(AZR3/H1975),Osimertinib+(AZR4/H1975),Metformin
CAV1_Y14	CAVIN1_Y156	3.39991e-05	11	Pervanadate,BRAFV600E+sh-C/EBP(OISb),EGF,mutKRAS_G13D,Osimertinib+(AZR3/H1975),Osimertinib+(AZR4/H1975),Osteoblast induction,Regorafenib+Vemurafenib+GDC-0994 (ERKi),RXDX-106 (pan-TAMi),TGF-alpha
CAV1_Y14	TRIP12_S942	4.76282e-05	11	COR10/COR1 cells,BRAFV600E(OIS)/BRAFV600E+sh-C/EBP(OISb),BRAFV600E(OIS),BRAFV600E+sh-C/EBP(OISb),COR1/H1975 cells,COR10/H1975 cells,Osimertinib+(AZR3/H1975),Osimertinib+(AZR4/H1975),Rociletinib+(COR1/H1975),Rociletinib+(COR10/H1975),Metformin
CAV1_Y14	MPZL1_S210	9.29291e-05	11	BRAFV600E(OIS)/BRAFV600E+sh-C/EBP(OISb),BRAFV600E(OIS),BRAFV600E+sh-C/EBP(OISb),COR1/H1975 cells,Rociletinib+(COR1/H1975),Rociletinib+(COR10/H1975),RXDX-106 (pan-TAMi),Metformin
CAV1_Y14	ARHGAP35_Y1105	0.000132458	11	Pervanadate,BRAFV600E+sh-C/EBP(OISb),Erlotinib+EGF/EGF,mutKRAS_G12D,SRMS Overexp,mutPIK3CA_E545K,Regorafenib+Vemurafenib+GDC-0994 (ERKi),RXDX-106 (pan-TAMi),Metformin
CAV1_Y14	BAG6_S1117	0.000224948	11	BRAFV600E(OIS)/BRAFV600E+sh-C/EBP(OISb),BRAFV600E(OIS),Cobimetinib+Pictilisib,COR1/H1975 cells,COR10/H1975 cells,Osimertinib+(AZR3/H1975),Osimertinib+(AZR4/H1975),Rociletinib+(COR1/H1975),Rociletinib+(COR10/H1975),RXDX-106 (pan-TAMi),Metformin
CAV1_Y14	MKI67_S2223	0.000485059	11	COR10/COR1 cells,Pervanadate,Safranal,BRAFV600E(OIS)/BRAFV600E+sh-C/EBP(OISb),BRAFV600E(OIS),COR1/H1975 cells,COR10/H1975 cells,JPH203 (LAT1i),Metformin
CAV1_Y14	OSBPL11_S181	0.000598696	11	Pervanadate,BRAFV600E(OIS)/BRAFV600E+sh-C/EBP(OISb),EGF,Rociletinib+(COR1/H1975),Rociletinib+(COR10/H1975),Inf_S. aureus,TGF-alpha,Metformin
CAV1_Y14	BAG3_S289	0.000598696	11	Pervanadate,BRAFV600E(OIS)/BRAFV600E+sh-C/EBP(OISb),BRAFV600E+sh-C/EBP(OISb),COR1/H1975 cells,COR10/H1975 cells,EGF,Rociletinib+(COR1/H1975),Rociletinib+(COR10/H1975),RXDX-106 (pan-TAMi),Metformin
CAV1_Y14	PPHLN1_S133	0.000942537	11	GLOBAL FGF10(RAB11-APEX2 FGF10)/GLOBAL UT(GFP-APEX UT),BRAFV600E(OIS)/BRAFV600E+sh-C/EBP(OISb),BRAFV600E(OIS),COR1/H1975 cells,COR10/H1975 cells,EGF,RXDX-106 (pan-TAMi),TGF-alpha
CAV1_Y14	LMNB1_S23	0.0037022	11	Pervanadate,BRAFV600E(OIS)/BRAFV600E+sh-C/EBP(OISb),BRAFV600E(OIS),BRAFV600E+sh-C/EBP(OISb),COR1/H1975 cells,COR10/H1975 cells,EGF,mutKRT8_S73A/S73D,Rociletinib+(COR1/H1975),Rociletinib+(COR10/H1975),Metformin
CAV1_Y14	NBN_S432	0.0108063	11	GLOBAL FGF10(RAB11-APEX2 FGF10)/GLOBAL UT(GFP-APEX UT),BRAFV600E(OIS)/BRAFV600E+sh-C/EBP(OISb),BRAFV600E(OIS),BRAFV600E+sh-C/EBP(OISb),COR1/H1975 cells,COR10/H1975 cells,JPH203 (LAT1i),Rociletinib+(COR1/H1975),Rociletinib+(COR10/H1975),TGF-alpha,Metformin
CAV1_Y14	ERBIN_Y1104	8.41717e-10	10	Erlotinib+EGF/EGF,Rociletinib+(COR10/COR1),Afatinib,Afatinib+EGF/EGF,Afatinib+EGF,ARS 1620 (KRas-G12Ci),COR1/H1975 cells,COR10/H1975 cells,Erlotinib,mutKRAS_G12D,mutKRAS_G13D,SRMS Overexp,Osimertinib+(AZR3/H1975),Osimertinib+(AZR4/H1975),Rociletinib+(COR1/H1975),Rociletinib+(COR10/H1975),Metformin
CAV1_Y14	S100A11_Y30	5.74633e-06	10	EGF,Pervanadate,Afatinib+EGF/EGF,Afatinib+EGF,Erlotinib,mutKRAS_G12D,mutKRAS_G13D,Osimertinib,Osimertinib+(AZR3/H1975),Osimertinib+(AZR4/H1975)
CAV1_Y14	SPRY4_Y52	1.29336e-05	10	EGF,Safranal,Afatinib/Erlotinib,Afatinib,Afatinib+EGF/EGF,Afatinib+EGF,Erlotinib,Erlotinib+EGF/EGF,mutKRAS_G12D,mutKRAS_G13D
CAV1_Y14	PARD3_Y388	3.12886e-05	10	Afatinib,Afatinib+EGF/EGF,Afatinib+EGF,Erlotinib,mutKRAS_G13D,SRMS Overexp,Osimertinib,Osimertinib+(AZR3/H1975),Osimertinib+(AZR4/H1975)
CAV1_Y14	KDM1B_S17	3.90543e-05	10	COR10/COR1 cells,Rociletinib+(COR10/COR1),BRAFV600E(OIS),COR1/H1975 cells,COR10/H1975 cells,Osimertinib+(AZR3/H1975),Rociletinib+(COR1/H1975),Rociletinib+(COR10/H1975),Metformin
CAV1_Y14	DOCK7_S1432	3.90543e-05	10	BRAFV600E+sh-C/EBP(OISb),Cobimetinib+Pictilisib,COR1/H1975 cells,COR10/H1975 cells,Osimertinib+(AZR3/H1975),Rociletinib+(COR1/H1975),Rociletinib+(COR10/H1975),Metformin
CAV1_Y14	C11orf52_Y103	4.74354e-05	10	EGF,Erlotinib+EGF/EGF,Afatinib,Afatinib+EGF/EGF,Erlotinib,SRMS Overexp,Osimertinib+(AZR3/H1975),Osimertinib+(AZR4/H1975),Regorafenib+Vemurafenib+GDC-0994 (ERKi)
CAV1_Y14	ENAH_T489	0.000103384	10	BRAFV600E(OIS)/BRAFV600E+sh-C/EBP(OISb),BRAFV600E(OIS),BRAFV600E+sh-C/EBP(OISb),Cobimetinib+Pictilisib,COR1/H1975 cells,COR10/H1975 cells,Rociletinib+(COR1/H1975),Rociletinib+(COR10/H1975),RXDX-106 (pan-TAMi),Metformin
CAV1_Y14	SCAF1_S965	0.000144096	10	EGF,JPH203 (LAT1i),RXDX-106 (pan-TAMi),TGF-alpha,Metformin
CAV1_Y14	HDAC4_S632	0.000177946	10	Inf_S. aureus,Safranal,Cobimetinib+Pictilisib,COR1/H1975 cells,COR10/H1975 cells,Osimertinib+(AZR3/H1975),Osimertinib+(AZR4/H1975),Rociletinib+(COR1/H1975),Rociletinib+(COR10/H1975),Metformin
CAV1_Y14	PPFIA1_S242	0.000882334	10	BRAFV600E(OIS)/BRAFV600E+sh-C/EBP(OISb),BRAFV600E(OIS),BRAFV600E+sh-C/EBP(OISb),mutKRT8_S73A/S73D,Osimertinib+(AZR3/H1975),Rociletinib+(COR1/H1975),Rociletinib+(COR10/H1975),Metformin
CAV1_Y14	CTNND1_S252	0.00101997	10	Rociletinib+(COR10/COR1),ARS 1620 (KRas-G12Ci),BRAFV600E(OIS),BRAFV600E+sh-C/EBP(OISb),Cobimetinib+Pictilisib,COR1/H1975 cells,COR10/H1975 cells,Rociletinib+(COR1/H1975),Rociletinib+(COR10/H1975),Metformin
CAV1_Y14	CRYBG1_S75	0.00177888	10	COR10/COR1 cells,COR1/H1975 cells,COR10/H1975 cells,Osteoblast induction,Rociletinib+(COR1/H1975),Rociletinib+(COR10/H1975),RXDX-106 (pan-TAMi),Metformin
CAV1_Y14	RB1_T821	0.00775902	10	BRAFV600E(OIS)/BRAFV600E+sh-C/EBP(OISb),BRAFV600E(OIS),BRAFV600E+sh-C/EBP(OISb),COR1/H1975 cells,COR10/H1975 cells,mutKRT8_S73A/S73D,Osteoblast induction,Rociletinib+(COR1/H1975),Rociletinib+(COR10/H1975),Metformin
CAV1_Y14	STEAP1_Y27	1.40148e-05	9	EGF,Afatinib/Erlotinib,Afatinib,Afatinib+EGF/EGF,Afatinib+EGF,Erlotinib,Regorafenib+Vemurafenib+GDC-0994 (ERKi),Metformin
CAV1_Y14	DOCK10_S12	1.7018e-05	9	BRAFV600E(OIS),BRAFV600E+sh-C/EBP(OISb),COR1/H1975 cells,COR10/H1975 cells,Osimertinib+(AZR3/H1975),Osteoblast induction,Rociletinib+(COR1/H1975),Rociletinib+(COR10/H1975),Metformin
CAV1_Y14	JUP_Y480	1.7018e-05	9	Erlotinib+EGF/EGF,Pervanadate,Afatinib/Erlotinib,Afatinib,EGF,Erlotinib,mutKRAS_G12D,mutKRAS_G13D,Regorafenib+Vemurafenib+GDC-0994 (ERKi)
CAV1_Y14	ITGB1_Y795	1.7018e-05	9	EGF,Afatinib,Afatinib+EGF/EGF,Afatinib+EGF,Erlotinib,Osimertinib+(AZR3/H1975),Osimertinib+(AZR4/H1975),RXDX-106 (pan-TAMi)
CAV1_Y14	MYH9_Y11	1.7018e-05	9	Erlotinib+EGF/EGF,Pervanadate,Afatinib/Erlotinib,Afatinib,Erlotinib,Osimertinib+(AZR3/H1975),Osimertinib+(AZR4/H1975),Rociletinib+(COR1/H1975),Rociletinib+(COR10/H1975)
CAV1_Y14	PAG1_Y317	2.05799e-05	9	Erlotinib+EGF/EGF,Afatinib/Erlotinib,Afatinib,EGF,Erlotinib,mutKRAS_G12D,Osimertinib+(AZR3/H1975),Osimertinib+(AZR4/H1975),Regorafenib+Vemurafenib+GDC-0994 (ERKi)
CAV1_Y14	PAG1_Y359	2.47894e-05	9	EGF,Erlotinib+EGF/EGF,Afatinib+EGF/EGF,Afatinib+EGF,SRMS Overexp,Osimertinib+(AZR3/H1975),Osimertinib+(AZR4/H1975),Regorafenib+Vemurafenib+GDC-0994 (ERKi)
CAV1_Y14	ARHGEF5_Y656	3.55674e-05	9	GLOBAL FGF10(GFP-APEX2 FGF10)/GLOBAL UT (GFP-APEX UT),Pervanadate,Erlotinib,mutKRAS_G12D,mutKRAS_G13D,Osimertinib,Regorafenib+Vemurafenib+GDC-0994 (ERKi),Metformin
CAV1_Y14	ARHGAP12_Y243	4.23782e-05	9	Erlotinib+EGF/EGF,Afatinib,EGF,Erlotinib,mutKRAS_G13D,Osimertinib+(AZR3/H1975),Osimertinib+(AZR4/H1975),Metformin
CAV1_Y14	NFX1_S50	5.95673e-05	9	BRAFV600E(OIS)/BRAFV600E+sh-C/EBP(OISb),BRAFV600E(OIS),COR1/H1975 cells,COR10/H1975 cells,Osimertinib+(AZR3/H1975),Osimertinib+(AZR4/H1975),Rociletinib+(COR1/H1975),Metformin
CAV1_Y14	DOCK10_T1440	7.02894e-05	9	BRAFV600E(OIS)/BRAFV600E+sh-C/EBP(OISb),BRAFV600E(OIS),BRAFV600E+sh-C/EBP(OISb),Cobimetinib+Pictilisib,Osimertinib+(AZR3/H1975),Osimertinib+(AZR4/H1975),Rociletinib+(COR1/H1975),Rociletinib+(COR10/H1975),RXDX-106 (pan-TAMi)
CAV1_Y14	ARHGAP39_Y448	8.80567e-05	9	Pervanadate,mutKRAS_G13D,SRMS Overexp,Osimertinib+(AZR3/H1975),Osimertinib+(AZR4/H1975),Regorafenib+Vemurafenib+GDC-0994 (ERKi),RXDX-106 (pan-TAMi),TGF-alpha
CAV1_Y14	VCPIP1_S998	9.70058e-05	9	Pervanadate,BRAFV600E(OIS)/BRAFV600E+sh-C/EBP(OISb),BRAFV600E(OIS),BRAFV600E+sh-C/EBP(OISb),COR1/H1975 cells,COR10/H1975 cells,EGF,Metformin
CAV1_Y14	RIPK2_Y381	0.000106567	9	Erlotinib+EGF/EGF,EGF,Erlotinib,SRMS Overexp,mutPIK3CA_E545K,mutPIK3CA_H1047R,Osimertinib+(AZR3/H1975),Regorafenib+Vemurafenib+GDC-0994 (ERKi)
CAV1_Y14	NCOR2_S2258	0.000178815	9	BRAFV600E(OIS),COR1/H1975 cells,COR10/H1975 cells,Rociletinib+(COR1/H1975),Rociletinib+(COR10/H1975),RXDX-106 (pan-TAMi),Metformin
CAV1_Y14	PKP4_Y421	0.00018415	9	Afatinib/Erlotinib,Afatinib,Erlotinib,mutKRAS_G13D,Osimertinib+(AZR3/H1975),Osimertinib+(AZR4/H1975),RXDX-106 (pan-TAMi),Metformin
CAV1_Y14	POP1_S730	0.000207048	9	COR1/H1975 cells,COR10/H1975 cells,Osimertinib+(AZR3/H1975),Osimertinib+(AZR4/H1975),Rociletinib+(COR1/H1975),Rociletinib+(COR10/H1975),RXDX-106 (pan-TAMi),Metformin
CAV1_Y14	TEX2_S196	0.000207048	9	Pervanadate,BRAFV600E+sh-C/EBP(OISb),Osimertinib+(AZR3/H1975),Osimertinib+(AZR4/H1975),RXDX-106 (pan-TAMi),Metformin
CAV1_Y14	APLP2_Y750	0.000219241	9	Erlotinib+EGF/EGF,Afatinib,ARS 1620 (KRas-G12Ci),BRAFV600E+sh-C/EBP(OISb),EGF,SRMS Overexp,Osimertinib+(AZR3/H1975),Osimertinib+(AZR4/H1975)
CAV1_Y14	RBL1_T385	0.000362072	9	BRAFV600E(OIS)/BRAFV600E+sh-C/EBP(OISb),BRAFV600E(OIS),BRAFV600E+sh-C/EBP(OISb),mutKRT8_S73A/S73D,Osimertinib+(AZR3/H1975),Osimertinib+(AZR4/H1975),RXDX-106 (pan-TAMi),Metformin
CAV1_Y14	CTNNA1_S652	0.000476102	9	EGF,Osimertinib+(AZR3/H1975),Osteoblast induction,RXDX-106 (pan-TAMi),Metformin
CAV1_Y14	BAG6_S1081	0.000675261	9	BRAFV600E(OIS)/BRAFV600E+sh-C/EBP(OISb),BRAFV600E+sh-C/EBP(OISb),COR1/H1975 cells,COR10/H1975 cells,Rociletinib+(COR1/H1975),Rociletinib+(COR10/H1975),RXDX-106 (pan-TAMi),Metformin
CAV1_Y14	SPEN_S727	0.000702553	9	GLOBAL FGF10(RAB11-APEX2 FGF10)/GLOBAL UT(GFP-APEX UT),Pervanadate,BRAFV600E(OIS)/BRAFV600E+sh-C/EBP(OISb),BRAFV600E(OIS),mutKRT8_S73A/S73D,Osteoblast induction,RXDX-106 (pan-TAMi),Metformin
CAV1_Y14	RBL1_S1041	0.000902401	9	BRAFV600E(OIS),BRAFV600E+sh-C/EBP(OISb),COR1/H1975 cells,COR10/H1975 cells,Osimertinib+(AZR3/H1975),Osimertinib+(AZR4/H1975),Metformin
CAV1_Y14	POLA2_T127	0.000906108	9	BRAFV600E(OIS)/BRAFV600E+sh-C/EBP(OISb),BRAFV600E(OIS),BRAFV600E+sh-C/EBP(OISb),RXDX-106 (pan-TAMi),Inf_S. aureus,Metformin
CAV1_Y14	CDCA8_S219	0.00102011	9	GLOBAL FGF10(RAB11-APEX2 FGF10)/GLOBAL UT(GFP-APEX UT),Pervanadate,Inf_S. aureus,BRAFV600E(OIS)/BRAFV600E+sh-C/EBP(OISb),BRAFV600E(OIS),BRAFV600E+sh-C/EBP(OISb),JPH203 (LAT1i),Metformin
CAV1_Y14	PPFIA1_S239	0.00104538	9	BRAFV600E(OIS)/BRAFV600E+sh-C/EBP(OISb),BRAFV600E(OIS),BRAFV600E+sh-C/EBP(OISb),COR1/H1975 cells,COR10/H1975 cells,mutKRT8_S73A/S73D,Metformin
CAV1_Y14	AHNAK2_S294	0.00115126	9	BRAFV600E(OIS)/BRAFV600E+sh-C/EBP(OISb),BRAFV600E(OIS),COR1/H1975 cells,COR10/H1975 cells,Osimertinib+(AZR3/H1975),Osimertinib+(AZR4/H1975),RXDX-106 (pan-TAMi),Metformin
CAV1_Y14	ARFIP1_S132	0.00205851	9	Rociletinib+(COR10/COR1),BRAFV600E(OIS),BRAFV600E+sh-C/EBP(OISb),COR1/H1975 cells,COR10/H1975 cells,Osteoblast induction,Rociletinib+(COR1/H1975),Rociletinib+(COR10/H1975),Metformin
CAV1_Y14	FHOD1_S498	0.00205851	9	COR10/COR1 cells,GLOBAL FGF10(GFP-APEX2 FGF10)/GLOBAL UT (GFP-APEX UT),Pervanadate,Rociletinib+(COR10/COR1),COR1/H1975 cells,COR10/H1975 cells,Rociletinib+(COR1/H1975),Rociletinib+(COR10/H1975),Metformin
CAV1_Y14	FAM83H_S936	0.00265643	9	Pervanadate,COR1/H1975 cells,COR10/H1975 cells,JPH203 (LAT1i),mutKRT8_S73A/S73D,Rociletinib+(COR1/H1975),Rociletinib+(COR10/H1975),Metformin
CAV1_Y14	TJP1_S912	0.00265643	9	BRAFV600E(OIS)/BRAFV600E+sh-C/EBP(OISb),BRAFV600E(OIS),BRAFV600E+sh-C/EBP(OISb),COR1/H1975 cells,COR10/H1975 cells,JPH203 (LAT1i),Osimertinib+(AZR3/H1975),Inf_S. aureus,Metformin
CAV1_Y14	MCM2_S27	0.00286914	9	BRAFV600E+sh-C/EBP(OISb),COR1/H1975 cells,COR10/H1975 cells,JPH203 (LAT1i),Osimertinib+(AZR3/H1975),Osimertinib+(AZR4/H1975),Metformin
CAV1_Y14	DOCK7_S900	0.0030081	9	COR10/COR1 cells,Safranal,COR1/H1975 cells,COR10/H1975 cells,RXDX-106 (pan-TAMi),Metformin
CAV1_Y14	BAZ1A_S1413	0.00339938	9	BRAFV600E(OIS),BRAFV600E+sh-C/EBP(OISb),JPH203 (LAT1i),Osimertinib+(AZR3/H1975),Osimertinib+(AZR4/H1975),RXDX-106 (pan-TAMi),Metformin
CAV1_Y14	CENPB_S156	0.00383393	9	Pervanadate,BRAFV600E(OIS),COR1/H1975 cells,COR10/H1975 cells,Rociletinib+(COR1/H1975),RXDX-106 (pan-TAMi),Metformin
CAV1_Y14	TMPO_T160	0.00484883	9	Cobimetinib+Pictilisib,COR1/H1975 cells,COR10/H1975 cells,Osteoblast induction,Rociletinib+(COR1/H1975),Inf_S. aureus,Metformin
CAV1_Y14	HNRNPA2B1_S259	0.0104349	9	Pervanadate,Safranal,COR1/H1975 cells,Osimertinib+(AZR3/H1975),Rociletinib+(COR1/H1975),Inf_S. aureus,Metformin
CAV1_Y14	TOMM70_S91	0.0189322	9	COR1/H1975 cells,COR10/H1975 cells,Rociletinib+(COR1/H1975),Rociletinib+(COR10/H1975),RXDX-106 (pan-TAMi),Inf_S. aureus,Metformin
CAV1_Y14	KIAA1217_Y393	2.16874e-08	8.5	Erlotinib+EGF/EGF,Pervanadate,Afatinib/Erlotinib,Afatinib,Afatinib+EGF/EGF,Afatinib+EGF,EGF,Erlotinib,mutKRAS_G12D,mutKRAS_G13D,SRMS Overexp,Osimertinib+(AZR3/H1975),Osimertinib+(AZR4/H1975),Inf_S. aureus,Metformin
CAV1_Y14	PKP4_Y420	8.30004e-08	8	EGF,Erlotinib+EGF/EGF,Afatinib/Erlotinib,Afatinib,Afatinib+EGF/EGF,Afatinib+EGF,Erlotinib,mutKRAS_G13D,SRMS Overexp,Regorafenib+Vemurafenib+GDC-0994 (ERKi),RXDX-106 (pan-TAMi),Metformin
CAV1_Y14	SHB_Y114	2.38071e-07	8	Erlotinib+EGF/EGF,Pervanadate,Afatinib,Afatinib+EGF,EGF,Erlotinib,mutKRAS_G12D,mutKRAS_G13D,SRMS Overexp,Osimertinib+(AZR3/H1975),Osimertinib+(AZR4/H1975),Regorafenib+Vemurafenib+GDC-0994 (ERKi),RXDX-106 (pan-TAMi)
CAV1_Y14	FLOT1_Y203	6.13439e-05	8	EGF,Afatinib/Erlotinib,Afatinib,Afatinib+EGF/EGF,Erlotinib,SRMS Overexp,RXDX-106 (pan-TAMi)
CAV1_Y14	HGS_Y216	8.53858e-05	8	Erlotinib,mutKRAS_G12D,mutKRAS_G13D,SRMS Overexp,Osimertinib,Osimertinib+(AZR3/H1975),Osimertinib+(AZR4/H1975)
CAV1_Y14	ERBIN_Y884	0.000117297	8	Erlotinib+EGF/EGF,Afatinib/Erlotinib,Afatinib,EGF,mutKRAS_G13D,Osimertinib+(AZR3/H1975),Osimertinib+(AZR4/H1975),Regorafenib+Vemurafenib+GDC-0994 (ERKi)
CAV1_Y14	MYCBP2_S2789	0.000159189	8	COR10/COR1 cells,BRAFV600E(OIS)/BRAFV600E+sh-C/EBP(OISb),Cobimetinib+Pictilisib,COR1/H1975 cells,COR10/H1975 cells,Rociletinib+(COR1/H1975),Rociletinib+(COR10/H1975),Metformin
CAV1_Y14	BCL9L_S947	0.000184659	8	Safranal,BRAFV600E(OIS)/BRAFV600E+sh-C/EBP(OISb),BRAFV600E(OIS),COR1/H1975 cells,COR10/H1975 cells,Metformin
CAV1_Y14	MACROH2A1_T129	0.000213625	8	Safranal,BRAFV600E(OIS),BRAFV600E+sh-C/EBP(OISb),COR1/H1975 cells,COR10/H1975 cells,Rociletinib+(COR1/H1975),Rociletinib+(COR10/H1975),Metformin
CAV1_Y14	CCDC85C_S246	0.000213625	8	BRAFV600E(OIS),COR1/H1975 cells,COR10/H1975 cells,Osimertinib+(AZR3/H1975),Osimertinib+(AZR4/H1975),RXDX-106 (pan-TAMi),Metformin
CAV1_Y14	IRS1_S270	0.00024649	8	Pervanadate,Rociletinib+(COR10/COR1),COR1/H1975 cells,COR10/H1975 cells,Rociletinib+(COR1/H1975),Rociletinib+(COR10/H1975),Metformin
CAV1_Y14	CHD3_S1601	0.00024649	8	BRAFV600E(OIS)/BRAFV600E+sh-C/EBP(OISb),COR1/H1975 cells,COR10/H1975 cells,Rociletinib+(COR1/H1975),RXDX-106 (pan-TAMi),Metformin
CAV1_Y14	FAM83H_S925	0.00024649	8	Pervanadate,JPH203 (LAT1i),Osimertinib+(AZR3/H1975),Osimertinib+(AZR4/H1975),Rociletinib+(COR1/H1975),Rociletinib+(COR10/H1975),Metformin
CAV1_Y14	ARHGAP12_T231	0.000325725	8	COR10/COR1 cells,BRAFV600E+sh-C/EBP(OISb),COR1/H1975 cells,COR10/H1975 cells,Osimertinib+(AZR3/H1975),Osimertinib+(AZR4/H1975),Metformin
CAV1_Y14	CDK13_S437	0.000325725	8	BRAFV600E(OIS),COR1/H1975 cells,COR10/H1975 cells,Osimertinib+(AZR3/H1975),Osimertinib+(AZR4/H1975),Metformin
CAV1_Y14	MORC2_S730	0.000325725	8	COR1/H1975 cells,Osimertinib+(AZR3/H1975),Osimertinib+(AZR4/H1975),RXDX-106 (pan-TAMi),Metformin
CAV1_Y14	PHLDB2_Y567	0.000353374	8	Erlotinib+EGF/EGF,Afatinib,EGF,Erlotinib,Osimertinib+(AZR3/H1975),Osimertinib+(AZR4/H1975),Inf_S. aureus
CAV1_Y14	DEPDC1B_S160	0.000353374	8	JPH203 (LAT1i),Rociletinib+(COR1/H1975),Rociletinib+(COR10/H1975),RXDX-106 (pan-TAMi),Inf_S. aureus,Metformin
CAV1_Y14	AFAP1L2_Y413	0.000415951	8	Afatinib,mutKRAS_G12D,Osimertinib+(AZR3/H1975),Osimertinib+(AZR4/H1975),Rociletinib+(COR1/H1975),Rociletinib+(COR10/H1975),Metformin
CAV1_Y14	ATRX_S598	0.000426404	8	Safranal,BRAFV600E(OIS),BRAFV600E+sh-C/EBP(OISb),JPH203 (LAT1i),mutKRT8_S73A/S73D,Metformin
CAV1_Y14	EXOC7_S250	0.000426404	8	BRAFV600E(OIS)/BRAFV600E+sh-C/EBP(OISb),Cobimetinib+Pictilisib,COR1/H1975 cells,COR10/H1975 cells,Rociletinib+(COR1/H1975),Rociletinib+(COR10/H1975),Metformin
CAV1_Y14	SEPTIN9_S85	0.000426404	8	BRAFV600E(OIS),BRAFV600E+sh-C/EBP(OISb),Cobimetinib+Pictilisib,Rociletinib+(COR1/H1975),Rociletinib+(COR10/H1975),RXDX-106 (pan-TAMi),Inf_S. aureus
CAV1_Y14	PHLDB2_S334	0.00048625	8	Safranal,BRAFV600E(OIS),BRAFV600E+sh-C/EBP(OISb),COR1/H1975 cells,COR10/H1975 cells,Metformin
CAV1_Y14	RACGAP1_T342	0.00048625	8	BRAFV600E(OIS)/BRAFV600E+sh-C/EBP(OISb),BRAFV600E(OIS),BRAFV600E+sh-C/EBP(OISb),COR1/H1975 cells,Rociletinib+(COR1/H1975),Metformin
CAV1_Y14	CHERP_S817	0.000628345	8	Safranal,EGF,RXDX-106 (pan-TAMi),TGF-alpha,Metformin
CAV1_Y14	SPAG7_S158	0.000628345	8	Pervanadate,Safranal,BRAFV600E(OIS)/BRAFV600E+sh-C/EBP(OISb),BRAFV600E(OIS),EGF,Osimertinib+(AZR3/H1975),Osimertinib+(AZR4/H1975),Metformin
CAV1_Y14	CHMP2B_S199	0.000628345	8	BRAFV600E+sh-C/EBP(OISb),COR1/H1975 cells,COR10/H1975 cells,Rociletinib+(COR1/H1975),Rociletinib+(COR10/H1975),Metformin
CAV1_Y14	RPLP0_Y24	0.000771132	8	Erlotinib+EGF/EGF,GLOBAL FGF10(RAB11-APEX2 FGF10)/GLOBAL UT(GFP-APEX UT),mutKRAS_G12D,mutKRAS_G13D,SRMS Overexp,mutPIK3CA_E545K,Metformin
CAV1_Y14	NSD2_T110	0.000892591	8	COR1/H1975 cells,COR10/H1975 cells,EGF,RXDX-106 (pan-TAMi),Metformin
CAV1_Y14	POLR2A_S1917	0.000909456	8	COR1/H1975 cells,COR10/H1975 cells,mutKRT8_S73A/S73D,Osimertinib+(AZR3/H1975),Osimertinib+(AZR4/H1975),Metformin
CAV1_Y14	MED1_S1433	0.000909456	8	COR10/COR1 cells,BRAFV600E(OIS),COR1/H1975 cells,COR10/H1975 cells,Osteoblast induction,Metformin
CAV1_Y14	TCOF1_S1378	0.00102494	8	BRAFV600E(OIS),COR1/H1975 cells,COR10/H1975 cells,Rociletinib+(COR1/H1975),Rociletinib+(COR10/H1975),Metformin
CAV1_Y14	ZDHHC5_S621	0.00102494	8	Cobimetinib+Pictilisib,COR1/H1975 cells,COR10/H1975 cells,Rociletinib+(COR1/H1975),Rociletinib+(COR10/H1975),Metformin
CAV1_Y14	BUD13_S271	0.00102494	8	BRAFV600E(OIS),Cobimetinib+Pictilisib,COR1/H1975 cells,COR10/H1975 cells,RXDX-106 (pan-TAMi),Metformin
CAV1_Y14	SH3BP4_S279	0.00102494	8	BRAFV600E(OIS)/BRAFV600E+sh-C/EBP(OISb),BRAFV600E(OIS),BRAFV600E+sh-C/EBP(OISb),EGF,TGF-alpha,Metformin
CAV1_Y14	PRKAR1B_S83	0.00115306	8	Cobimetinib+Pictilisib,EGF,mutKRT8_S73A/S73D,Inf_S. aureus,Metformin
CAV1_Y14	TIMELESS_S1149	0.00115306	8	Safranal,COR1/H1975 cells,COR10/H1975 cells,JPH203 (LAT1i),Rociletinib+(COR1/H1975),Rociletinib+(COR10/H1975),Metformin
CAV1_Y14	ZDHHC5_S529	0.00118539	8	BRAFV600E+sh-C/EBP(OISb),Cobimetinib+Pictilisib,Osimertinib+(AZR3/H1975),Osimertinib+(AZR4/H1975),Rociletinib+(COR1/H1975),Rociletinib+(COR10/H1975),RXDX-106 (pan-TAMi)
CAV1_Y14	SLC4A2_S173	0.00136031	8	BRAFV600E+sh-C/EBP(OISb),Cobimetinib+Pictilisib,COR1/H1975 cells,COR10/H1975 cells,RXDX-106 (pan-TAMi),Metformin
CAV1_Y14	ARHGAP29_S559	0.00136031	8	Pervanadate,BRAFV600E(OIS)/BRAFV600E+sh-C/EBP(OISb),BRAFV600E(OIS),Cobimetinib+Pictilisib,COR1/H1975 cells,COR10/H1975 cells,Metformin
CAV1_Y14	LMO7_S276	0.00145194	8	BRAFV600E(OIS)/BRAFV600E+sh-C/EBP(OISb),BRAFV600E(OIS),BRAFV600E+sh-C/EBP(OISb),Cobimetinib+Pictilisib,RXDX-106 (pan-TAMi),Metformin
CAV1_Y14	CAP1_T307	0.00145194	8	COR1/H1975 cells,COR10/H1975 cells,Osimertinib+(AZR3/H1975),Osimertinib+(AZR4/H1975),Rociletinib+(COR1/H1975),Rociletinib+(COR10/H1975),Inf_S. aureus,Metformin
CAV1_Y14	FAM83H_S881	0.00145194	8	GLOBAL FGF10(RAB11-APEX2 FGF10)/GLOBAL UT(GFP-APEX UT),JPH203 (LAT1i),Osimertinib+(AZR3/H1975),Rociletinib+(COR1/H1975),Rociletinib+(COR10/H1975),Metformin
CAV1_Y14	LMNB1_S391	0.00162531	8	BRAFV600E(OIS)/BRAFV600E+sh-C/EBP(OISb),BRAFV600E(OIS),BRAFV600E+sh-C/EBP(OISb),COR1/H1975 cells,COR10/H1975 cells,JPH203 (LAT1i),Rociletinib+(COR1/H1975),Rociletinib+(COR10/H1975)
CAV1_Y14	ZNF106_S1328	0.00177722	8	Safranal,BRAFV600E(OIS)/BRAFV600E+sh-C/EBP(OISb),Cobimetinib+Pictilisib,JPH203 (LAT1i),Osimertinib+(AZR3/H1975),Osimertinib+(AZR4/H1975),Metformin
CAV1_Y14	RRP1B_S732	0.00202713	8	BRAFV600E(OIS)/BRAFV600E+sh-C/EBP(OISb),BRAFV600E(OIS),COR1/H1975 cells,COR10/H1975 cells,JPH203 (LAT1i),Metformin
CAV1_Y14	TOPORS_S98	0.00260519	8	COR1/H1975 cells,mutKRT8_S73A/S73D,Osteoblast induction,RXDX-106 (pan-TAMi),Metformin
CAV1_Y14	TJP1_S968	0.00294573	8	Inf_S. aureus,BRAFV600E(OIS)/BRAFV600E+sh-C/EBP(OISb),BRAFV600E(OIS),COR1/H1975 cells,COR10/H1975 cells,Osimertinib+(AZR3/H1975),Osimertinib+(AZR4/H1975),Metformin
CAV1_Y14	LIG1_T195	0.0034336	8	BRAFV600E+sh-C/EBP(OISb),COR1/H1975 cells,COR10/H1975 cells,mutKRT8_S73A/S73D,Rociletinib+(COR1/H1975),Rociletinib+(COR10/H1975),Metformin
CAV1_Y14	SLC9A1_S693	0.00527485	8	GLOBAL FGF10(RAB11-APEX2 FGF10)/GLOBAL UT(GFP-APEX UT),COR1/H1975 cells,COR10/H1975 cells,RXDX-106 (pan-TAMi),Metformin
CAV1_Y14	RFTN1_S220	0.00656872	8	Pervanadate,BRAFV600E(OIS),Cobimetinib+Pictilisib,JPH203 (LAT1i),Osimertinib+(AZR4/H1975),Osteoblast induction,RXDX-106 (pan-TAMi)
CAV1_Y14	KIF11_T926	0.00656872	8	BRAFV600E+sh-C/EBP(OISb),COR1/H1975 cells,Rociletinib+(COR1/H1975),Rociletinib+(COR10/H1975),Inf_S. aureus,Metformin
CAV1_Y14	TBC1D4_S588	0.00656872	8	BRAFV600E(OIS),BRAFV600E+sh-C/EBP(OISb),COR1/H1975 cells,COR10/H1975 cells,RXDX-106 (pan-TAMi),Metformin
CAV1_Y14	TTF1_S65	0.00731035	8	BRAFV600E(OIS)/BRAFV600E+sh-C/EBP(OISb),BRAFV600E(OIS),BRAFV600E+sh-C/EBP(OISb),JPH203 (LAT1i),mutKRT8_S73A/S73D,Metformin
CAV1_Y14	AKAP11_S1242	0.00731035	8	Safranal,BRAFV600E+sh-C/EBP(OISb),Cobimetinib+Pictilisib,COR1/H1975 cells,COR10/H1975 cells,Osimertinib+(AZR3/H1975),Metformin
CAV1_Y14	TRAFD1_S327	0.00900735	8	GLOBAL FGF10(GFP-APEX2 FGF10)/GLOBAL UT (GFP-APEX UT),GLOBAL FGF10(RAB11-APEX2 FGF10)/GLOBAL UT(GFP-APEX UT),Pervanadate,BRAFV600E+sh-C/EBP(OISb),EGF,mutKRT8_S73A/S73D,Osimertinib+(AZR3/H1975),Metformin
CAV1_Y14	EML4_T899	0.00900735	8	Inf_S. aureus,mutKRT8_S73A/S73D,Osimertinib+(AZR3/H1975),Osimertinib+(AZR4/H1975),RXDX-106 (pan-TAMi),Metformin
CAV1_Y14	RBM25_S677	0.011025	8	Safranal,COR1/H1975 cells,COR10/H1975 cells,Osimertinib+(AZR3/H1975),Osimertinib+(AZR4/H1975),Inf_S. aureus,Metformin
CAV1_Y14	CHAMP1_S627	0.011025	8	BRAFV600E(OIS),COR1/H1975 cells,COR10/H1975 cells,EGF,JPH203 (LAT1i),mutKRT8_S73A/S73D,Metformin
CAV1_Y14	BAZ1B_S349	0.0162127	8	BRAFV600E+sh-C/EBP(OISb),JPH203 (LAT1i),Osteoblast induction,Rociletinib+(COR1/H1975),Rociletinib+(COR10/H1975),RXDX-106 (pan-TAMi),Metformin
CAV1_Y14	MCM2_S139	0.0177882	8	GLOBAL FGF10(RAB11-APEX2 FGF10)/GLOBAL UT(GFP-APEX UT),BRAFV600E(OIS)/BRAFV600E+sh-C/EBP(OISb),BRAFV600E(OIS),BRAFV600E+sh-C/EBP(OISb),Osimertinib+(AZR3/H1975),Osimertinib+(AZR4/H1975),RXDX-106 (pan-TAMi)
CAV1_Y14	PKP4_Y415	1.51445e-06	7	Erlotinib+EGF/EGF,Afatinib,Afatinib+EGF/EGF,Afatinib+EGF,EGF,Erlotinib,mutKRAS_G12D,mutKRAS_G13D,SRMS Overexp,Osimertinib+(AZR3/H1975),Osimertinib+(AZR4/H1975),Regorafenib+Vemurafenib+GDC-0994 (ERKi),RXDX-106 (pan-TAMi)
CAV1_Y14	PRKAR1A_S83	0.00425795	7	GLOBAL FGF10(RAB11-APEX2 FGF10)/GLOBAL UT(GFP-APEX UT),BRAFV600E(OIS)/BRAFV600E+sh-C/EBP(OISb),BRAFV600E(OIS),BRAFV600E+sh-C/EBP(OISb),COR1/H1975 cells,COR10/H1975 cells,EGF,mutKRT8_S73A/S73D,Osimertinib+(AZR3/H1975),Osimertinib+(AZR4/H1975),Rociletinib+(COR1/H1975),Metformin
CAV1_Y14	RASA1_Y460	0.000217492	7	ARS 1620 (KRas-G12Ci),Erlotinib,mutKRAS_G12D,mutKRAS_G13D,Osimertinib,RXDX-106 (pan-TAMi)
CAV1_Y14	BCAR1_Y234	0.000217492	7	EGF,SRMS Overexp,Osimertinib+(AZR3/H1975),Osimertinib+(AZR4/H1975),TGF-alpha
CAV1_Y14	ARPP19_Y59	0.000217492	7	EGF,Afatinib+EGF/EGF,Afatinib+EGF,Erlotinib,Osimertinib,RXDX-106 (pan-TAMi)
CAV1_Y14	TMPO_T154	0.000251324	7	COR10/COR1 cells,COR1/H1975 cells,COR10/H1975 cells,EGF,Rociletinib+(COR1/H1975),Metformin
CAV1_Y14	GTF2F1_T156	0.000251324	7	Pervanadate,BRAFV600E(OIS)/BRAFV600E+sh-C/EBP(OISb),BRAFV600E(OIS),Cobimetinib+Pictilisib,Metformin
CAV1_Y14	LYN_Y32	0.000251324	7	Erlotinib,SRMS Overexp,Osimertinib,Osimertinib+(AZR3/H1975),Osimertinib+(AZR4/H1975),RXDX-106 (pan-TAMi)
CAV1_Y14	RPSA_Y139	0.000251324	7	COR1/H1975 cells,COR10/H1975 cells,mutKRAS_G12D,mutKRAS_G13D,SRMS Overexp,Osimertinib+(AZR3/H1975)
CAV1_Y14	AFDN_Y1497	0.000289569	7	Pervanadate,Afatinib/Erlotinib,Afatinib,Erlotinib,mutKRAS_G13D,Metformin
CAV1_Y14	TASOR2_S2037	0.000289569	7	COR10/COR1 cells,BRAFV600E(OIS)/BRAFV600E+sh-C/EBP(OISb),BRAFV600E(OIS),COR1/H1975 cells,COR10/H1975 cells,Metformin
CAV1_Y14	EPHB4_Y574	0.000289569	7	Erlotinib,SRMS Overexp,Osimertinib+(AZR3/H1975),Osimertinib+(AZR4/H1975),Regorafenib+Vemurafenib+GDC-0994 (ERKi),RXDX-106 (pan-TAMi)
CAV1_Y14	BCLAF3_S15	0.000332696	7	Osimertinib+(AZR3/H1975),Osimertinib+(AZR4/H1975),Osteoblast induction,RXDX-106 (pan-TAMi),Metformin
CAV1_Y14	HSP90AA1_Y61	0.000381215	7	mutKRAS_G12D,mutKRAS_G13D,SRMS Overexp,Osimertinib+(AZR3/H1975),Osimertinib+(AZR4/H1975),Regorafenib+Vemurafenib+GDC-0994 (ERKi)
CAV1_Y14	HDLBP_Y437	0.000381215	7	Afatinib+EGF/EGF,Afatinib+EGF,ARS 1620 (KRas-G12Ci),mutKRAS_G12D,mutKRAS_G13D,Osimertinib+(AZR3/H1975),Osimertinib+(AZR4/H1975)
CAV1_Y14	RAB11FIP1_S339	0.000435674	7	Safranal,Osimertinib+(AZR3/H1975),Osimertinib+(AZR4/H1975),RXDX-106 (pan-TAMi),Metformin
CAV1_Y14	PAG1_Y227	0.000496668	7	mutKRAS_G12D,mutKRAS_G13D,SRMS Overexp,Osimertinib+(AZR3/H1975),Osimertinib+(AZR4/H1975),Regorafenib+Vemurafenib+GDC-0994 (ERKi)
CAV1_Y14	HJURP_S412	0.000564838	7	COR1/H1975 cells,COR10/H1975 cells,EGF,Rociletinib+(COR1/H1975),Rociletinib+(COR10/H1975),Metformin
CAV1_Y14	ARHGEF11_S1480	0.000640874	7	Pervanadate,BRAFV600E+sh-C/EBP(OISb),Osimertinib+(AZR3/H1975),Osimertinib+(AZR4/H1975),RXDX-106 (pan-TAMi),Metformin
CAV1_Y14	FAM83H_S892	0.000640874	7	COR1/H1975 cells,COR10/H1975 cells,JPH203 (LAT1i),Osimertinib+(AZR3/H1975),Rociletinib+(COR1/H1975),Rociletinib+(COR10/H1975),Metformin
CAV1_Y14	RBL1_S640	0.000640874	7	BRAFV600E(OIS)/BRAFV600E+sh-C/EBP(OISb),BRAFV600E(OIS),BRAFV600E+sh-C/EBP(OISb),Osimertinib+(AZR3/H1975),Osimertinib+(AZR4/H1975),Metformin
CAV1_Y14	ZC3HC1_S359	0.000640874	7	COR10/COR1 cells,Safranal,COR1/H1975 cells,COR10/H1975 cells,EGF,Metformin
CAV1_Y14	TONSL_S719	0.000640874	7	BRAFV600E(OIS)/BRAFV600E+sh-C/EBP(OISb),BRAFV600E(OIS),COR1/H1975 cells,COR10/H1975 cells,Metformin
CAV1_Y14	ZMYM2_S305	0.000725518	7	GLOBAL FGF10(GFP-APEX2 FGF10)/GLOBAL UT (GFP-APEX UT),GLOBAL FGF10(RAB11-APEX2 FGF10)/GLOBAL UT(GFP-APEX UT),Pervanadate,COR1/H1975 cells,COR10/H1975 cells,Rociletinib+(COR1/H1975),Metformin
CAV1_Y14	PRKD3_S735	0.000725518	7	GLOBAL FGF10(GFP-APEX2 FGF10)/GLOBAL UT (GFP-APEX UT),GLOBAL FGF10(RAB11-APEX2 FGF10)/GLOBAL UT(GFP-APEX UT),Osimertinib+(AZR3/H1975),Osimertinib+(AZR4/H1975),Rociletinib+(COR1/H1975),Rociletinib+(COR10/H1975),Metformin
CAV1_Y14	UCKL1_S56	0.000819567	7	Rociletinib+(COR10/COR1),BRAFV600E(OIS)/BRAFV600E+sh-C/EBP(OISb),BRAFV600E(OIS),BRAFV600E+sh-C/EBP(OISb),mutKRT8_S73A/S73D,Rociletinib+(COR1/H1975),Rociletinib+(COR10/H1975)
CAV1_Y14	INCENP_S312	0.000819567	7	BRAFV600E(OIS),BRAFV600E+sh-C/EBP(OISb),RXDX-106 (pan-TAMi),Metformin
CAV1_Y14	UBE2O_S515	0.000923875	7	Pervanadate,Safranal,BRAFV600E+sh-C/EBP(OISb),Cobimetinib+Pictilisib,Osimertinib+(AZR3/H1975),Rociletinib+(COR1/H1975),Rociletinib+(COR10/H1975)
CAV1_Y14	ASXL2_S562	0.000923875	7	Rociletinib+(COR10/COR1),BRAFV600E(OIS)/BRAFV600E+sh-C/EBP(OISb),BRAFV600E(OIS),Rociletinib+(COR1/H1975),Rociletinib+(COR10/H1975),Metformin
CAV1_Y14	NUP153_S203	0.000923875	7	BRAFV600E(OIS)/BRAFV600E+sh-C/EBP(OISb),BRAFV600E(OIS),Rociletinib+(COR1/H1975),Rociletinib+(COR10/H1975),Metformin
CAV1_Y14	PEAK1_S281	0.000923875	7	GLOBAL FGF10(RAB11-APEX2 FGF10)/GLOBAL UT(GFP-APEX UT),BRAFV600E(OIS)/BRAFV600E+sh-C/EBP(OISb),BRAFV600E(OIS),BRAFV600E+sh-C/EBP(OISb),RXDX-106 (pan-TAMi),Metformin
CAV1_Y14	FCHO2_S488	0.000923875	7	BRAFV600E(OIS)/BRAFV600E+sh-C/EBP(OISb),Cobimetinib+Pictilisib,Osimertinib+(AZR3/H1975),Osimertinib+(AZR4/H1975),RXDX-106 (pan-TAMi),Metformin
CAV1_Y14	DOT1L_S1104	0.00103936	7	COR10/COR1 cells,BRAFV600E(OIS),COR1/H1975 cells,COR10/H1975 cells,JPH203 (LAT1i),Metformin
CAV1_Y14	KIF1C_S676	0.00103936	7	Osteoblast induction,RXDX-106 (pan-TAMi),Inf_S. aureus,Metformin
CAV1_Y14	ERICH1_S254	0.00103936	7	COR1/H1975 cells,mutKRT8_S73A/S73D,Rociletinib+(COR1/H1975),Rociletinib+(COR10/H1975),RXDX-106 (pan-TAMi),Metformin
CAV1_Y14	CHD3_S1605	0.001167	7	COR10/COR1 cells,Rociletinib+(COR10/COR1),Rociletinib+(COR10/H1975),RXDX-106 (pan-TAMi),Metformin
CAV1_Y14	MIDEAS_S923	0.001167	7	BRAFV600E+sh-C/EBP(OISb),Osimertinib+(AZR3/H1975),Osteoblast induction,Rociletinib+(COR1/H1975),Rociletinib+(COR10/H1975),RXDX-106 (pan-TAMi)
CAV1_Y14	LARP1_T770	0.001167	7	Pervanadate,EGF,Rociletinib+(COR1/H1975),Rociletinib+(COR10/H1975),Metformin
CAV1_Y14	EDC4_S879	0.001167	7	Safranal,COR1/H1975 cells,COR10/H1975 cells,RXDX-106 (pan-TAMi),Metformin
CAV1_Y14	ITGB4_Y1510	0.00131053	7	mutKRAS_G13D,Osimertinib+(AZR3/H1975),Osimertinib+(AZR4/H1975),RXDX-106 (pan-TAMi),Metformin
CAV1_Y14	TWF1_T349	0.00146301	7	BRAFV600E+sh-C/EBP(OISb),EGF,Osimertinib+(AZR3/H1975),Osimertinib+(AZR4/H1975),RXDX-106 (pan-TAMi)
CAV1_Y14	FKBP15_S979	0.00146301	7	Inf_S. aureus,mutKRT8_S73A/S73D,Osimertinib+(AZR3/H1975),Osimertinib+(AZR4/H1975),RXDX-106 (pan-TAMi)
CAV1_Y14	CPD_T1368	0.0016337	7	Inf_S. aureus,Cobimetinib+Pictilisib,Regorafenib+Vemurafenib+GDC-0994 (ERKi),Metformin
CAV1_Y14	STK11IP_S387	0.00182117	7	Pervanadate,Safranal,mutKRT8_S73A/S73D,Osimertinib+(AZR3/H1975),Osimertinib+(AZR4/H1975),Rociletinib+(COR1/H1975),Rociletinib+(COR10/H1975)
CAV1_Y14	ING5_S118	0.00182117	7	GLOBAL FGF10(RAB11-APEX2 FGF10)/GLOBAL UT(GFP-APEX UT),Safranal,BRAFV600E+sh-C/EBP(OISb),RXDX-106 (pan-TAMi),Metformin
CAV1_Y14	POLA2_S152	0.00182117	7	BRAFV600E(OIS)/BRAFV600E+sh-C/EBP(OISb),BRAFV600E(OIS),BRAFV600E+sh-C/EBP(OISb),COR1/H1975 cells,COR10/H1975 cells,Metformin
CAV1_Y14	NEDD1_S516	0.00182117	7	BRAFV600E+sh-C/EBP(OISb),mutKRT8_S73A/S73D,Rociletinib+(COR1/H1975),Rociletinib+(COR10/H1975),RXDX-106 (pan-TAMi),Metformin
CAV1_Y14	ERBB2_Y877	0.00195992	7	mutKRAS_G12D,mutKRAS_G13D,SRMS Overexp,mutPIK3CA_E545K,Osimertinib+(AZR3/H1975),Osimertinib+(AZR4/H1975)
CAV1_Y14	IRF2BP1_S453	0.00202679	7	Osimertinib+(AZR3/H1975),Osimertinib+(AZR4/H1975),RXDX-106 (pan-TAMi),Inf_S. aureus,Metformin
CAV1_Y14	MSH6_S830	0.00202679	7	BRAFV600E(OIS)/BRAFV600E+sh-C/EBP(OISb),BRAFV600E(OIS),BRAFV600E+sh-C/EBP(OISb),COR1/H1975 cells,COR10/H1975 cells,Inf_S. aureus,Metformin
CAV1_Y14	CTNNA1_S655	0.00202679	7	Pervanadate,BRAFV600E(OIS),Cobimetinib+Pictilisib,EGF,Metformin
CAV1_Y14	KTN1_S79	0.00222864	7	Safranal,RXDX-106 (pan-TAMi),TGF-alpha,Metformin
CAV1_Y14	EPHA2_Y628	0.00222864	7	Erlotinib+EGF/EGF,Pervanadate,mutKRAS_G12D,mutKRAS_G13D,Osimertinib+(AZR3/H1975),Regorafenib+Vemurafenib+GDC-0994 (ERKi),Metformin
CAV1_Y14	SAV1_S94	0.00222864	7	Pervanadate,BRAFV600E(OIS)/BRAFV600E+sh-C/EBP(OISb),BRAFV600E(OIS),BRAFV600E+sh-C/EBP(OISb),Rociletinib+(COR1/H1975),Rociletinib+(COR10/H1975),Metformin
CAV1_Y14	R3HDM2_S349	0.0024983	7	BRAFV600E(OIS)/BRAFV600E+sh-C/EBP(OISb),BRAFV600E+sh-C/EBP(OISb),COR1/H1975 cells,COR10/H1975 cells,Osimertinib+(AZR3/H1975),Metformin
CAV1_Y14	CHD8_S2008	0.0024983	7	BRAFV600E(OIS),COR1/H1975 cells,COR10/H1975 cells,Inf_S. aureus,Metformin
CAV1_Y14	SHB_S310	0.00252747	7	Osimertinib+(AZR3/H1975),Osimertinib+(AZR4/H1975),Regorafenib+Vemurafenib+GDC-0994 (ERKi),RXDX-106 (pan-TAMi),Metformin
CAV1_Y14	CCNY_S83	0.00285903	7	BRAFV600E(OIS),COR1/H1975 cells,COR10/H1975 cells,Osimertinib+(AZR3/H1975),Osimertinib+(AZR4/H1975),RXDX-106 (pan-TAMi),Metformin
CAV1_Y14	IQGAP3_S1424	0.00285903	7	Pervanadate,Cobimetinib+Pictilisib,COR1/H1975 cells,COR10/H1975 cells,mutKRT8_S73A/S73D,Rociletinib+(COR1/H1975),Rociletinib+(COR10/H1975)
CAV1_Y14	RACGAP1_S206	0.00306085	7	Pervanadate,Safranal,JPH203 (LAT1i),Osteoblast induction,Metformin
CAV1_Y14	YEATS2_S447	0.00306085	7	BRAFV600E+sh-C/EBP(OISb),COR1/H1975 cells,COR10/H1975 cells,JPH203 (LAT1i),RXDX-106 (pan-TAMi),Metformin
CAV1_Y14	NOP14_S96	0.00338064	7	BRAFV600E(OIS)/BRAFV600E+sh-C/EBP(OISb),BRAFV600E(OIS),BRAFV600E+sh-C/EBP(OISb),JPH203 (LAT1i),mutKRT8_S73A/S73D,Metformin
CAV1_Y14	RB1_T826	0.00338064	7	BRAFV600E(OIS)/BRAFV600E+sh-C/EBP(OISb),BRAFV600E(OIS),Osimertinib+(AZR4/H1975),Rociletinib+(COR1/H1975),Rociletinib+(COR10/H1975),Metformin
CAV1_Y14	MICALL1_S471	0.00363162	7	BRAFV600E+sh-C/EBP(OISb),Cobimetinib+Pictilisib,COR1/H1975 cells,COR10/H1975 cells,Inf_S. aureus,Metformin
CAV1_Y14	SIRT1_S47	0.00372865	7	BRAFV600E(OIS),COR1/H1975 cells,COR10/H1975 cells,Osimertinib+(AZR3/H1975),Osimertinib+(AZR4/H1975),Metformin
CAV1_Y14	HMGXB4_S497	0.00372865	7	Pervanadate,Safranal,BRAFV600E(OIS)/BRAFV600E+sh-C/EBP(OISb),BRAFV600E(OIS),BRAFV600E+sh-C/EBP(OISb),JPH203 (LAT1i),Metformin
CAV1_Y14	EPS8_S685	0.00407871	7	Pervanadate,Cobimetinib+Pictilisib,Osimertinib+(AZR3/H1975),RXDX-106 (pan-TAMi),Metformin
CAV1_Y14	MAP1A_S526	0.00407871	7	BRAFV600E(OIS)/BRAFV600E+sh-C/EBP(OISb),EGF,Osimertinib+(AZR3/H1975),Osimertinib+(AZR4/H1975),RXDX-106 (pan-TAMi),TGF-alpha
CAV1_Y14	SLAIN2_S315	0.00457066	7	GLOBAL FGF10(GFP-APEX2 FGF10)/GLOBAL UT (GFP-APEX UT),Osimertinib+(AZR3/H1975),Osimertinib+(AZR4/H1975),RXDX-106 (pan-TAMi),Metformin
CAV1_Y14	KIF1C_S674	0.00457066	7	Osteoblast induction,RXDX-106 (pan-TAMi),Inf_S. aureus,Metformin
CAV1_Y14	ZDHHC18_S19	0.00457066	7	COR1/H1975 cells,COR10/H1975 cells,Regorafenib+Vemurafenib+GDC-0994 (ERKi),RXDX-106 (pan-TAMi),Metformin
CAV1_Y14	MYCBP2_S2871	0.00457066	7	Safranal,BRAFV600E(OIS)/BRAFV600E+sh-C/EBP(OISb),Cobimetinib+Pictilisib,COR1/H1975 cells,COR10/H1975 cells,Metformin
CAV1_Y14	NFIL3_S301	0.00457066	7	Pervanadate,COR1/H1975 cells,COR10/H1975 cells,mutKRT8_S73A/S73D,Rociletinib+(COR1/H1975),Rociletinib+(COR10/H1975),RXDX-106 (pan-TAMi)
CAV1_Y14	HDAC7_S486	0.00511093	7	GLOBAL FGF10(GFP-APEX2 FGF10)/GLOBAL UT (GFP-APEX UT),BRAFV600E(OIS),BRAFV600E+sh-C/EBP(OISb),Rociletinib+(COR1/H1975),Rociletinib+(COR10/H1975),RXDX-106 (pan-TAMi)
CAV1_Y14	RB1_T373	0.00511093	7	BRAFV600E(OIS),BRAFV600E+sh-C/EBP(OISb),COR1/H1975 cells,COR10/H1975 cells,mutKRT8_S73A/S73D,RXDX-106 (pan-TAMi),Metformin
CAV1_Y14	AHNAK_S5854	0.0059677	7	Pervanadate,BRAFV600E(OIS)/BRAFV600E+sh-C/EBP(OISb),BRAFV600E(OIS),BRAFV600E+sh-C/EBP(OISb),Metformin
CAV1_Y14	SLC12A2_T217	0.00635117	7	BRAFV600E(OIS),BRAFV600E+sh-C/EBP(OISb),COR1/H1975 cells,COR10/H1975 cells,JPH203 (LAT1i),Metformin
CAV1_Y14	MAP3K2_S153	0.00635117	7	Pervanadate,Osimertinib+(AZR3/H1975),Osimertinib+(AZR4/H1975),Rociletinib+(COR1/H1975),Rociletinib+(COR10/H1975),Inf_S. aureus,Metformin
CAV1_Y14	IRF2BP2_S175	0.00653221	7	BRAFV600E(OIS),BRAFV600E+sh-C/EBP(OISb),COR1/H1975 cells,COR10/H1975 cells,Rociletinib+(COR1/H1975),Rociletinib+(COR10/H1975),Metformin
CAV1_Y14	CHERP_T819	0.00705901	7	Safranal,EGF,RXDX-106 (pan-TAMi),TGF-alpha,Metformin
CAV1_Y14	RIF1_S1688	0.00779968	7	Pervanadate,BRAFV600E(OIS)/BRAFV600E+sh-C/EBP(OISb),BRAFV600E+sh-C/EBP(OISb),Osimertinib+(AZR3/H1975),Metformin
CAV1_Y14	CHERP_S815	0.00783087	7	Safranal,EGF,RXDX-106 (pan-TAMi),TGF-alpha,Metformin
CAV1_Y14	MSH6_S137	0.00783087	7	BRAFV600E(OIS),BRAFV600E+sh-C/EBP(OISb),COR1/H1975 cells,Rociletinib+(COR1/H1975),Rociletinib+(COR10/H1975),Inf_S. aureus,Metformin
CAV1_Y14	MICALL1_S486	0.00783087	7	EGF,mutKRT8_S73A/S73D,Osteoblast induction,Rociletinib+(COR1/H1975),Rociletinib+(COR10/H1975),Metformin
CAV1_Y14	AHNAK_S4908	0.00867117	7	Pervanadate,Safranal,BRAFV600E+sh-C/EBP(OISb),COR1/H1975 cells,COR10/H1975 cells,Metformin
CAV1_Y14	SPEN_S725	0.00867117	7	GLOBAL FGF10(RAB11-APEX2 FGF10)/GLOBAL UT(GFP-APEX UT),BRAFV600E(OIS)/BRAFV600E+sh-C/EBP(OISb),BRAFV600E(OIS),mutKRT8_S73A/S73D,Osteoblast induction,Metformin
CAV1_Y14	NSUN5P2_S260	0.0095845	7	Pervanadate,Osimertinib+(AZR3/H1975),Osimertinib+(AZR4/H1975),RXDX-106 (pan-TAMi),Metformin
CAV1_Y14	C2CD5_S662	0.0105757	7	BRAFV600E(OIS),mutKRT8_S73A/S73D,RXDX-106 (pan-TAMi),Metformin
CAV1_Y14	MED13L_S923	0.0140673	7	COR10/COR1 cells,COR1/H1975 cells,COR10/H1975 cells,EGF,Osteoblast induction,TGF-alpha,Metformin
CAV1_Y14	BCL7B_S122	0.015422	7	GLOBAL FGF10(GFP-APEX2 FGF10)/GLOBAL UT (GFP-APEX UT),GLOBAL FGF10(RAB11-APEX2 FGF10)/GLOBAL UT(GFP-APEX UT),mutKRT8_S73A/S73D,Rociletinib+(COR1/H1975),Rociletinib+(COR10/H1975),Metformin
CAV1_Y14	CHAMP1_S452	0.0168815	7	BRAFV600E(OIS)/BRAFV600E+sh-C/EBP(OISb),BRAFV600E(OIS),COR1/H1975 cells,COR10/H1975 cells,JPH203 (LAT1i),mutKRT8_S73A/S73D,Inf_S. aureus
CAV1_Y14	CCDC86_S80	0.0168815	7	GLOBAL FGF10(RAB11-APEX2 FGF10)/GLOBAL UT(GFP-APEX UT),Pervanadate,Osimertinib+(AZR3/H1975),Osimertinib+(AZR4/H1975),Metformin
CAV1_Y14	ZC3HAV1_S275	0.0168815	7	Pervanadate,BRAFV600E(OIS)/BRAFV600E+sh-C/EBP(OISb),Osimertinib+(AZR3/H1975),Inf_S. aureus,Metformin
CAV1_Y14	RANBP2_S21	0.018452	7	Pervanadate,COR1/H1975 cells,COR10/H1975 cells,EGF,Metformin
CAV1_Y14	LASP1_T104	0.0219509	7	BRAFV600E(OIS),BRAFV600E+sh-C/EBP(OISb),Cobimetinib+Pictilisib,Osteoblast induction,Inf_S. aureus,Metformin
CAV1_Y14	LARP1_S143	0.025971	7	BRAFV600E(OIS)/BRAFV600E+sh-C/EBP(OISb),BRAFV600E+sh-C/EBP(OISb),COR1/H1975 cells,COR10/H1975 cells,Inf_S. aureus,Metformin
CAV1_Y14	GORASP2_S451	0.025971	7	Cobimetinib+Pictilisib,COR1/H1975 cells,mutKRT8_S73A/S73D,Osimertinib+(AZR3/H1975),Osimertinib+(AZR4/H1975),Metformin
CAV1_Y14	GATAD2B_S129	0.0330999	7	Pervanadate,EGF,Osimertinib+(AZR3/H1975),Osimertinib+(AZR4/H1975),Metformin
CAV1_Y14	RBM15B_S267	0.0357986	7	Safranal,COR10/H1975 cells,EGF,Osimertinib+(AZR3/H1975),Osimertinib+(AZR4/H1975),Metformin
CAV1_Y14	ITGB1_Y783	1.36256e-07	6.66667	Erlotinib+EGF/EGF,GLOBAL FGF10(RAB11-APEX2 FGF10)/GLOBAL UT(GFP-APEX UT),Pervanadate,Afatinib/Erlotinib,Afatinib,ARS 1620 (KRas-G12Ci),BRAFV600E+sh-C/EBP(OISb),Erlotinib,mutKRAS_G12D,mutPIK3CA_E545K,Osimertinib,Osimertinib+(AZR3/H1975),Osimertinib+(AZR4/H1975),Regorafenib+Vemurafenib+GDC-0994 (ERKi),Rociletinib+(COR1/H1975),Rociletinib+(COR10/H1975),RXDX-106 (pan-TAMi),Inf_S. aureus,Metformin
CAV1_Y14	MPZL1_Y263	5.70342e-07	6.66667	EGF,Erlotinib+EGF/EGF,Afatinib+EGF/EGF,ARS 1620 (KRas-G12Ci),BRAFV600E(OIS),BRAFV600E+sh-C/EBP(OISb),COR1/H1975 cells,COR10/H1975 cells,mutKRAS_G13D,SRMS Overexp,mutPIK3CA_E545K,Osimertinib+(AZR4/H1975),Rociletinib+(COR1/H1975),Rociletinib+(COR10/H1975),RXDX-106 (pan-TAMi),Metformin
CAV1_Y14	ERBB3_Y1328	2.20344e-06	6.5	EGF,Erlotinib+EGF/EGF,GLOBAL FGF10(GFP-APEX2 FGF10)/GLOBAL UT (GFP-APEX UT),GLOBAL FGF10(RAB11-APEX2 FGF10)/GLOBAL UT(GFP-APEX UT),Afatinib/Erlotinib,Afatinib,Afatinib+EGF/EGF,Afatinib+EGF,Erlotinib,mutPIK3CA_E545K,Osimertinib
CAV1_Y14	LSR_S643	0.000253852	6.5	COR1/H1975 cells,COR10/H1975 cells,EGF,JPH203 (LAT1i),Osimertinib+(AZR3/H1975),Rociletinib+(COR1/H1975),Rociletinib+(COR10/H1975),RXDX-106 (pan-TAMi),TGF-alpha,Metformin
CAV1_Y14	CTNND1_S230	0.00124641	6.5	Safranal,BRAFV600E(OIS),BRAFV600E+sh-C/EBP(OISb),Cobimetinib+Pictilisib,COR1/H1975 cells,COR10/H1975 cells,mutKRT8_S73A/S73D,Osimertinib+(AZR3/H1975),Osimertinib+(AZR4/H1975),Rociletinib+(COR1/H1975),Rociletinib+(COR10/H1975),RXDX-106 (pan-TAMi)
CAV1_Y14	EPHA2_Y772	1.65753e-06	6	Pervanadate,Rociletinib+(COR10/COR1),Afatinib/Erlotinib,Afatinib,BRAFV600E+sh-C/EBP(OISb),COR1/H1975 cells,COR10/H1975 cells,Erlotinib,mutKRAS_G12D,mutKRAS_G13D,SRMS Overexp,Regorafenib+Vemurafenib+GDC-0994 (ERKi),Rociletinib+(COR1/H1975),Rociletinib+(COR10/H1975),RXDX-106 (pan-TAMi),Inf_S. aureus,Metformin
CAV1_Y14	MET_Y1003	1.34064e-05	6	Pervanadate,EGF,SRMS Overexp,Osimertinib+(AZR3/H1975),Osimertinib+(AZR4/H1975),Rociletinib+(COR1/H1975),Rociletinib+(COR10/H1975),Inf_S. aureus,TGF-alpha
CAV1_Y14	LAMTOR1_Y40	2.20697e-05	6	Erlotinib+EGF/EGF,Pervanadate,Afatinib/Erlotinib,Afatinib,Afatinib+EGF/EGF,Afatinib+EGF,BRAFV600E+sh-C/EBP(OISb),EGF,Erlotinib,Osimertinib,RXDX-106 (pan-TAMi)
CAV1_Y14	KRT18_Y13	2.80687e-05	6	Erlotinib+EGF/EGF,GLOBAL FGF10(GFP-APEX2 FGF10)/GLOBAL UT (GFP-APEX UT),Pervanadate,Afatinib/Erlotinib,Afatinib,EGF,Osimertinib,RXDX-106 (pan-TAMi),Metformin
CAV1_Y14	TBC1D2B_S957	0.000830316	6	BRAFV600E(OIS)/BRAFV600E+sh-C/EBP(OISb),BRAFV600E(OIS),COR1/H1975 cells,COR10/H1975 cells,EGF,Osimertinib+(AZR3/H1975),Osimertinib+(AZR4/H1975),Rociletinib+(COR1/H1975),Rociletinib+(COR10/H1975),RXDX-106 (pan-TAMi),Metformin
CAV1_Y14	NUP35_S73	0.00158545	6	BRAFV600E(OIS)/BRAFV600E+sh-C/EBP(OISb),BRAFV600E(OIS),COR1/H1975 cells,COR10/H1975 cells,JPH203 (LAT1i),Osimertinib+(AZR3/H1975),Osimertinib+(AZR4/H1975),Rociletinib+(COR1/H1975),Rociletinib+(COR10/H1975),RXDX-106 (pan-TAMi),Metformin
CAV1_Y14	GTF2I_S210	0.00185052	6	COR10/COR1 cells,Safranal,BRAFV600E(OIS),COR1/H1975 cells,COR10/H1975 cells,JPH203 (LAT1i),Osimertinib+(AZR3/H1975),Rociletinib+(COR1/H1975),Rociletinib+(COR10/H1975),RXDX-106 (pan-TAMi),Metformin
CAV1_Y14	LIG1_S76	0.00215408	6	Rociletinib+(COR10/COR1),BRAFV600E(OIS)/BRAFV600E+sh-C/EBP(OISb),BRAFV600E(OIS),BRAFV600E+sh-C/EBP(OISb),COR1/H1975 cells,COR10/H1975 cells,EGF,Rociletinib+(COR1/H1975),Rociletinib+(COR10/H1975),Metformin
CAV1_Y14	STK10_S454	0.00385471	6	GLOBAL FGF10(RAB11-APEX2 FGF10)/GLOBAL UT(GFP-APEX UT),Pervanadate,Inf_S. aureus,BRAFV600E(OIS)/BRAFV600E+sh-C/EBP(OISb),BRAFV600E(OIS),BRAFV600E+sh-C/EBP(OISb),COR1/H1975 cells,COR10/H1975 cells,EGF,Metformin
CAV1_Y14	PLEKHA7_Y656	0.000669534	6	Erlotinib+EGF/EGF,EGF,mutKRAS_G12D,mutKRAS_G13D,SRMS Overexp,Regorafenib+Vemurafenib+GDC-0994 (ERKi)
CAV1_Y14	CTNNB1_Y489	0.000669534	6	Erlotinib+EGF/EGF,EGF,mutKRAS_G12D,mutKRAS_G13D,Osimertinib+(AZR3/H1975),Regorafenib+Vemurafenib+GDC-0994 (ERKi)
CAV1_Y14	BCAR1_Y306	0.000758806	6	Afatinib,EGF,Erlotinib,SRMS Overexp
CAV1_Y14	BCAR1_Y410	0.000758806	6	Afatinib,EGF,Erlotinib,SRMS Overexp
CAV1_Y14	KDM5A_S1327	0.00085778	6	Pervanadate,RXDX-106 (pan-TAMi),Metformin
CAV1_Y14	SLC20A2_Y377	0.00085778	6	ARS 1620 (KRas-G12Ci),Erlotinib,Osimertinib,RXDX-106 (pan-TAMi),Metformin
CAV1_Y14	SEPTIN8_S10	0.000967284	6	Osimertinib+(AZR3/H1975),Osimertinib+(AZR4/H1975),Osteoblast induction,Rociletinib+(COR1/H1975),Rociletinib+(COR10/H1975),Metformin
CAV1_Y14	KRT80_S451	0.000967284	6	Pervanadate,RXDX-106 (pan-TAMi),Metformin
CAV1_Y14	FER_Y402	0.000967284	6	Erlotinib+EGF/EGF,EGF,SRMS Overexp,mutPIK3CA_E545K,Osimertinib+(AZR3/H1975),Osimertinib+(AZR4/H1975)
CAV1_Y14	CAV1_T15	0.000967284	6	Pervanadate,mutPIK3CA_E545K,Inf_S. aureus,Metformin
CAV1_Y14	ITCH_S240	0.000967284	6	COR1/H1975 cells,COR10/H1975 cells,Rociletinib+(COR1/H1975),Rociletinib+(COR10/H1975),RXDX-106 (pan-TAMi),Metformin
CAV1_Y14	RIF1_S1046	0.00108819	6	Safranal,BRAFV600E(OIS),JPH203 (LAT1i),Metformin
CAV1_Y14	NECTIN1_Y468	0.00108819	6	Erlotinib+EGF/EGF,Pervanadate,Afatinib+EGF/EGF,EGF,Osimertinib+(AZR3/H1975),Osimertinib+(AZR4/H1975)
CAV1_Y14	FANCE_S249	0.00108819	6	Pervanadate,EGF,Rociletinib+(COR1/H1975),Rociletinib+(COR10/H1975),Metformin
CAV1_Y14	KIAA1522_S979	0.00122144	6	Pervanadate,Rociletinib+(COR10/COR1),Rociletinib+(COR1/H1975),Rociletinib+(COR10/H1975),RXDX-106 (pan-TAMi)
CAV1_Y14	PLCL2_S1113	0.00122144	6	GLOBAL FGF10(GFP-APEX2 FGF10)/GLOBAL UT (GFP-APEX UT),GLOBAL FGF10(RAB11-APEX2 FGF10)/GLOBAL UT(GFP-APEX UT),Pervanadate,BRAFV600E(OIS)/BRAFV600E+sh-C/EBP(OISb),Metformin
CAV1_Y14	KIF20B_S1740	0.00122144	6	BRAFV600E(OIS)/BRAFV600E+sh-C/EBP(OISb),BRAFV600E(OIS),RXDX-106 (pan-TAMi),Metformin
CAV1_Y14	DOT1L_S1213	0.00122144	6	BRAFV600E(OIS),COR1/H1975 cells,COR10/H1975 cells,JPH203 (LAT1i),Osimertinib+(AZR3/H1975),Osimertinib+(AZR4/H1975)
CAV1_Y14	BCL9L_T936	0.00136802	6	BRAFV600E(OIS),COR1/H1975 cells,COR10/H1975 cells,Rociletinib+(COR1/H1975),Rociletinib+(COR10/H1975),Metformin
CAV1_Y14	ARHGAP39_S286	0.00136802	6	BRAFV600E(OIS)/BRAFV600E+sh-C/EBP(OISb),BRAFV600E(OIS),BRAFV600E+sh-C/EBP(OISb),RXDX-106 (pan-TAMi),Metformin
CAV1_Y14	CAV1_Y25	0.00136802	6	Afatinib/Erlotinib,Afatinib,ARS 1620 (KRas-G12Ci),JPH203 (LAT1i),Osimertinib+(AZR3/H1975),Osimertinib+(AZR4/H1975)
CAV1_Y14	LMNA_S66	0.00152896	6	Pervanadate,Safranal,Osimertinib+(AZR3/H1975),Osteoblast induction,Metformin
CAV1_Y14	SNX1_S72	0.00152896	6	COR1/H1975 cells,Osteoblast induction,Rociletinib+(COR1/H1975),Rociletinib+(COR10/H1975),Metformin
CAV1_Y14	CDK13_T1058	0.00170538	6	BRAFV600E+sh-C/EBP(OISb),Osimertinib+(AZR3/H1975),Osimertinib+(AZR4/H1975),Metformin
CAV1_Y14	MARCKS_S26	0.00170538	6	BRAFV600E(OIS)/BRAFV600E+sh-C/EBP(OISb),BRAFV600E(OIS),EGF,TGF-alpha,Metformin
CAV1_Y14	TANC2_S1545	0.00170538	6	GLOBAL FGF10(RAB11-APEX2 FGF10)/GLOBAL UT(GFP-APEX UT),Pervanadate,BRAFV600E(OIS)/BRAFV600E+sh-C/EBP(OISb),BRAFV600E(OIS),Metformin
CAV1_Y14	SRSF1_S234	0.00170538	6	mutKRT8_S73A/S73D,Osimertinib+(AZR3/H1975),RXDX-106 (pan-TAMi),TGF-alpha,Metformin
CAV1_Y14	ATRIP_S224	0.00189844	6	BRAFV600E+sh-C/EBP(OISb),JPH203 (LAT1i),mutKRT8_S73A/S73D,Rociletinib+(COR1/H1975),Rociletinib+(COR10/H1975),Metformin
CAV1_Y14	ATAD1_S322	0.00189844	6	COR1/H1975 cells,COR10/H1975 cells,RXDX-106 (pan-TAMi),Metformin
CAV1_Y14	NUP98_S839	0.00189844	6	BRAFV600E(OIS)/BRAFV600E+sh-C/EBP(OISb),BRAFV600E(OIS),BRAFV600E+sh-C/EBP(OISb),COR1/H1975 cells,Metformin
CAV1_Y14	MBD1_S297	0.00210938	6	mutKRT8_S73A/S73D,RXDX-106 (pan-TAMi),Metformin
CAV1_Y14	CRIP2_S115	0.00210938	6	Pervanadate,BRAFV600E+sh-C/EBP(OISb),COR1/H1975 cells,COR10/H1975 cells,Osimertinib+(AZR3/H1975),Osimertinib+(AZR4/H1975)
CAV1_Y14	TRIM28_S50	0.00210938	6	Osimertinib+(AZR3/H1975),Osimertinib+(AZR4/H1975),Osteoblast induction,RXDX-106 (pan-TAMi),Metformin
CAV1_Y14	TIMELESS_S1173	0.00210938	6	BRAFV600E(OIS)/BRAFV600E+sh-C/EBP(OISb),BRAFV600E(OIS),COR1/H1975 cells,COR10/H1975 cells,mutKRT8_S73A/S73D,RXDX-106 (pan-TAMi)
CAV1_Y14	SETD2_S131	0.00210938	6	BRAFV600E(OIS)/BRAFV600E+sh-C/EBP(OISb),BRAFV600E(OIS),COR1/H1975 cells,COR10/H1975 cells,JPH203 (LAT1i),Metformin
CAV1_Y14	DBF4_S359	0.00210938	6	BRAFV600E(OIS),BRAFV600E+sh-C/EBP(OISb),JPH203 (LAT1i),Rociletinib+(COR1/H1975),Metformin
CAV1_Y14	PLEKHG2_T445	0.00233949	6	BRAFV600E(OIS),BRAFV600E+sh-C/EBP(OISb),RXDX-106 (pan-TAMi),Metformin
CAV1_Y14	ADCY3_S525	0.00233949	6	BRAFV600E(OIS),BRAFV600E+sh-C/EBP(OISb),JPH203 (LAT1i),Metformin
CAV1_Y14	SMIM13_S60	0.00233949	6	Safranal,EGF,mutKRT8_S73A/S73D,Metformin
CAV1_Y14	L3MBTL2_S67	0.00233949	6	Pervanadate,Safranal,mutKRT8_S73A/S73D,Metformin
CAV1_Y14	NSD1_S486	0.00233949	6	BRAFV600E(OIS),RXDX-106 (pan-TAMi),Metformin
CAV1_Y14	NSD1_S483	0.00233949	6	BRAFV600E(OIS)/BRAFV600E+sh-C/EBP(OISb),BRAFV600E(OIS),RXDX-106 (pan-TAMi),Metformin
CAV1_Y14	KAT7_S111	0.00233949	6	Safranal,BRAFV600E(OIS)/BRAFV600E+sh-C/EBP(OISb),BRAFV600E(OIS),RXDX-106 (pan-TAMi),Metformin
CAV1_Y14	PKP4_S281	0.00259015	6	GLOBAL FGF10(RAB11-APEX2 FGF10)/GLOBAL UT(GFP-APEX UT),Rociletinib+(COR10/COR1),BRAFV600E+sh-C/EBP(OISb),Rociletinib+(COR1/H1975),Rociletinib+(COR10/H1975),Metformin
CAV1_Y14	SUPT6H_T1523	0.00259015	6	Pervanadate,BRAFV600E(OIS),RXDX-106 (pan-TAMi),Metformin
CAV1_Y14	CCDC137_S19	0.0028628	6	GLOBAL FGF10(RAB11-APEX2 FGF10)/GLOBAL UT(GFP-APEX UT),JPH203 (LAT1i),RXDX-106 (pan-TAMi),Metformin
CAV1_Y14	NPDC1_S229	0.0028628	6	Cobimetinib+Pictilisib,JPH203 (LAT1i),RXDX-106 (pan-TAMi),Metformin
CAV1_Y14	KMT2A_S3511	0.0028628	6	mutKRT8_S73A/S73D,RXDX-106 (pan-TAMi),Metformin
CAV1_Y14	SMC4_S41	0.00315895	6	BRAFV600E(OIS)/BRAFV600E+sh-C/EBP(OISb),BRAFV600E(OIS),BRAFV600E+sh-C/EBP(OISb),COR1/H1975 cells,COR10/H1975 cells,Metformin
CAV1_Y14	PHLDB2_S980	0.00315895	6	Safranal,BRAFV600E(OIS),Osimertinib+(AZR3/H1975),Osimertinib+(AZR4/H1975),Rociletinib+(COR1/H1975),Metformin
CAV1_Y14	AHDC1_S596	0.00315895	6	Pervanadate,Safranal,COR1/H1975 cells,COR10/H1975 cells,Osteoblast induction,Metformin
CAV1_Y14	ESCO2_S244	0.0034802	6	Safranal,RXDX-106 (pan-TAMi),Metformin
CAV1_Y14	SIPA1L1_S208	0.0034802	6	Safranal,BRAFV600E+sh-C/EBP(OISb),RXDX-106 (pan-TAMi),Metformin
CAV1_Y14	ARHGEF12_S41	0.0034802	6	GLOBAL FGF10(RAB11-APEX2 FGF10)/GLOBAL UT(GFP-APEX UT),Safranal,BRAFV600E(OIS),Osteoblast induction,Metformin
CAV1_Y14	ATF7IP_S559	0.0034802	6	Safranal,RXDX-106 (pan-TAMi),Metformin
CAV1_Y14	GIT1_S388	0.0034802	6	EGF,mutKRT8_S73A/S73D,TGF-alpha,Metformin
CAV1_Y14	XRCC6_T455	0.0034802	6	GLOBAL FGF10(RAB11-APEX2 FGF10)/GLOBAL UT(GFP-APEX UT),BRAFV600E+sh-C/EBP(OISb),Osimertinib+(AZR3/H1975),Metformin
CAV1_Y14	PARD3_Y489	0.0035609	6	Erlotinib,mutKRAS_G13D,SRMS Overexp,Osimertinib+(AZR3/H1975),Osimertinib+(AZR4/H1975)
CAV1_Y14	ERBIN_Y1042	0.0035609	6	ARS 1620 (KRas-G12Ci),mutKRAS_G13D,Osimertinib+(AZR3/H1975),Osimertinib+(AZR4/H1975),RXDX-106 (pan-TAMi)
CAV1_Y14	PLEKHA5_Y436	0.0035609	6	EGF,mutKRAS_G13D,Rociletinib+(COR1/H1975),Rociletinib+(COR10/H1975),RXDX-106 (pan-TAMi),Metformin
CAV1_Y14	VTI1B_Y115	0.0035609	6	Pervanadate,Afatinib+EGF/EGF,Afatinib+EGF,ARS 1620 (KRas-G12Ci),mutKRAS_G12D,mutKRAS_G13D
CAV1_Y14	TEC_Y519	0.0035609	6	Safranal,Erlotinib,mutKRAS_G12D,mutKRAS_G13D,Osimertinib,Regorafenib+Vemurafenib+GDC-0994 (ERKi)
CAV1_Y14	DSG2_Y968	0.0035609	6	Pervanadate,Afatinib,Erlotinib,SRMS Overexp,Regorafenib+Vemurafenib+GDC-0994 (ERKi),Metformin
CAV1_Y14	ENO1_Y44	0.0035609	6	Afatinib+EGF/EGF,Afatinib+EGF,Erlotinib,mutKRAS_G12D,SRMS Overexp,Rociletinib+(COR1/H1975)
CAV1_Y14	CIT_S440	0.00382822	6	BRAFV600E(OIS)/BRAFV600E+sh-C/EBP(OISb),BRAFV600E(OIS),BRAFV600E+sh-C/EBP(OISb),RXDX-106 (pan-TAMi),Metformin
CAV1_Y14	TMEM87A_S540	0.00382822	6	Osimertinib+(AZR3/H1975),Osimertinib+(AZR4/H1975),RXDX-106 (pan-TAMi),Metformin
CAV1_Y14	PKP4_Y1094	0.00400669	6	mutKRAS_G13D,SRMS Overexp,Regorafenib+Vemurafenib+GDC-0994 (ERKi),RXDX-106 (pan-TAMi),Metformin
CAV1_Y14	RALY_S288	0.00420476	6	mutKRT8_S73A/S73D,Osimertinib+(AZR3/H1975),Osimertinib+(AZR4/H1975),RXDX-106 (pan-TAMi),Metformin
CAV1_Y14	PFKFB2_S483	0.00420476	6	GLOBAL FGF10(GFP-APEX2 FGF10)/GLOBAL UT (GFP-APEX UT),Cobimetinib+Pictilisib,COR1/H1975 cells,COR10/H1975 cells,RXDX-106 (pan-TAMi),Metformin
CAV1_Y14	BRD2_S298	0.00461168	6	Osteoblast induction,RXDX-106 (pan-TAMi),Metformin
CAV1_Y14	TP53BP1_S1462	0.00461168	6	Safranal,mutKRT8_S73A/S73D,Inf_S. aureus,Metformin
CAV1_Y14	UBE2O_S401	0.00461168	6	BRAFV600E+sh-C/EBP(OISb),RXDX-106 (pan-TAMi),Metformin
CAV1_Y14	ZNF687_S433	0.00461168	6	COR1/H1975 cells,Rociletinib+(COR1/H1975),Rociletinib+(COR10/H1975),RXDX-106 (pan-TAMi),Metformin
CAV1_Y14	LPIN1_S162	0.00505088	6	Pervanadate,Safranal,Osimertinib+(AZR3/H1975),Osimertinib+(AZR4/H1975),Metformin
CAV1_Y14	ORC2_T226	0.0055244	6	BRAFV600E(OIS)/BRAFV600E+sh-C/EBP(OISb),BRAFV600E(OIS),JPH203 (LAT1i),Metformin
CAV1_Y14	LMNB2_S421	0.0055244	6	Safranal,JPH203 (LAT1i),RXDX-106 (pan-TAMi),Metformin
CAV1_Y14	PI4KA_S256	0.00562118	6	Pervanadate,Safranal,COR1/H1975 cells,COR10/H1975 cells,RXDX-106 (pan-TAMi),Metformin
CAV1_Y14	LIMA1_S373	0.00603435	6	Safranal,BRAFV600E+sh-C/EBP(OISb),JPH203 (LAT1i),Metformin
CAV1_Y14	DAG1_T790	0.00603435	6	BRAFV600E(OIS)/BRAFV600E+sh-C/EBP(OISb),BRAFV600E(OIS),BRAFV600E+sh-C/EBP(OISb),JPH203 (LAT1i),Osteoblast induction,Metformin
CAV1_Y14	CCNL1_S342	0.00603435	6	Safranal,RXDX-106 (pan-TAMi),Metformin
CAV1_Y14	ORC1_S273	0.00603435	6	COR10/COR1 cells,COR1/H1975 cells,COR10/H1975 cells,JPH203 (LAT1i),Metformin
CAV1_Y14	ZNF687_S253	0.00658293	6	Safranal,COR1/H1975 cells,COR10/H1975 cells,Osimertinib+(AZR3/H1975),Osimertinib+(AZR4/H1975),Metformin
CAV1_Y14	KIF21A_S1239	0.00658293	6	BRAFV600E+sh-C/EBP(OISb),COR1/H1975 cells,COR10/H1975 cells,Rociletinib+(COR1/H1975),Rociletinib+(COR10/H1975),Metformin
CAV1_Y14	FAM83H_S870	0.00658293	6	Pervanadate,JPH203 (LAT1i),Osimertinib+(AZR3/H1975),Osimertinib+(AZR4/H1975),Metformin
CAV1_Y14	MKI67_S1983	0.00658293	6	Pervanadate,Safranal,COR1/H1975 cells,JPH203 (LAT1i),Metformin
CAV1_Y14	AKAP11_S433	0.00717244	6	Safranal,BRAFV600E(OIS)/BRAFV600E+sh-C/EBP(OISb),BRAFV600E(OIS),JPH203 (LAT1i),Osteoblast induction,Metformin
CAV1_Y14	ARHGAP29_S519	0.0077227	6	Pervanadate,BRAFV600E+sh-C/EBP(OISb),COR1/H1975 cells,COR10/H1975 cells,Metformin
CAV1_Y14	KLF3_S250	0.0078053	6	JPH203 (LAT1i),mutKRT8_S73A/S73D,RXDX-106 (pan-TAMi),Metformin
CAV1_Y14	SIPA1L3_S1544	0.00848403	6	Pervanadate,Safranal,BRAFV600E(OIS)/BRAFV600E+sh-C/EBP(OISb),BRAFV600E(OIS),Metformin
CAV1_Y14	TRIM2_S428	0.00848403	6	Pervanadate,BRAFV600E+sh-C/EBP(OISb),Osimertinib+(AZR3/H1975),Osimertinib+(AZR4/H1975),Metformin
CAV1_Y14	BRIP1_S1032	0.00921123	6	BRAFV600E(OIS)/BRAFV600E+sh-C/EBP(OISb),BRAFV600E(OIS),mutKRT8_S73A/S73D,Metformin
CAV1_Y14	MARK2_S456	0.00921123	6	GLOBAL FGF10(RAB11-APEX2 FGF10)/GLOBAL UT(GFP-APEX UT),COR1/H1975 cells,COR10/H1975 cells,Rociletinib+(COR1/H1975),Rociletinib+(COR10/H1975),Metformin
CAV1_Y14	DDX59_S160	0.00921123	6	GLOBAL FGF10(RAB11-APEX2 FGF10)/GLOBAL UT(GFP-APEX UT),BRAFV600E(OIS)/BRAFV600E+sh-C/EBP(OISb),BRAFV600E(OIS),COR1/H1975 cells,COR10/H1975 cells,Metformin
CAV1_Y14	MAP1A_S527	0.00944383	6	BRAFV600E(OIS)/BRAFV600E+sh-C/EBP(OISb),Cobimetinib+Pictilisib,EGF,RXDX-106 (pan-TAMi),TGF-alpha
CAV1_Y14	ATXN2L_S559	0.00944383	6	Pervanadate,BRAFV600E+sh-C/EBP(OISb),COR1/H1975 cells,COR10/H1975 cells,Metformin
CAV1_Y14	FARP1_T24	0.0108221	6	GLOBAL FGF10(RAB11-APEX2 FGF10)/GLOBAL UT(GFP-APEX UT),Safranal,Cobimetinib+Pictilisib,Metformin
CAV1_Y14	DNTTIP2_S117	0.0108221	6	Pervanadate,BRAFV600E(OIS)/BRAFV600E+sh-C/EBP(OISb),BRAFV600E(OIS),BRAFV600E+sh-C/EBP(OISb),RXDX-106 (pan-TAMi)
CAV1_Y14	GTF3C3_S43	0.011459	6	BRAFV600E(OIS),JPH203 (LAT1i),Osimertinib+(AZR3/H1975),Osimertinib+(AZR4/H1975),Metformin
CAV1_Y14	USP10_S576	0.0125878	6	Cobimetinib+Pictilisib,mutKRT8_S73A/S73D,RXDX-106 (pan-TAMi),Metformin
CAV1_Y14	HLA-A_S359	0.0125878	6	Pervanadate,BRAFV600E(OIS),JPH203 (LAT1i),RXDX-106 (pan-TAMi),Inf_S. aureus
CAV1_Y14	SPAG9_S183	0.0136741	6	BRAFV600E(OIS)/BRAFV600E+sh-C/EBP(OISb),BRAFV600E(OIS),COR1/H1975 cells,mutKRT8_S73A/S73D,Rociletinib+(COR1/H1975),Metformin
CAV1_Y14	SCAF1_S548	0.0136741	6	BRAFV600E(OIS),JPH203 (LAT1i),mutKRT8_S73A/S73D,Inf_S. aureus,Metformin
CAV1_Y14	CENPC_S177	0.0138034	6	Safranal,BRAFV600E(OIS)/BRAFV600E+sh-C/EBP(OISb),BRAFV600E(OIS),JPH203 (LAT1i),Metformin
CAV1_Y14	RPRD2_S593	0.0138034	6	Cobimetinib+Pictilisib,COR1/H1975 cells,COR10/H1975 cells,Inf_S. aureus,Metformin
CAV1_Y14	MAP3K20_S633	0.0138034	6	BRAFV600E(OIS),BRAFV600E+sh-C/EBP(OISb),COR1/H1975 cells,RXDX-106 (pan-TAMi),Metformin
CAV1_Y14	CHAF1B_S429	0.0147536	6	Pervanadate,BRAFV600E+sh-C/EBP(OISb),JPH203 (LAT1i),Osimertinib+(AZR3/H1975),Osimertinib+(AZR4/H1975),Metformin
CAV1_Y14	ATL3_S535	0.0151106	6	GLOBAL FGF10(RAB11-APEX2 FGF10)/GLOBAL UT(GFP-APEX UT),Pervanadate,Safranal,JPH203 (LAT1i),RXDX-106 (pan-TAMi)
CAV1_Y14	PLCB3_S537	0.0151106	6	GLOBAL FGF10(GFP-APEX2 FGF10)/GLOBAL UT (GFP-APEX UT),GLOBAL FGF10(RAB11-APEX2 FGF10)/GLOBAL UT(GFP-APEX UT),Pervanadate,BRAFV600E+sh-C/EBP(OISb),Metformin
CAV1_Y14	JPT1_T54	0.0151106	6	Safranal,COR1/H1975 cells,COR10/H1975 cells,EGF,Metformin
CAV1_Y14	DOCK10_S1292	0.0165143	6	BRAFV600E(OIS)/BRAFV600E+sh-C/EBP(OISb),BRAFV600E+sh-C/EBP(OISb),Osimertinib+(AZR3/H1975),RXDX-106 (pan-TAMi),Metformin
CAV1_Y14	LMNB2_S424	0.0165143	6	Pervanadate,Safranal,Osimertinib+(AZR3/H1975),Osimertinib+(AZR4/H1975),Metformin
CAV1_Y14	PHC3_T609	0.0165143	6	Rociletinib+(COR10/COR1),BRAFV600E(OIS),mutKRT8_S73A/S73D,Rociletinib+(COR1/H1975),Rociletinib+(COR10/H1975),Metformin
CAV1_Y14	NAP1L4_S5	0.0171266	6	EGF,Osteoblast induction,Metformin
CAV1_Y14	RRP36_S73	0.0180194	6	BRAFV600E+sh-C/EBP(OISb),JPH203 (LAT1i),RXDX-106 (pan-TAMi),Metformin
CAV1_Y14	GTF3C1_S739	0.0196312	6	Inf_S. aureus,BRAFV600E(OIS)/BRAFV600E+sh-C/EBP(OISb),BRAFV600E(OIS),mutKRT8_S73A/S73D,Metformin
CAV1_Y14	CEP152_S1461	0.0196312	6	BRAFV600E(OIS),Osteoblast induction,RXDX-106 (pan-TAMi),Metformin
CAV1_Y14	ZC3H11A_S759	0.0196312	6	GLOBAL FGF10(GFP-APEX2 FGF10)/GLOBAL UT (GFP-APEX UT),GLOBAL FGF10(RAB11-APEX2 FGF10)/GLOBAL UT(GFP-APEX UT),Inf_S. aureus,Safranal,Metformin
CAV1_Y14	MTDH_T143	0.0213547	6	Pervanadate,Safranal,BRAFV600E(OIS)/BRAFV600E+sh-C/EBP(OISb),JPH203 (LAT1i),Metformin
CAV1_Y14	SCRIB_S1508	0.0213547	6	Osimertinib+(AZR3/H1975),Osteoblast induction,Inf_S. aureus,Metformin
CAV1_Y14	CHD1_S1677	0.0213547	6	Pervanadate,Safranal,Osteoblast induction,RXDX-106 (pan-TAMi),Metformin
CAV1_Y14	MAP1A_S1818	0.0231955	6	BRAFV600E(OIS)/BRAFV600E+sh-C/EBP(OISb),BRAFV600E(OIS),BRAFV600E+sh-C/EBP(OISb),Cobimetinib+Pictilisib,Osteoblast induction,Metformin
CAV1_Y14	PPP1R14B_S32	0.0231955	6	Pervanadate,BRAFV600E+sh-C/EBP(OISb),COR1/H1975 cells,Osimertinib+(AZR3/H1975),RXDX-106 (pan-TAMi)
CAV1_Y14	GRIPAP1_S692	0.0231955	6	Cobimetinib+Pictilisib,mutKRT8_S73A/S73D,Osteoblast induction,Metformin
CAV1_Y14	WDR43_S431	0.0251589	6	BRAFV600E+sh-C/EBP(OISb),RXDX-106 (pan-TAMi),Inf_S. aureus,Metformin
CAV1_Y14	KANK2_S540	0.0251589	6	Safranal,Cobimetinib+Pictilisib,Osimertinib+(AZR3/H1975),Osimertinib+(AZR4/H1975),RXDX-106 (pan-TAMi),Metformin
CAV1_Y14	RPRD2_T723	0.0251589	6	COR1/H1975 cells,COR10/H1975 cells,EGF,mutKRT8_S73A/S73D,Inf_S. aureus,Metformin
CAV1_Y14	PDS5B_T1370	0.0272507	6	BRAFV600E(OIS),mutKRT8_S73A/S73D,RXDX-106 (pan-TAMi),Metformin
CAV1_Y14	EZH2_T487	0.0294764	6	Safranal,BRAFV600E(OIS),BRAFV600E+sh-C/EBP(OISb),COR1/H1975 cells,COR10/H1975 cells,Metformin
CAV1_Y14	SRRM2_S424	0.0294764	6	Pervanadate,Safranal,BRAFV600E(OIS),JPH203 (LAT1i),Metformin
CAV1_Y14	LMNA_S403	0.0398371	6	Safranal,JPH203 (LAT1i),Osteoblast induction,RXDX-106 (pan-TAMi),Metformin
CAV1_Y14	PYGO2_T302	0.0428218	6	COR1/H1975 cells,JPH203 (LAT1i),Osimertinib+(AZR3/H1975),Inf_S. aureus,Metformin
CAV1_Y14	LMNA_S406	0.0459767	6	Safranal,BRAFV600E(OIS),JPH203 (LAT1i),mutKRT8_S73A/S73D,Metformin
CAV1_Y14	EPB41_Y660	6.96331e-05	5.5	Erlotinib+EGF/EGF,Afatinib/Erlotinib,Afatinib,EGF,Erlotinib,SRMS Overexp,Osimertinib+(AZR3/H1975),Osimertinib+(AZR4/H1975),RXDX-106 (pan-TAMi)
CAV1_Y14	PKP4_Y1168	0.000106839	5.5	Erlotinib+EGF/EGF,Afatinib/Erlotinib,Afatinib,Afatinib+EGF/EGF,COR1/H1975 cells,COR10/H1975 cells,EGF,SRMS Overexp,JPH203 (LAT1i),Regorafenib+Vemurafenib+GDC-0994 (ERKi),Metformin
CAV1_Y14	LIG3_S210	0.000828092	5.5	BRAFV600E(OIS)/BRAFV600E+sh-C/EBP(OISb),BRAFV600E(OIS),BRAFV600E+sh-C/EBP(OISb),COR1/H1975 cells,COR10/H1975 cells,mutKRT8_S73A/S73D,Osteoblast induction,Rociletinib+(COR1/H1975),Rociletinib+(COR10/H1975),Metformin
CAV1_Y14	CDC23_S588	0.00134334	5.5	COR10/COR1 cells,BRAFV600E(OIS)/BRAFV600E+sh-C/EBP(OISb),BRAFV600E(OIS),Cobimetinib+Pictilisib,COR1/H1975 cells,COR10/H1975 cells,EGF,Rociletinib+(COR1/H1975),Rociletinib+(COR10/H1975),Inf_S. aureus,TGF-alpha
CAV1_Y14	ADAM9_S758	0.00245747	5.5	Pervanadate,BRAFV600E(OIS)/BRAFV600E+sh-C/EBP(OISb),BRAFV600E+sh-C/EBP(OISb),COR1/H1975 cells,COR10/H1975 cells,EGF,Rociletinib+(COR1/H1975),TGF-alpha,Metformin
CAV1_Y14	DPF2_S142	0.00375865	5.5	Safranal,COR1/H1975 cells,COR10/H1975 cells,EGF,Osteoblast induction,Rociletinib+(COR1/H1975),Rociletinib+(COR10/H1975),RXDX-106 (pan-TAMi),TGF-alpha,Metformin
CAV1_Y14	CHAMP1_S204	0.0187117	5.5	COR10/COR1 cells,Safranal,BRAFV600E(OIS),COR1/H1975 cells,COR10/H1975 cells,JPH203 (LAT1i),Osimertinib+(AZR3/H1975),Osimertinib+(AZR4/H1975),Rociletinib+(COR1/H1975),Rociletinib+(COR10/H1975),Metformin
CAV1_Y14	CDV3_Y244	5.82806e-07	5.33333	Erlotinib+EGF/EGF,Pervanadate,Afatinib/Erlotinib,Afatinib,Afatinib+EGF/EGF,Afatinib+EGF,Erlotinib,mutKRAS_G13D,SRMS Overexp,Osimertinib,Osimertinib+(AZR3/H1975),Osimertinib+(AZR4/H1975),Regorafenib+Vemurafenib+GDC-0994 (ERKi),RXDX-106 (pan-TAMi),Inf_S. aureus
CAV1_Y14	CAV1_Y6	2.97956e-06	5.33333	GLOBAL FGF10(RAB11-APEX2 FGF10)/GLOBAL UT(GFP-APEX UT),Pervanadate,Rociletinib+(COR10/COR1),Afatinib/Erlotinib,Afatinib,COR1/H1975 cells,COR10/H1975 cells,Erlotinib,mutKRAS_G13D,JPH203 (LAT1i),Osimertinib,Osimertinib+(AZR3/H1975),Osimertinib+(AZR4/H1975),Rociletinib+(COR1/H1975),Rociletinib+(COR10/H1975)
CAV1_Y14	ABI1_Y213	0.000258842	5	EGF,Erlotinib,mutKRAS_G13D,SRMS Overexp,Osimertinib+(AZR3/H1975),Osimertinib+(AZR4/H1975),RXDX-106 (pan-TAMi),Metformin
CAV1_Y14	ELF4_S188	0.000375969	5	BRAFV600E(OIS),COR1/H1975 cells,COR10/H1975 cells,EGF,JPH203 (LAT1i),Rociletinib+(COR1/H1975),Rociletinib+(COR10/H1975),RXDX-106 (pan-TAMi),Metformin
CAV1_Y14	PLEKHG3_S76	0.00045031	5	GLOBAL FGF10(RAB11-APEX2 FGF10)/GLOBAL UT(GFP-APEX UT),BRAFV600E+sh-C/EBP(OISb),COR1/H1975 cells,COR10/H1975 cells,Osimertinib+(AZR3/H1975),Osimertinib+(AZR4/H1975),Rociletinib+(COR1/H1975),Rociletinib+(COR10/H1975),Metformin
CAV1_Y14	TMBIM1_S81	0.00104917	5	GLOBAL FGF10(RAB11-APEX2 FGF10)/GLOBAL UT(GFP-APEX UT),Safranal,COR1/H1975 cells,COR10/H1975 cells,mutKRT8_S73A/S73D,Rociletinib+(COR1/H1975),Rociletinib+(COR10/H1975),Metformin
CAV1_Y14	MCM3AP_S527	0.00393571	5	GLOBAL FGF10(GFP-APEX2 FGF10)/GLOBAL UT (GFP-APEX UT),Safranal,COR1/H1975 cells,COR10/H1975 cells,Osteoblast induction,Rociletinib+(COR1/H1975),Rociletinib+(COR10/H1975),RXDX-106 (pan-TAMi),Metformin
CAV1_Y14	BET1_S50	0.00449697	5	GLOBAL FGF10(GFP-APEX2 FGF10)/GLOBAL UT (GFP-APEX UT),GLOBAL FGF10(RAB11-APEX2 FGF10)/GLOBAL UT(GFP-APEX UT),Pervanadate,Rociletinib+(COR10/COR1),Safranal,COR1/H1975 cells,COR10/H1975 cells,Rociletinib+(COR1/H1975),Rociletinib+(COR10/H1975),Metformin
CAV1_Y14	NAP1L4_T51	0.00449697	5	Pervanadate,Safranal,BRAFV600E(OIS),EGF,JPH203 (LAT1i),Inf_S. aureus,TGF-alpha,Metformin
CAV1_Y14	RALGPS2_S329	0.00449697	5	Rociletinib+(COR10/COR1),BRAFV600E+sh-C/EBP(OISb),Cobimetinib+Pictilisib,COR1/H1975 cells,COR10/H1975 cells,Osimertinib+(AZR4/H1975),Rociletinib+(COR1/H1975),Rociletinib+(COR10/H1975),Metformin
CAV1_Y14	CLIP1_S204	0.0058285	5	BRAFV600E(OIS)/BRAFV600E+sh-C/EBP(OISb),BRAFV600E+sh-C/EBP(OISb),COR1/H1975 cells,COR10/H1975 cells,mutKRT8_S73A/S73D,Rociletinib+(COR10/H1975),RXDX-106 (pan-TAMi),Metformin
CAV1_Y14	KHDRBS1_S20	0.00748457	5	GLOBAL FGF10(RAB11-APEX2 FGF10)/GLOBAL UT(GFP-APEX UT),Inf_S. aureus,Safranal,Cobimetinib+Pictilisib,COR1/H1975 cells,RXDX-106 (pan-TAMi),Metformin
CAV1_Y14	SCRIB_S853	0.00952682	5	GLOBAL FGF10(GFP-APEX2 FGF10)/GLOBAL UT (GFP-APEX UT),GLOBAL FGF10(RAB11-APEX2 FGF10)/GLOBAL UT(GFP-APEX UT),BRAFV600E(OIS)/BRAFV600E+sh-C/EBP(OISb),BRAFV600E(OIS),Osimertinib+(AZR3/H1975),Osimertinib+(AZR4/H1975),Osteoblast induction,Rociletinib+(COR1/H1975),Rociletinib+(COR10/H1975),Metformin
CAV1_Y14	PLEC_T4030	0.0134688	5	Pervanadate,Safranal,BRAFV600E+sh-C/EBP(OISb),COR1/H1975 cells,COR10/H1975 cells,Osimertinib+(AZR3/H1975),Rociletinib+(COR1/H1975),Rociletinib+(COR10/H1975),Metformin
CAV1_Y14	PI4K2A_S51	0.0187085	5	Pervanadate,COR1/H1975 cells,Osimertinib+(AZR3/H1975),Osimertinib+(AZR4/H1975),Rociletinib+(COR1/H1975),Rociletinib+(COR10/H1975),RXDX-106 (pan-TAMi),Metformin
CAV1_Y14	PAK2_S141	0.0282614	5	Pervanadate,BRAFV600E+sh-C/EBP(OISb),Cobimetinib+Pictilisib,COR1/H1975 cells,COR10/H1975 cells,Osimertinib+(AZR3/H1975),Osimertinib+(AZR4/H1975),RXDX-106 (pan-TAMi),Metformin
CAV1_Y14	LMNA_S390	0.0311959	5	Safranal,BRAFV600E(OIS)/BRAFV600E+sh-C/EBP(OISb),BRAFV600E(OIS),COR1/H1975 cells,COR10/H1975 cells,JPH203 (LAT1i),Rociletinib+(COR1/H1975),Rociletinib+(COR10/H1975),Metformin
CAV1_Y14	RPL6_Y282	0.00235081	5	mutKRAS_G12D,mutKRAS_G13D,SRMS Overexp,Regorafenib+Vemurafenib+GDC-0994 (ERKi)
CAV1_Y14	MINK1_Y906	0.00235081	5	Afatinib,Erlotinib,Erlotinib+EGF/EGF,mutKRAS_G13D,Regorafenib+Vemurafenib+GDC-0994 (ERKi)
CAV1_Y14	PRP4K_S852	0.00260633	5	EGF,mutPIK3CA_E545K,Regorafenib+Vemurafenib+GDC-0994 (ERKi)
CAV1_Y14	SMAGP_Y95	0.00260633	5	GLOBAL FGF10(GFP-APEX2 FGF10)/GLOBAL UT (GFP-APEX UT),GLOBAL FGF10(RAB11-APEX2 FGF10)/GLOBAL UT(GFP-APEX UT),Afatinib/Erlotinib,Afatinib,Regorafenib+Vemurafenib+GDC-0994 (ERKi)
CAV1_Y14	BRD1_S1052	0.0028836	5	GLOBAL FGF10(RAB11-APEX2 FGF10)/GLOBAL UT(GFP-APEX UT),RXDX-106 (pan-TAMi),Metformin
CAV1_Y14	F2R_Y420	0.0028836	5	ARS 1620 (KRas-G12Ci),BRAFV600E+sh-C/EBP(OISb),SRMS Overexp,RXDX-106 (pan-TAMi)
CAV1_Y14	WDR62_S33	0.00318398	5	BRAFV600E(OIS)/BRAFV600E+sh-C/EBP(OISb),BRAFV600E(OIS),COR1/H1975 cells,COR10/H1975 cells,Metformin
CAV1_Y14	BCLAF3_S17	0.00318398	5	Osteoblast induction,RXDX-106 (pan-TAMi),Metformin
CAV1_Y14	MPP5_Y243	0.00318398	5	Pervanadate,mutKRAS_G12D,mutKRAS_G13D,SRMS Overexp
CAV1_Y14	EPB41L2_Y88	0.00318398	5	GLOBAL FGF10(RAB11-APEX2 FGF10)/GLOBAL UT(GFP-APEX UT),Pervanadate,Osimertinib+(AZR3/H1975),Osimertinib+(AZR4/H1975),RXDX-106 (pan-TAMi)
CAV1_Y14	LSR_Y328	0.00318398	5	Erlotinib,mutKRAS_G12D,mutKRAS_G13D,Osimertinib,Metformin
CAV1_Y14	CTNND1_Y280	0.00318398	5	EGF,Afatinib+EGF/EGF,mutPIK3CA_E545K,mutPIK3CA_H1047R,Metformin
CAV1_Y14	MYO1C_S864	0.00318398	5	BRAFV600E(OIS),COR1/H1975 cells,COR10/H1975 cells,Osimertinib+(AZR3/H1975),Metformin
CAV1_Y14	ARHGAP39_S173	0.00318398	5	Pervanadate,JPH203 (LAT1i),Metformin
CAV1_Y14	PKM_Y370	0.00318398	5	Pervanadate,mutKRAS_G12D,mutKRAS_G13D,SRMS Overexp,Metformin
CAV1_Y14	FAM171A1_S460	0.00350887	5	JPH203 (LAT1i),Osimertinib+(AZR3/H1975),Osimertinib+(AZR4/H1975),Metformin
CAV1_Y14	ACTB_Y198	0.00350887	5	mutKRAS_G12D,mutKRAS_G13D,SRMS Overexp,Metformin
CAV1_Y14	ARHGEF7_S703	0.00350887	5	GLOBAL FGF10(RAB11-APEX2 FGF10)/GLOBAL UT(GFP-APEX UT),BRAFV600E(OIS),BRAFV600E+sh-C/EBP(OISb),Metformin
CAV1_Y14	KMT2C_S4034	0.00350887	5	Safranal,JPH203 (LAT1i),Metformin
CAV1_Y14	ABCC3_S911	0.00350887	5	GLOBAL FGF10(GFP-APEX2 FGF10)/GLOBAL UT (GFP-APEX UT),GLOBAL FGF10(RAB11-APEX2 FGF10)/GLOBAL UT(GFP-APEX UT),Safranal,Metformin
CAV1_Y14	TNRC18_S1359	0.00350887	5	GLOBAL FGF10(RAB11-APEX2 FGF10)/GLOBAL UT(GFP-APEX UT),COR1/H1975 cells,COR10/H1975 cells,Metformin
CAV1_Y14	POLE_S1940	0.00350887	5	BRAFV600E+sh-C/EBP(OISb),RXDX-106 (pan-TAMi),Metformin
CAV1_Y14	BRD1_S1055	0.00350887	5	GLOBAL FGF10(RAB11-APEX2 FGF10)/GLOBAL UT(GFP-APEX UT),RXDX-106 (pan-TAMi),Metformin
CAV1_Y14	MYH9_T1151	0.00350887	5	Pervanadate,BRAFV600E+sh-C/EBP(OISb),EGF,TGF-alpha
CAV1_Y14	NACA_T2022	0.00350887	5	EGF,Osteoblast induction,Metformin
CAV1_Y14	USP9X_S2547	0.00350887	5	Rociletinib+(COR1/H1975),Rociletinib+(COR10/H1975),RXDX-106 (pan-TAMi),Metformin
CAV1_Y14	PDLIM7_S78	0.00385976	5	BRAFV600E(OIS)/BRAFV600E+sh-C/EBP(OISb),BRAFV600E(OIS),RXDX-106 (pan-TAMi),Metformin
CAV1_Y14	MSL2_S447	0.00385976	5	COR1/H1975 cells,COR10/H1975 cells,JPH203 (LAT1i),Metformin
CAV1_Y14	RPS2_Y133	0.00385976	5	Erlotinib+EGF/EGF,EGF,mutKRAS_G12D,mutKRAS_G13D,SRMS Overexp
CAV1_Y14	NUFIP1_S403	0.00385976	5	BRAFV600E(OIS)/BRAFV600E+sh-C/EBP(OISb),BRAFV600E(OIS),COR1/H1975 cells,COR10/H1975 cells,JPH203 (LAT1i)
CAV1_Y14	DNTTIP2_S148	0.00385976	5	Safranal,Cobimetinib+Pictilisib,Metformin
CAV1_Y14	MPRIP_S377	0.00385976	5	Pervanadate,JPH203 (LAT1i),Metformin
CAV1_Y14	FAM171A1_S525	0.00385976	5	Pervanadate,BRAFV600E(OIS),BRAFV600E+sh-C/EBP(OISb),Metformin
CAV1_Y14	ITSN1_S986	0.00385976	5	BRAFV600E+sh-C/EBP(OISb),RXDX-106 (pan-TAMi),Metformin
CAV1_Y14	PHIP_T1480	0.00423817	5	JPH203 (LAT1i),RXDX-106 (pan-TAMi),Metformin
CAV1_Y14	CTNNAL1_S538	0.00423817	5	Cobimetinib+Pictilisib,COR1/H1975 cells,Rociletinib+(COR1/H1975),Rociletinib+(COR10/H1975),Metformin
CAV1_Y14	PTK2_S840	0.00423817	5	BRAFV600E(OIS)/BRAFV600E+sh-C/EBP(OISb),BRAFV600E(OIS),BRAFV600E+sh-C/EBP(OISb),COR1/H1975 cells,Metformin
CAV1_Y14	CCZ1_S266	0.00423817	5	Pervanadate,Cobimetinib+Pictilisib,Osimertinib+(AZR3/H1975),Osimertinib+(AZR4/H1975),RXDX-106 (pan-TAMi)
CAV1_Y14	MIIP_S303	0.00423817	5	Pervanadate,JPH203 (LAT1i),RXDX-106 (pan-TAMi),Metformin
CAV1_Y14	DST_S2671	0.00423817	5	Pervanadate,Safranal,BRAFV600E(OIS)/BRAFV600E+sh-C/EBP(OISb),BRAFV600E(OIS),BRAFV600E+sh-C/EBP(OISb)
CAV1_Y14	FNBP4_T517	0.00423817	5	GLOBAL FGF10(RAB11-APEX2 FGF10)/GLOBAL UT(GFP-APEX UT),Safranal,BRAFV600E+sh-C/EBP(OISb),RXDX-106 (pan-TAMi)
CAV1_Y14	LIN54_S635	0.00423817	5	JPH203 (LAT1i),RXDX-106 (pan-TAMi),Metformin
CAV1_Y14	RNF123_S675	0.00423817	5	GLOBAL FGF10(RAB11-APEX2 FGF10)/GLOBAL UT(GFP-APEX UT),EGF,Metformin
CAV1_Y14	ZMYND8_S24	0.00464568	5	COR10/COR1 cells,Safranal,COR1/H1975 cells,COR10/H1975 cells,Metformin
CAV1_Y14	PEAK1_S370	0.00464568	5	BRAFV600E(OIS)/BRAFV600E+sh-C/EBP(OISb),BRAFV600E(OIS),BRAFV600E+sh-C/EBP(OISb),Osteoblast induction,Metformin
CAV1_Y14	ARHGAP29_S499	0.00464568	5	Pervanadate,BRAFV600E(OIS)/BRAFV600E+sh-C/EBP(OISb),BRAFV600E+sh-C/EBP(OISb),Metformin
CAV1_Y14	ADD1_S600	0.00464568	5	Pervanadate,BRAFV600E+sh-C/EBP(OISb),Metformin
CAV1_Y14	ARFGEF2_S214	0.00464568	5	COR1/H1975 cells,COR10/H1975 cells,Osteoblast induction,Metformin
CAV1_Y14	PKP4_S327	0.00464568	5	Safranal,Cobimetinib+Pictilisib,RXDX-106 (pan-TAMi),Metformin
CAV1_Y14	POGZ_T1368	0.00464568	5	BRAFV600E+sh-C/EBP(OISb),Osteoblast induction,Metformin
CAV1_Y14	VCPIP1_S994	0.00464568	5	COR1/H1975 cells,COR10/H1975 cells,EGF,Metformin
CAV1_Y14	DMXL1_S924	0.00464568	5	GLOBAL FGF10(GFP-APEX2 FGF10)/GLOBAL UT (GFP-APEX UT),GLOBAL FGF10(RAB11-APEX2 FGF10)/GLOBAL UT(GFP-APEX UT),Pervanadate,Safranal,Metformin
CAV1_Y14	PI4KA_S257	0.00508396	5	Pervanadate,Rociletinib+(COR1/H1975),Rociletinib+(COR10/H1975),Metformin
CAV1_Y14	ZCCHC7_S482	0.00508396	5	BRAFV600E+sh-C/EBP(OISb),JPH203 (LAT1i),Metformin
CAV1_Y14	DDX51_S103	0.00508396	5	mutKRT8_S73A/S73D,Osteoblast induction,Metformin
CAV1_Y14	INCENP_S72	0.00508396	5	Pervanadate,Safranal,Cobimetinib+Pictilisib,Metformin
CAV1_Y14	CHD1_S1683	0.00508396	5	BRAFV600E(OIS)/BRAFV600E+sh-C/EBP(OISb),BRAFV600E(OIS),JPH203 (LAT1i),RXDX-106 (pan-TAMi)
CAV1_Y14	WDR13_S70	0.00508396	5	Pervanadate,Osimertinib+(AZR3/H1975),Osimertinib+(AZR4/H1975),Metformin
CAV1_Y14	NFIB_S265	0.00508396	5	Pervanadate,Safranal,RXDX-106 (pan-TAMi),Metformin
CAV1_Y14	ZNF217_S570	0.00508396	5	Safranal,BRAFV600E+sh-C/EBP(OISb),JPH203 (LAT1i),Metformin
CAV1_Y14	NFIL3_S286	0.00508396	5	mutKRT8_S73A/S73D,RXDX-106 (pan-TAMi),Metformin
CAV1_Y14	TP53BP2_S737	0.00508396	5	BRAFV600E+sh-C/EBP(OISb),Rociletinib+(COR1/H1975),Rociletinib+(COR10/H1975),Metformin
CAV1_Y14	CENPN_S282	0.00555469	5	BRAFV600E(OIS)/BRAFV600E+sh-C/EBP(OISb),BRAFV600E(OIS),BRAFV600E+sh-C/EBP(OISb),RXDX-106 (pan-TAMi),Metformin
CAV1_Y14	PLEKHG2_S450	0.00555469	5	BRAFV600E+sh-C/EBP(OISb),RXDX-106 (pan-TAMi),Metformin
CAV1_Y14	YTHDC2_S1202	0.00555469	5	Pervanadate,RXDX-106 (pan-TAMi),Metformin
CAV1_Y14	LMO7_S926	0.00555469	5	GLOBAL FGF10(RAB11-APEX2 FGF10)/GLOBAL UT(GFP-APEX UT),BRAFV600E(OIS)/BRAFV600E+sh-C/EBP(OISb),BRAFV600E(OIS),Metformin
CAV1_Y14	POP1_S729	0.00605966	5	Rociletinib+(COR1/H1975),Rociletinib+(COR10/H1975),RXDX-106 (pan-TAMi),Metformin
CAV1_Y14	PATL1_S177	0.00605966	5	BRAFV600E(OIS),COR1/H1975 cells,Osteoblast induction,Metformin
CAV1_Y14	USP36_S546	0.00605966	5	BRAFV600E(OIS)/BRAFV600E+sh-C/EBP(OISb),BRAFV600E(OIS),JPH203 (LAT1i),Metformin
CAV1_Y14	FOSL1_S101	0.00605966	5	Pervanadate,BRAFV600E(OIS)/BRAFV600E+sh-C/EBP(OISb),BRAFV600E(OIS),Metformin
CAV1_Y14	ZNF638_S605	0.00605966	5	Safranal,mutKRT8_S73A/S73D,Osimertinib+(AZR3/H1975),Osimertinib+(AZR4/H1975),Inf_S. aureus
CAV1_Y14	RAD18_T118	0.00605966	5	BRAFV600E+sh-C/EBP(OISb),JPH203 (LAT1i),Metformin
CAV1_Y14	GBF1_S1299	0.00660071	5	COR1/H1975 cells,COR10/H1975 cells,EGF,mutKRT8_S73A/S73D,Rociletinib+(COR1/H1975)
CAV1_Y14	RAI14_S358	0.00660071	5	Pervanadate,BRAFV600E(OIS),BRAFV600E+sh-C/EBP(OISb),Metformin
CAV1_Y14	SCNM1_S183	0.00660071	5	Osimertinib+(AZR3/H1975),Osimertinib+(AZR4/H1975),RXDX-106 (pan-TAMi),Metformin
CAV1_Y14	KMT2A_S2201	0.00660071	5	Safranal,JPH203 (LAT1i),Metformin
CAV1_Y14	PHF8_S857	0.00660071	5	BRAFV600E(OIS)/BRAFV600E+sh-C/EBP(OISb),COR1/H1975 cells,COR10/H1975 cells,Metformin
CAV1_Y14	CDYL_S216	0.00717971	5	BRAFV600E(OIS),BRAFV600E+sh-C/EBP(OISb),COR1/H1975 cells,COR10/H1975 cells,Metformin
CAV1_Y14	SHC1_S426	0.00717971	5	Safranal,mutPIK3CA_E545K,Metformin
CAV1_Y14	MPZL2_S208	0.00717971	5	COR10/COR1 cells,COR1/H1975 cells,COR10/H1975 cells,JPH203 (LAT1i),Metformin
CAV1_Y14	KIAA1671_S774	0.00717971	5	Safranal,Osimertinib+(AZR3/H1975),Osimertinib+(AZR4/H1975),RXDX-106 (pan-TAMi)
CAV1_Y14	MLPH_S337	0.00717971	5	Safranal,Cobimetinib+Pictilisib,Osimertinib+(AZR3/H1975),Osimertinib+(AZR4/H1975),Metformin
CAV1_Y14	CNNM3_S700	0.00717971	5	COR1/H1975 cells,COR10/H1975 cells,JPH203 (LAT1i),Metformin
CAV1_Y14	DDX20_S672	0.00717971	5	Pervanadate,BRAFV600E(OIS),Metformin
CAV1_Y14	POLA1_S186	0.00717971	5	GLOBAL FGF10(GFP-APEX2 FGF10)/GLOBAL UT (GFP-APEX UT),GLOBAL FGF10(RAB11-APEX2 FGF10)/GLOBAL UT(GFP-APEX UT),Cobimetinib+Pictilisib,COR1/H1975 cells,COR10/H1975 cells
CAV1_Y14	MBD3_S56	0.00717971	5	Pervanadate,COR1/H1975 cells,COR10/H1975 cells,Osimertinib+(AZR3/H1975),Metformin
CAV1_Y14	AKAP11_S422	0.00779866	5	Safranal,BRAFV600E(OIS)/BRAFV600E+sh-C/EBP(OISb),BRAFV600E(OIS),JPH203 (LAT1i),Osteoblast induction
CAV1_Y14	RNASEH1_S76	0.00779866	5	EGF,Osimertinib+(AZR3/H1975),Osimertinib+(AZR4/H1975),Metformin
CAV1_Y14	ARID1A_S382	0.00779866	5	Pervanadate,Safranal,BRAFV600E+sh-C/EBP(OISb),RXDX-106 (pan-TAMi)
CAV1_Y14	LARP6_S58	0.00779866	5	BRAFV600E+sh-C/EBP(OISb),EGF,Osteoblast induction,TGF-alpha,Metformin
CAV1_Y14	KLF3_S92	0.00845956	5	JPH203 (LAT1i),RXDX-106 (pan-TAMi),Metformin
CAV1_Y14	INO80C_S26	0.00845956	5	BRAFV600E+sh-C/EBP(OISb),RXDX-106 (pan-TAMi),Metformin
CAV1_Y14	CASKIN2_S403	0.00916452	5	mutKRT8_S73A/S73D,Osimertinib+(AZR3/H1975),Osimertinib+(AZR4/H1975),Metformin
CAV1_Y14	AEBP2_S141	0.00916452	5	BRAFV600E+sh-C/EBP(OISb),RXDX-106 (pan-TAMi),Metformin
CAV1_Y14	SEPTIN7_T426	0.00916452	5	GLOBAL FGF10(RAB11-APEX2 FGF10)/GLOBAL UT(GFP-APEX UT),COR1/H1975 cells,COR10/H1975 cells,RXDX-106 (pan-TAMi)
CAV1_Y14	ORC1_S199	0.00916452	5	BRAFV600E(OIS)/BRAFV600E+sh-C/EBP(OISb),BRAFV600E(OIS),COR1/H1975 cells,COR10/H1975 cells,JPH203 (LAT1i)
CAV1_Y14	LMNB1_S404	0.00991571	5	JPH203 (LAT1i),mutKRT8_S73A/S73D,RXDX-106 (pan-TAMi),Inf_S. aureus
CAV1_Y14	SASH1_S813	0.00991571	5	BRAFV600E+sh-C/EBP(OISb),COR1/H1975 cells,COR10/H1975 cells,Metformin
CAV1_Y14	SF3B1_T207	0.0107154	5	Safranal,BRAFV600E(OIS),Metformin
CAV1_Y14	AMPD2_S46	0.0107154	5	Pervanadate,Rociletinib+(COR10/COR1),BRAFV600E(OIS)/BRAFV600E+sh-C/EBP(OISb),Rociletinib+(COR1/H1975),Rociletinib+(COR10/H1975)
CAV1_Y14	ANXA1_Y39	0.0107572	5	EGF,Erlotinib+EGF/EGF,mutKRAS_G12D,Regorafenib+Vemurafenib+GDC-0994 (ERKi),Metformin
CAV1_Y14	RIF1_S1579	0.0115658	5	Pervanadate,Safranal,Metformin
CAV1_Y14	VRK3_S59	0.0115658	5	BRAFV600E(OIS),BRAFV600E+sh-C/EBP(OISb),JPH203 (LAT1i),Metformin
CAV1_Y14	TCF12_S559	0.0115658	5	Pervanadate,BRAFV600E(OIS)/BRAFV600E+sh-C/EBP(OISb),BRAFV600E(OIS),Metformin
CAV1_Y14	POLA2_T130	0.0115658	5	BRAFV600E(OIS)/BRAFV600E+sh-C/EBP(OISb),BRAFV600E(OIS),Inf_S. aureus,Metformin
CAV1_Y14	SF3B1_T273	0.0115658	5	Safranal,Osteoblast induction,Metformin
CAV1_Y14	ZNF703_S252	0.0115658	5	BRAFV600E(OIS),BRAFV600E+sh-C/EBP(OISb),JPH203 (LAT1i),Metformin
CAV1_Y14	MAP3K1_S21	0.0115658	5	BRAFV600E+sh-C/EBP(OISb),RXDX-106 (pan-TAMi),Metformin
CAV1_Y14	RAB10_Y6	0.011844	5	Pervanadate,mutKRAS_G12D,mutKRAS_G13D,Osimertinib+(AZR3/H1975),Regorafenib+Vemurafenib+GDC-0994 (ERKi)
CAV1_Y14	ARAP2_Y77	0.011844	5	Pervanadate,Erlotinib,mutKRAS_G12D,SRMS Overexp
CAV1_Y14	DDX20_S677	0.0124694	5	BRAFV600E(OIS)/BRAFV600E+sh-C/EBP(OISb),mutKRT8_S73A/S73D,Metformin
CAV1_Y14	CDC20_T70	0.0124694	5	Safranal,BRAFV600E+sh-C/EBP(OISb),Cobimetinib+Pictilisib,JPH203 (LAT1i),Metformin
CAV1_Y14	UHRF1_S287	0.0124694	5	BRAFV600E+sh-C/EBP(OISb),JPH203 (LAT1i),Metformin
CAV1_Y14	VIM_S459	0.0124694	5	Safranal,BRAFV600E(OIS)/BRAFV600E+sh-C/EBP(OISb),BRAFV600E(OIS),BRAFV600E+sh-C/EBP(OISb),RXDX-106 (pan-TAMi)
CAV1_Y14	PDS5B_T1381	0.0134286	5	BRAFV600E+sh-C/EBP(OISb),JPH203 (LAT1i),Metformin
CAV1_Y14	KDM1A_S166	0.0134286	5	Osimertinib+(AZR3/H1975),Osimertinib+(AZR4/H1975),RXDX-106 (pan-TAMi),Metformin
CAV1_Y14	NIPBL_S280	0.0134286	5	Safranal,BRAFV600E(OIS)/BRAFV600E+sh-C/EBP(OISb),BRAFV600E(OIS),Metformin
CAV1_Y14	SHB_S18	0.0142674	5	Pervanadate,COR1/H1975 cells,COR10/H1975 cells,RXDX-106 (pan-TAMi),Metformin
CAV1_Y14	EHD4_S459	0.0144459	5	BRAFV600E(OIS)/BRAFV600E+sh-C/EBP(OISb),BRAFV600E(OIS),Inf_S. aureus,Metformin
CAV1_Y14	FNDC3B_S208	0.0144459	5	BRAFV600E(OIS),Cobimetinib+Pictilisib,JPH203 (LAT1i),Metformin
CAV1_Y14	GRB10_S104	0.0144459	5	BRAFV600E(OIS),Osimertinib+(AZR3/H1975),Osimertinib+(AZR4/H1975),Metformin
CAV1_Y14	LARP1_T788	0.0155239	5	BRAFV600E+sh-C/EBP(OISb),Cobimetinib+Pictilisib,mutKRT8_S73A/S73D,RXDX-106 (pan-TAMi)
CAV1_Y14	BCL9_T315	0.0155239	5	Osimertinib+(AZR3/H1975),Osimertinib+(AZR4/H1975),RXDX-106 (pan-TAMi),Metformin
CAV1_Y14	KLC2_S589	0.0155239	5	Pervanadate,BRAFV600E(OIS),Metformin
CAV1_Y14	CWF19L2_S479	0.0156123	5	BRAFV600E(OIS),Cobimetinib+Pictilisib,Osteoblast induction,Metformin
CAV1_Y14	SCAF11_S802	0.0166654	5	BRAFV600E(OIS)/BRAFV600E+sh-C/EBP(OISb),BRAFV600E(OIS),mutKRT8_S73A/S73D,Metformin
CAV1_Y14	RRP1_S383	0.0170513	5	Pervanadate,JPH203 (LAT1i),RXDX-106 (pan-TAMi),Metformin
CAV1_Y14	PTPN3_S425	0.017873	5	mutKRT8_S73A/S73D,RXDX-106 (pan-TAMi),Metformin
CAV1_Y14	ZNF800_S426	0.017873	5	Safranal,BRAFV600E(OIS),JPH203 (LAT1i),Metformin
CAV1_Y14	RICTOR_S1284	0.0185889	5	GLOBAL FGF10(RAB11-APEX2 FGF10)/GLOBAL UT(GFP-APEX UT),BRAFV600E(OIS),COR1/H1975 cells,COR10/H1975 cells,Metformin
CAV1_Y14	EI24_S330	0.0191497	5	Safranal,JPH203 (LAT1i),Inf_S. aureus,Metformin
CAV1_Y14	RBMX_S352	0.0191497	5	GLOBAL FGF10(RAB11-APEX2 FGF10)/GLOBAL UT(GFP-APEX UT),Safranal,Metformin
CAV1_Y14	CENPF_S1651	0.0202293	5	Pervanadate,Safranal,EGF,Metformin
CAV1_Y14	SRRM1_S743	0.0204982	5	Safranal,Osteoblast induction,Metformin
CAV1_Y14	LMNA_S414	0.0219217	5	Safranal,JPH203 (LAT1i),Metformin
CAV1_Y14	SRRM2_S1421	0.0219768	5	Pervanadate,Safranal,mutKRT8_S73A/S73D,Osimertinib+(AZR3/H1975),Osimertinib+(AZR4/H1975)
CAV1_Y14	WIZ_S1134	0.0219768	5	GLOBAL FGF10(RAB11-APEX2 FGF10)/GLOBAL UT(GFP-APEX UT),BRAFV600E(OIS)/BRAFV600E+sh-C/EBP(OISb),BRAFV600E(OIS),JPH203 (LAT1i),Metformin
CAV1_Y14	KIF13A_S1698	0.0219768	5	Pervanadate,BRAFV600E+sh-C/EBP(OISb),Osimertinib+(AZR3/H1975),Osimertinib+(AZR4/H1975),Metformin
CAV1_Y14	FRYL_S1957	0.0219768	5	Pervanadate,BRAFV600E+sh-C/EBP(OISb),RXDX-106 (pan-TAMi),Metformin
CAV1_Y14	EPHB3_Y608	0.0219768	5	mutKRAS_G12D,mutKRAS_G13D,mutPIK3CA_E545K,Regorafenib+Vemurafenib+GDC-0994 (ERKi),Metformin
CAV1_Y14	ADNP_S98	0.0234232	5	Pervanadate,BRAFV600E+sh-C/EBP(OISb),EGF,Metformin
CAV1_Y14	CEP170B_S853	0.023836	5	GLOBAL FGF10(RAB11-APEX2 FGF10)/GLOBAL UT(GFP-APEX UT),BRAFV600E(OIS)/BRAFV600E+sh-C/EBP(OISb),JPH203 (LAT1i),Osimertinib+(AZR3/H1975),Osimertinib+(AZR4/H1975)
CAV1_Y14	MAP4_S1000	0.023836	5	Pervanadate,Safranal,BRAFV600E+sh-C/EBP(OISb),RXDX-106 (pan-TAMi),Metformin
CAV1_Y14	ZC3HC1_S407	0.0258111	5	Inf_S. aureus,Safranal,RXDX-106 (pan-TAMi),Metformin
CAV1_Y14	SDC1_S287	0.0258111	5	Pervanadate,BRAFV600E(OIS)/BRAFV600E+sh-C/EBP(OISb),BRAFV600E(OIS),JPH203 (LAT1i),Metformin
CAV1_Y14	LAMTOR1_S98	0.0279068	5	GLOBAL FGF10(RAB11-APEX2 FGF10)/GLOBAL UT(GFP-APEX UT),BRAFV600E(OIS)/BRAFV600E+sh-C/EBP(OISb),BRAFV600E(OIS),Osteoblast induction,Metformin
CAV1_Y14	MTDH_S311	0.0301275	5	Pervanadate,Safranal,EGF,Metformin
CAV1_Y14	UTRN_S1405	0.0301275	5	Pervanadate,Safranal,mutKRT8_S73A/S73D,RXDX-106 (pan-TAMi)
CAV1_Y14	MDC1_T1425	0.0301275	5	GLOBAL FGF10(RAB11-APEX2 FGF10)/GLOBAL UT(GFP-APEX UT),Pervanadate,Safranal,Metformin
CAV1_Y14	ICE1_S1692	0.0324779	5	Pervanadate,Osimertinib+(AZR3/H1975),Osimertinib+(AZR4/H1975),RXDX-106 (pan-TAMi),Metformin
CAV1_Y14	CHD8_S2519	0.0324779	5	GLOBAL FGF10(RAB11-APEX2 FGF10)/GLOBAL UT(GFP-APEX UT),Safranal,COR1/H1975 cells,RXDX-106 (pan-TAMi)
CAV1_Y14	AHNAK2_S842	0.0349626	5	Safranal,Osimertinib+(AZR3/H1975),Osimertinib+(AZR4/H1975),Osteoblast induction,Metformin
CAV1_Y14	EXOC8_S19	0.0349626	5	GLOBAL FGF10(RAB11-APEX2 FGF10)/GLOBAL UT(GFP-APEX UT),Pervanadate,BRAFV600E(OIS),BRAFV600E+sh-C/EBP(OISb),Metformin
CAV1_Y14	SRRM2_T848	0.0349626	5	Safranal,COR1/H1975 cells,COR10/H1975 cells,Inf_S. aureus,TGF-alpha
CAV1_Y14	PAK2_S197	0.0349626	5	Pervanadate,BRAFV600E+sh-C/EBP(OISb),Osimertinib+(AZR3/H1975),Osimertinib+(AZR4/H1975),Osteoblast induction
CAV1_Y14	ZHX3_S946	0.0349626	5	Pervanadate,BRAFV600E(OIS)/BRAFV600E+sh-C/EBP(OISb),BRAFV600E(OIS),COR1/H1975 cells,mutKRT8_S73A/S73D
CAV1_Y14	PPFIA1_S1172	0.0375861	5	BRAFV600E+sh-C/EBP(OISb),Cobimetinib+Pictilisib,Osteoblast induction,Rociletinib+(COR1/H1975),Metformin
CAV1_Y14	SLC2A1_S490	0.0375861	5	Pervanadate,Safranal,BRAFV600E+sh-C/EBP(OISb),JPH203 (LAT1i),Metformin
CAV1_Y14	PIMREG_S16	0.0375861	5	Safranal,BRAFV600E+sh-C/EBP(OISb),JPH203 (LAT1i),Osimertinib+(AZR3/H1975),Osimertinib+(AZR4/H1975)
CAV1_Y14	MARCKS_S29	0.0375861	5	BRAFV600E+sh-C/EBP(OISb),Osteoblast induction,Inf_S. aureus,Metformin
CAV1_Y14	U2AF2_S79	0.0375861	5	Safranal,mutKRT8_S73A/S73D,RXDX-106 (pan-TAMi),Metformin
CAV1_Y14	NOC2L_S56	0.0386405	5	BRAFV600E+sh-C/EBP(OISb),Osimertinib+(AZR3/H1975),Osimertinib+(AZR4/H1975),Metformin
CAV1_Y14	CEP55_S436	0.0403532	5	Pervanadate,Safranal,COR1/H1975 cells,RXDX-106 (pan-TAMi)
CAV1_Y14	FKBP15_S346	0.0432684	5	Pervanadate,BRAFV600E+sh-C/EBP(OISb),COR1/H1975 cells,COR10/H1975 cells,Metformin
CAV1_Y14	TLE1_S286	0.0463364	5	BRAFV600E(OIS)/BRAFV600E+sh-C/EBP(OISb),BRAFV600E(OIS),JPH203 (LAT1i),RXDX-106 (pan-TAMi),Metformin

## Sheet: Supplementary Table S6
Supplementary Table S6: Phosphosites in other proteins (PsOps) downregulated with CAV1_Y14
CAV1 Site	Coregulated PsOps	FET p-Value	UDDU Freq	Exp_code
CAV1_Y14	TPI1_S21	1.39154e-05	14	BRAFV600E(OIS)/BRAFV600E+sh-C/EBP(OISb),BRAFV600E+sh-C/EBP(OISb),Cobimetinib+Pictilisib,COR1/H1975 cells,COR10/H1975 cells,mutKRT8_S73A/S73D,Osimertinib+(AZR3/H1975),Osimertinib+(AZR4/H1975),Rociletinib+(COR1/H1975),Rociletinib+(COR10/H1975),RXDX-106 (pan-TAMi),Metformin
CAV1_Y14	HNRNPH1_S63	3.41424e-05	13	GLOBAL FGF10(RAB11-APEX2 FGF10)/GLOBAL UT(GFP-APEX UT),Safranal,BRAFV600E(OIS)/BRAFV600E+sh-C/EBP(OISb),BRAFV600E+sh-C/EBP(OISb),COR1/H1975 cells,COR10/H1975 cells,Rociletinib+(COR1/H1975),Rociletinib+(COR10/H1975),RXDX-106 (pan-TAMi),Metformin
CAV1_Y14	CEP170_S1160	5.14096e-05	13	COR10/COR1 cells,BRAFV600E(OIS)/BRAFV600E+sh-C/EBP(OISb),BRAFV600E(OIS),COR1/H1975 cells,COR10/H1975 cells,Osteoblast induction,Rociletinib+(COR1/H1975),Rociletinib+(COR10/H1975),RXDX-106 (pan-TAMi),Metformin
CAV1_Y14	NUFIP2_S652	0.00336745	12	COR1/H1975 cells,COR10/H1975 cells,EGF,mutKRT8_S73A/S73D,Osimertinib+(AZR3/H1975),Inf_S. aureus,TGF-alpha,Metformin
CAV1_Y14	SRRM2_S1878	1.94188e-05	11	BRAFV600E(OIS)/BRAFV600E+sh-C/EBP(OISb),BRAFV600E(OIS),BRAFV600E+sh-C/EBP(OISb),COR1/H1975 cells,COR10/H1975 cells,RXDX-106 (pan-TAMi),Inf_S. aureus,Metformin
CAV1_Y14	AKAP12_S598	0.000203138	11	COR10/COR1 cells,Rociletinib+(COR10/COR1),Safranal,BRAFV600E(OIS)/BRAFV600E+sh-C/EBP(OISb),BRAFV600E(OIS),BRAFV600E+sh-C/EBP(OISb),COR1/H1975 cells,COR10/H1975 cells,mutKRT8_S73A/S73D,Rociletinib+(COR1/H1975),Rociletinib+(COR10/H1975)
CAV1_Y14	PI4KB_S511	0.000224948	11	BRAFV600E(OIS)/BRAFV600E+sh-C/EBP(OISb),BRAFV600E(OIS),BRAFV600E+sh-C/EBP(OISb),COR1/H1975 cells,COR10/H1975 cells,JPH203 (LAT1i),Rociletinib+(COR1/H1975),Rociletinib+(COR10/H1975),RXDX-106 (pan-TAMi),Metformin
CAV1_Y14	SEC31A_S527	0.000421539	11	GLOBAL FGF10(RAB11-APEX2 FGF10)/GLOBAL UT(GFP-APEX UT),Safranal,BRAFV600E(OIS),BRAFV600E+sh-C/EBP(OISb),COR1/H1975 cells,COR10/H1975 cells,Rociletinib+(COR1/H1975),Rociletinib+(COR10/H1975),RXDX-106 (pan-TAMi),Metformin
CAV1_Y14	MAP1B_S831	0.000942537	11	Inf_S. aureus,Safranal,BRAFV600E(OIS),COR1/H1975 cells,COR10/H1975 cells,JPH203 (LAT1i),Osimertinib+(AZR3/H1975),Rociletinib+(COR1/H1975),Rociletinib+(COR10/H1975),RXDX-106 (pan-TAMi)
CAV1_Y14	SRRM2_S2044	9.00795e-05	10	BRAFV600E(OIS),BRAFV600E+sh-C/EBP(OISb),COR1/H1975 cells,COR10/H1975 cells,Rociletinib+(COR1/H1975),Rociletinib+(COR10/H1975),RXDX-106 (pan-TAMi),Metformin
CAV1_Y14	SRRM2_S1857	0.0013532	10	BRAFV600E(OIS),BRAFV600E+sh-C/EBP(OISb),Cobimetinib+Pictilisib,mutKRT8_S73A/S73D,Osteoblast induction,RXDX-106 (pan-TAMi),Metformin
CAV1_Y14	HTATSF1_S642	0.0013532	10	BRAFV600E(OIS)/BRAFV600E+sh-C/EBP(OISb),BRAFV600E(OIS),COR1/H1975 cells,EGF,RXDX-106 (pan-TAMi),Inf_S. aureus,Metformin
CAV1_Y14	CAVIN1_S167	0.00203288	10	COR1/H1975 cells,COR10/H1975 cells,Osimertinib+(AZR3/H1975),Osimertinib+(AZR4/H1975),Osteoblast induction,Rociletinib+(COR1/H1975),Rociletinib+(COR10/H1975),RXDX-106 (pan-TAMi),Inf_S. aureus
CAV1_Y14	MAP1B_S1443	0.00299628	10	Safranal,BRAFV600E(OIS)/BRAFV600E+sh-C/EBP(OISb),BRAFV600E(OIS),COR1/H1975 cells,COR10/H1975 cells,EGF,Osimertinib+(AZR4/H1975),Rociletinib+(COR1/H1975),Rociletinib+(COR10/H1975),Metformin
CAV1_Y14	HUWE1_S1907	0.00384243	10	Rociletinib+(COR10/COR1),BRAFV600E(OIS),BRAFV600E+sh-C/EBP(OISb),COR1/H1975 cells,COR10/H1975 cells,JPH203 (LAT1i),Osimertinib+(AZR3/H1975),Rociletinib+(COR1/H1975),Rociletinib+(COR10/H1975),Metformin
CAV1_Y14	PUM1_S709	0.00384243	10	BRAFV600E(OIS)/BRAFV600E+sh-C/EBP(OISb),BRAFV600E(OIS),COR1/H1975 cells,COR10/H1975 cells,EGF,Osimertinib+(AZR3/H1975),Osimertinib+(AZR4/H1975),RXDX-106 (pan-TAMi),Metformin
CAV1_Y14	MAP1B_S1378	0.0069311	10	Safranal,BRAFV600E(OIS)/BRAFV600E+sh-C/EBP(OISb),BRAFV600E(OIS),JPH203 (LAT1i),Osimertinib+(AZR3/H1975),Osteoblast induction,RXDX-106 (pan-TAMi),Metformin
CAV1_Y14	NUCKS1_S204	0.0107804	10	GLOBAL FGF10(RAB11-APEX2 FGF10)/GLOBAL UT(GFP-APEX UT),Safranal,BRAFV600E(OIS)/BRAFV600E+sh-C/EBP(OISb),BRAFV600E(OIS),BRAFV600E+sh-C/EBP(OISb),JPH203 (LAT1i),RXDX-106 (pan-TAMi),Metformin
CAV1_Y14	HGS_Y334	2.47894e-05	9	ARS 1620 (KRas-G12Ci),EGF,SRMS Overexp,TGF-alpha
CAV1_Y14	AHNAK_S4516	0.000113478	9	COR1/H1975 cells,COR10/H1975 cells,Osimertinib+(AZR3/H1975),Osimertinib+(AZR4/H1975),Rociletinib+(COR1/H1975),Rociletinib+(COR10/H1975),RXDX-106 (pan-TAMi),Metformin
CAV1_Y14	UTP14A_S31	0.000154056	9	BRAFV600E(OIS),BRAFV600E+sh-C/EBP(OISb),EGF,RXDX-106 (pan-TAMi),Metformin
CAV1_Y14	WARS1_S467	0.000275661	9	Safranal,COR1/H1975 cells,COR10/H1975 cells,EGF,Rociletinib+(COR1/H1975),Rociletinib+(COR10/H1975),TGF-alpha
CAV1_Y14	HDGF_S133	0.000618246	9	Inf_S. aureus,Safranal,JPH203 (LAT1i),RXDX-106 (pan-TAMi),Metformin
CAV1_Y14	COPE_S99	0.000906108	9	BRAFV600E(OIS),COR1/H1975 cells,Osimertinib+(AZR3/H1975),Osimertinib+(AZR4/H1975),RXDX-106 (pan-TAMi),Inf_S. aureus,Metformin
CAV1_Y14	HDGF_S165	0.0012972	9	Safranal,BRAFV600E(OIS)/BRAFV600E+sh-C/EBP(OISb),BRAFV600E(OIS),BRAFV600E+sh-C/EBP(OISb),JPH203 (LAT1i),RXDX-106 (pan-TAMi),Metformin
CAV1_Y14	SRRM2_S2032	0.00180612	9	BRAFV600E(OIS),mutKRT8_S73A/S73D,Osteoblast induction,Rociletinib+(COR1/H1975),Rociletinib+(COR10/H1975),RXDX-106 (pan-TAMi),Metformin
CAV1_Y14	SH3KBP1_S587	0.00180612	9	Safranal,BRAFV600E(OIS),BRAFV600E+sh-C/EBP(OISb),COR1/H1975 cells,COR10/H1975 cells,Rociletinib+(COR1/H1975),Rociletinib+(COR10/H1975),Metformin
CAV1_Y14	PSMD1_T311	0.00234096	9	BRAFV600E(OIS),BRAFV600E+sh-C/EBP(OISb),JPH203 (LAT1i),mutKRT8_S73A/S73D,RXDX-106 (pan-TAMi),Metformin
CAV1_Y14	TJP1_S617	0.00265643	9	Pervanadate,Safranal,COR1/H1975 cells,Rociletinib+(COR1/H1975),Rociletinib+(COR10/H1975),RXDX-106 (pan-TAMi),Metformin
CAV1_Y14	EEF1B2_S106	0.00383393	9	Safranal,BRAFV600E(OIS),BRAFV600E+sh-C/EBP(OISb),JPH203 (LAT1i),mutKRT8_S73A/S73D,Osimertinib+(AZR3/H1975),RXDX-106 (pan-TAMi),Metformin
CAV1_Y14	HDGF_S132	0.00608751	9	Safranal,JPH203 (LAT1i),mutKRT8_S73A/S73D,Rociletinib+(COR1/H1975),Rociletinib+(COR10/H1975),RXDX-106 (pan-TAMi),Metformin
CAV1_Y14	ARFGEF2_S277	0.00608751	9	COR10/COR1 cells,GLOBAL FGF10(RAB11-APEX2 FGF10)/GLOBAL UT(GFP-APEX UT),COR1/H1975 cells,COR10/H1975 cells,EGF,JPH203 (LAT1i),Osimertinib+(AZR3/H1975),TGF-alpha,Metformin
CAV1_Y14	MAP1B_S1438	0.00680291	9	Safranal,BRAFV600E(OIS)/BRAFV600E+sh-C/EBP(OISb),BRAFV600E(OIS),COR1/H1975 cells,COR10/H1975 cells,Osimertinib+(AZR3/H1975),Rociletinib+(COR1/H1975),Rociletinib+(COR10/H1975),Metformin
CAV1_Y14	FASN_T2204	0.0104349	9	BRAFV600E(OIS)/BRAFV600E+sh-C/EBP(OISb),BRAFV600E(OIS),BRAFV600E+sh-C/EBP(OISb),JPH203 (LAT1i),Osteoblast induction,Inf_S. aureus,Metformin
CAV1_Y14	PRPF38B_S529	0.0228321	9	Pervanadate,BRAFV600E(OIS)/BRAFV600E+sh-C/EBP(OISb),BRAFV600E(OIS),BRAFV600E+sh-C/EBP(OISb),EGF,mutKRT8_S73A/S73D,RXDX-106 (pan-TAMi),Metformin
CAV1_Y14	SRRM2_S1876	0.00024649	8	BRAFV600E(OIS)/BRAFV600E+sh-C/EBP(OISb),BRAFV600E(OIS),BRAFV600E+sh-C/EBP(OISb),TGF-alpha,Metformin
CAV1_Y14	MDC1_S168	0.00048625	8	GLOBAL FGF10(GFP-APEX2 FGF10)/GLOBAL UT (GFP-APEX UT),GLOBAL FGF10(RAB11-APEX2 FGF10)/GLOBAL UT(GFP-APEX UT),BRAFV600E+sh-C/EBP(OISb),Osimertinib+(AZR3/H1975),Osimertinib+(AZR4/H1975),RXDX-106 (pan-TAMi),Metformin
CAV1_Y14	TNKS1BP1_S498	0.0010301	8	Inf_S. aureus,EGF,RXDX-106 (pan-TAMi),TGF-alpha,Metformin
CAV1_Y14	HMGA1_S9	0.00115306	8	GLOBAL FGF10(GFP-APEX2 FGF10)/GLOBAL UT (GFP-APEX UT),GLOBAL FGF10(RAB11-APEX2 FGF10)/GLOBAL UT(GFP-APEX UT),RXDX-106 (pan-TAMi),Inf_S. aureus,Metformin
CAV1_Y14	HSPA4_S76	0.00145194	8	BRAFV600E+sh-C/EBP(OISb),COR1/H1975 cells,COR10/H1975 cells,JPH203 (LAT1i),Rociletinib+(COR1/H1975),Rociletinib+(COR10/H1975),Metformin
CAV1_Y14	UTP14A_S29	0.00155686	8	Safranal,BRAFV600E(OIS),BRAFV600E+sh-C/EBP(OISb),EGF,RXDX-106 (pan-TAMi),Metformin
CAV1_Y14	RRP1B_S392	0.00177722	8	BRAFV600E+sh-C/EBP(OISb),COR1/H1975 cells,COR10/H1975 cells,Rociletinib+(COR1/H1975),Rociletinib+(COR10/H1975),RXDX-106 (pan-TAMi),Metformin
CAV1_Y14	PGK1_S203	0.00181652	8	GLOBAL FGF10(GFP-APEX2 FGF10)/GLOBAL UT (GFP-APEX UT),Safranal,Cobimetinib+Pictilisib,JPH203 (LAT1i),mutKRT8_S73A/S73D,Osimertinib+(AZR3/H1975),Metformin
CAV1_Y14	FNBP4_S499	0.00202713	8	GLOBAL FGF10(RAB11-APEX2 FGF10)/GLOBAL UT(GFP-APEX UT),Safranal,BRAFV600E(OIS),BRAFV600E+sh-C/EBP(OISb),RXDX-106 (pan-TAMi),Metformin
CAV1_Y14	AATF_S320	0.00294573	8	Safranal,BRAFV600E+sh-C/EBP(OISb),EGF,mutKRT8_S73A/S73D,RXDX-106 (pan-TAMi),Metformin
CAV1_Y14	PSMD1_S315	0.00294573	8	BRAFV600E(OIS),BRAFV600E+sh-C/EBP(OISb),mutKRT8_S73A/S73D,RXDX-106 (pan-TAMi),Metformin
CAV1_Y14	HSF1_S303	0.00471358	8	Safranal,EGF,JPH203 (LAT1i),RXDX-106 (pan-TAMi),TGF-alpha,Metformin
CAV1_Y14	TLN1_S2040	0.00527485	8	Safranal,COR1/H1975 cells,COR10/H1975 cells,JPH203 (LAT1i),Rociletinib+(COR1/H1975),Rociletinib+(COR10/H1975),Metformin
CAV1_Y14	SNAP23_S110	0.00589177	8	Inf_S. aureus,BRAFV600E(OIS),BRAFV600E+sh-C/EBP(OISb),COR1/H1975 cells,COR10/H1975 cells,Rociletinib+(COR1/H1975),Rociletinib+(COR10/H1975),Metformin
CAV1_Y14	ATP2A2_S663	0.00589177	8	GLOBAL FGF10(RAB11-APEX2 FGF10)/GLOBAL UT(GFP-APEX UT),BRAFV600E(OIS),BRAFV600E+sh-C/EBP(OISb),JPH203 (LAT1i),Osimertinib+(AZR3/H1975),Osimertinib+(AZR4/H1975),Metformin
CAV1_Y14	MPHOSPH10_S163	0.00589177	8	GLOBAL FGF10(GFP-APEX2 FGF10)/GLOBAL UT (GFP-APEX UT),GLOBAL FGF10(RAB11-APEX2 FGF10)/GLOBAL UT(GFP-APEX UT),Safranal,BRAFV600E+sh-C/EBP(OISb),RXDX-106 (pan-TAMi),Inf_S. aureus,Metformin
CAV1_Y14	SF3A1_S329	0.00619225	8	Safranal,BRAFV600E(OIS),BRAFV600E+sh-C/EBP(OISb),COR1/H1975 cells,COR10/H1975 cells,mutKRT8_S73A/S73D,Metformin
CAV1_Y14	GPATCH8_S1107	0.00656872	8	BRAFV600E+sh-C/EBP(OISb),mutKRT8_S73A/S73D,Osteoblast induction,RXDX-106 (pan-TAMi),Metformin
CAV1_Y14	MAP1B_S1298	0.00900735	8	Safranal,BRAFV600E(OIS),COR1/H1975 cells,COR10/H1975 cells,Osimertinib+(AZR3/H1975),RXDX-106 (pan-TAMi),Metformin
CAV1_Y14	MAP1B_S1501	0.0134098	8	Safranal,BRAFV600E(OIS),COR1/H1975 cells,COR10/H1975 cells,JPH203 (LAT1i),Osimertinib+(AZR3/H1975),Inf_S. aureus,Metformin
CAV1_Y14	MYH9_Y1408	0.000251324	7	Erlotinib+EGF/EGF,Afatinib,ARS 1620 (KRas-G12Ci),EGF,Erlotinib,Osimertinib+(AZR3/H1975),Osimertinib+(AZR4/H1975)
CAV1_Y14	KIAA0930_S362	0.000435674	7	BRAFV600E(OIS)/BRAFV600E+sh-C/EBP(OISb),COR1/H1975 cells,COR10/H1975 cells,Rociletinib+(COR1/H1975),Rociletinib+(COR10/H1975),Metformin
CAV1_Y14	NF2_S13	0.000496668	7	Rociletinib+(COR10/COR1),Cobimetinib+Pictilisib,Rociletinib+(COR1/H1975),Rociletinib+(COR10/H1975),Metformin
CAV1_Y14	NEMF_S831	0.000496668	7	BRAFV600E(OIS),EGF,JPH203 (LAT1i),TGF-alpha,Metformin
CAV1_Y14	VCL_S272	0.000496668	7	Osimertinib+(AZR3/H1975),Osimertinib+(AZR4/H1975),RXDX-106 (pan-TAMi),Metformin
CAV1_Y14	ISCU_S14	0.000564838	7	JPH203 (LAT1i),Osimertinib+(AZR3/H1975),Osimertinib+(AZR4/H1975),Rociletinib+(COR1/H1975),RXDX-106 (pan-TAMi),Metformin
CAV1_Y14	CRTC2_S433	0.000640874	7	BRAFV600E(OIS),BRAFV600E+sh-C/EBP(OISb),RXDX-106 (pan-TAMi),Metformin
CAV1_Y14	PPFIBP1_S636	0.000640874	7	BRAFV600E(OIS),mutKRT8_S73A/S73D,Rociletinib+(COR1/H1975),Rociletinib+(COR10/H1975),RXDX-106 (pan-TAMi),Metformin
CAV1_Y14	SRRM2_S536	0.000819567	7	BRAFV600E(OIS)/BRAFV600E+sh-C/EBP(OISb),BRAFV600E(OIS),RXDX-106 (pan-TAMi),Metformin
CAV1_Y14	NELFE_S115	0.00086756	7	BRAFV600E+sh-C/EBP(OISb),COR1/H1975 cells,COR10/H1975 cells,EGF,JPH203 (LAT1i),Osimertinib+(AZR3/H1975),Rociletinib+(COR1/H1975),Inf_S. aureus,TGF-alpha,Metformin
CAV1_Y14	NAV3_S1190	0.000923875	7	Safranal,BRAFV600E(OIS)/BRAFV600E+sh-C/EBP(OISb),BRAFV600E(OIS),BRAFV600E+sh-C/EBP(OISb),JPH203 (LAT1i),RXDX-106 (pan-TAMi)
CAV1_Y14	FNBP4_S508	0.0016337	7	GLOBAL FGF10(RAB11-APEX2 FGF10)/GLOBAL UT(GFP-APEX UT),Safranal,Osimertinib+(AZR3/H1975),Osimertinib+(AZR4/H1975),RXDX-106 (pan-TAMi),Metformin
CAV1_Y14	MAP1B_T948	0.00195992	7	Safranal,BRAFV600E(OIS),Rociletinib+(COR1/H1975),Rociletinib+(COR10/H1975),RXDX-106 (pan-TAMi),Metformin
CAV1_Y14	MAP1B_S1779	0.00198547	7	Safranal,BRAFV600E(OIS)/BRAFV600E+sh-C/EBP(OISb),BRAFV600E(OIS),COR1/H1975 cells,COR10/H1975 cells,JPH203 (LAT1i),Osimertinib+(AZR3/H1975),Osimertinib+(AZR4/H1975),Rociletinib+(COR1/H1975),Rociletinib+(COR10/H1975),RXDX-106 (pan-TAMi),Metformin
CAV1_Y14	NASP_T477	0.00222864	7	Safranal,EGF,RXDX-106 (pan-TAMi),Metformin
CAV1_Y14	MORC2_S779	0.00225199	7	GLOBAL FGF10(RAB11-APEX2 FGF10)/GLOBAL UT(GFP-APEX UT),Safranal,BRAFV600E(OIS),BRAFV600E+sh-C/EBP(OISb),RXDX-106 (pan-TAMi),Metformin
CAV1_Y14	EIF4G3_S1409	0.00276734	7	Safranal,BRAFV600E(OIS),BRAFV600E+sh-C/EBP(OISb),COR1/H1975 cells,COR10/H1975 cells,RXDX-106 (pan-TAMi)
CAV1_Y14	SUB1_S118	0.00306085	7	Inf_S. aureus,BRAFV600E+sh-C/EBP(OISb),COR1/H1975 cells,COR10/H1975 cells,JPH203 (LAT1i),Metformin
CAV1_Y14	RAMAC_S36	0.00306085	7	BRAFV600E(OIS),BRAFV600E+sh-C/EBP(OISb),Cobimetinib+Pictilisib,RXDX-106 (pan-TAMi),Metformin
CAV1_Y14	NASP_S480	0.0032261	7	Safranal,EGF,RXDX-106 (pan-TAMi),Metformin
CAV1_Y14	FNBP4_S116	0.00363162	7	GLOBAL FGF10(GFP-APEX2 FGF10)/GLOBAL UT (GFP-APEX UT),GLOBAL FGF10(RAB11-APEX2 FGF10)/GLOBAL UT(GFP-APEX UT),Osimertinib+(AZR3/H1975),Osimertinib+(AZR4/H1975),RXDX-106 (pan-TAMi),Metformin
CAV1_Y14	ABLIM3_S388	0.00407871	7	Safranal,BRAFV600E+sh-C/EBP(OISb),COR1/H1975 cells,COR10/H1975 cells,Osimertinib+(AZR3/H1975),Osimertinib+(AZR4/H1975),Metformin
CAV1_Y14	DNAJC5_S10	0.00407871	7	GLOBAL FGF10(GFP-APEX2 FGF10)/GLOBAL UT (GFP-APEX UT),BRAFV600E+sh-C/EBP(OISb),Osimertinib+(AZR3/H1975),RXDX-106 (pan-TAMi),Metformin
CAV1_Y14	DNAJC2_S60	0.00457066	7	Safranal,Osimertinib+(AZR3/H1975),Osimertinib+(AZR4/H1975),Osteoblast induction,RXDX-106 (pan-TAMi),Metformin
CAV1_Y14	OTUD4_S1024	0.00570315	7	GLOBAL FGF10(RAB11-APEX2 FGF10)/GLOBAL UT(GFP-APEX UT),BRAFV600E(OIS),COR1/H1975 cells,COR10/H1975 cells,Osimertinib+(AZR4/H1975),Metformin
CAV1_Y14	AATF_S321	0.00705901	7	BRAFV600E+sh-C/EBP(OISb),EGF,mutKRT8_S73A/S73D,RXDX-106 (pan-TAMi),Metformin
CAV1_Y14	MAP1S_S472	0.00705901	7	BRAFV600E(OIS),BRAFV600E+sh-C/EBP(OISb),COR1/H1975 cells,COR10/H1975 cells,JPH203 (LAT1i),RXDX-106 (pan-TAMi)
CAV1_Y14	SRRM2_S1083	0.00850875	7	BRAFV600E+sh-C/EBP(OISb),EGF,mutKRT8_S73A/S73D,TGF-alpha,Metformin
CAV1_Y14	ARHGAP1_S50	0.0095845	7	Safranal,BRAFV600E(OIS)/BRAFV600E+sh-C/EBP(OISb),BRAFV600E(OIS),JPH203 (LAT1i),Metformin
CAV1_Y14	HSP90AB1_S226	0.0109772	7	GLOBAL FGF10(RAB11-APEX2 FGF10)/GLOBAL UT(GFP-APEX UT),Safranal,JPH203 (LAT1i),RXDX-106 (pan-TAMi),Metformin
CAV1_Y14	MPHOSPH10_S167	0.0128118	7	GLOBAL FGF10(GFP-APEX2 FGF10)/GLOBAL UT (GFP-APEX UT),GLOBAL FGF10(RAB11-APEX2 FGF10)/GLOBAL UT(GFP-APEX UT),Safranal,BRAFV600E+sh-C/EBP(OISb),RXDX-106 (pan-TAMi),Inf_S. aureus
CAV1_Y14	ABCF1_S140	0.0140673	7	GLOBAL FGF10(RAB11-APEX2 FGF10)/GLOBAL UT(GFP-APEX UT),BRAFV600E+sh-C/EBP(OISb),mutKRT8_S73A/S73D,Osimertinib+(AZR3/H1975),Osimertinib+(AZR4/H1975),RXDX-106 (pan-TAMi)
CAV1_Y14	UBA1_S46	0.015422	7	Safranal,BRAFV600E(OIS),BRAFV600E+sh-C/EBP(OISb),EGF,Inf_S. aureus,TGF-alpha,Metformin
CAV1_Y14	SURF2_T190	0.015422	7	Safranal,BRAFV600E(OIS)/BRAFV600E+sh-C/EBP(OISb),BRAFV600E+sh-C/EBP(OISb),JPH203 (LAT1i),mutKRT8_S73A/S73D,RXDX-106 (pan-TAMi)
CAV1_Y14	TJP2_S170	0.015422	7	mutKRT8_S73A/S73D,Osteoblast induction,RXDX-106 (pan-TAMi),Metformin
CAV1_Y14	SH3BP5L_S362	0.0168815	7	BRAFV600E(OIS),COR1/H1975 cells,COR10/H1975 cells,JPH203 (LAT1i),Rociletinib+(COR1/H1975),Rociletinib+(COR10/H1975),Metformin
CAV1_Y14	ZFP91_S83	0.0168815	7	Safranal,BRAFV600E(OIS),BRAFV600E+sh-C/EBP(OISb),mutKRT8_S73A/S73D,RXDX-106 (pan-TAMi),Metformin
CAV1_Y14	YBX1_S165	0.0192288	7	GLOBAL FGF10(RAB11-APEX2 FGF10)/GLOBAL UT(GFP-APEX UT),mutKRT8_S73A/S73D,RXDX-106 (pan-TAMi),Metformin
CAV1_Y14	SRSF11_S434	0.0201397	7	BRAFV600E+sh-C/EBP(OISb),COR1/H1975 cells,Rociletinib+(COR1/H1975),RXDX-106 (pan-TAMi),Metformin
CAV1_Y14	DNM1L_S616	0.0201397	7	Safranal,Cobimetinib+Pictilisib,mutKRT8_S73A/S73D,RXDX-106 (pan-TAMi),Metformin
CAV1_Y14	VPS4B_S102	0.0219509	7	Safranal,JPH203 (LAT1i),mutKRT8_S73A/S73D,RXDX-106 (pan-TAMi),Metformin
CAV1_Y14	SART1_S448	0.000531536	6.5	Rociletinib+(COR10/COR1),BRAFV600E(OIS),BRAFV600E+sh-C/EBP(OISb),EGF,Rociletinib+(COR1/H1975),Rociletinib+(COR10/H1975),RXDX-106 (pan-TAMi),Inf_S. aureus,TGF-alpha,Metformin
CAV1_Y14	RPS6_S244	0.00124641	6.5	GLOBAL FGF10(RAB11-APEX2 FGF10)/GLOBAL UT(GFP-APEX UT),Inf_S. aureus,Safranal,BRAFV600E+sh-C/EBP(OISb),EGF,JPH203 (LAT1i),mutKRT8_S73A/S73D,Osteoblast induction,RXDX-106 (pan-TAMi),TGF-alpha
CAV1_Y14	MAP1B_S1252	0.000494996	6	Pervanadate,Safranal,COR1/H1975 cells,COR10/H1975 cells,JPH203 (LAT1i),Osimertinib+(AZR3/H1975),Rociletinib+(COR1/H1975),Rociletinib+(COR10/H1975),RXDX-106 (pan-TAMi),Metformin
CAV1_Y14	PHLDB1_S470	0.00108819	6	Rociletinib+(COR10/COR1),Rociletinib+(COR1/H1975),Rociletinib+(COR10/H1975),RXDX-106 (pan-TAMi),Metformin
CAV1_Y14	MYO18A_S1640	0.00108819	6	BRAFV600E(OIS)/BRAFV600E+sh-C/EBP(OISb),BRAFV600E(OIS),Osimertinib+(AZR3/H1975),Osimertinib+(AZR4/H1975),RXDX-106 (pan-TAMi)
CAV1_Y14	HNRNPM_S481	0.00136802	6	JPH203 (LAT1i),Osimertinib+(AZR3/H1975),Osimertinib+(AZR4/H1975),Metformin
CAV1_Y14	VIM_Y53	0.00152896	6	Erlotinib+EGF/EGF,EGF,SRMS Overexp,Rociletinib+(COR1/H1975),Rociletinib+(COR10/H1975)
CAV1_Y14	EEA1_S52	0.00152896	6	BRAFV600E(OIS),RXDX-106 (pan-TAMi),Metformin
CAV1_Y14	RPAP1_S80	0.00189844	6	Rociletinib+(COR1/H1975),Rociletinib+(COR10/H1975),RXDX-106 (pan-TAMi),Metformin
CAV1_Y14	RAD50_S635	0.00210938	6	Osimertinib+(AZR3/H1975),Osimertinib+(AZR4/H1975),RXDX-106 (pan-TAMi),Metformin
CAV1_Y14	CEP170_S356	0.00215408	6	Pervanadate,BRAFV600E(OIS),COR1/H1975 cells,COR10/H1975 cells,EGF,Rociletinib+(COR1/H1975),Rociletinib+(COR10/H1975),RXDX-106 (pan-TAMi),TGF-alpha,Metformin
CAV1_Y14	TCEA1_S81	0.00233949	6	BRAFV600E+sh-C/EBP(OISb),JPH203 (LAT1i),Osteoblast induction,Metformin
CAV1_Y14	MYO5A_S600	0.00233949	6	BRAFV600E+sh-C/EBP(OISb),Osteoblast induction,RXDX-106 (pan-TAMi),Metformin
CAV1_Y14	AFAP1_S664	0.00259015	6	Pervanadate,BRAFV600E(OIS)/BRAFV600E+sh-C/EBP(OISb),COR1/H1975 cells,COR10/H1975 cells,Rociletinib+(COR1/H1975),Rociletinib+(COR10/H1975)
CAV1_Y14	ARPP19_S104	0.00259015	6	JPH203 (LAT1i),RXDX-106 (pan-TAMi),Metformin
CAV1_Y14	RB1CC1_S222	0.0028628	6	BRAFV600E(OIS),BRAFV600E+sh-C/EBP(OISb),RXDX-106 (pan-TAMi),Metformin
CAV1_Y14	FKBP1A_S9	0.0028628	6	Rociletinib+(COR10/COR1),Safranal,Rociletinib+(COR1/H1975),Rociletinib+(COR10/H1975),Metformin
CAV1_Y14	SRRM2_S2121	0.0028628	6	BRAFV600E(OIS),BRAFV600E+sh-C/EBP(OISb),Osteoblast induction,Rociletinib+(COR1/H1975),Metformin
CAV1_Y14	HSF1_S307	0.0028628	6	EGF,RXDX-106 (pan-TAMi),TGF-alpha,Metformin
CAV1_Y14	DEK_S303	0.0034802	6	Safranal,RXDX-106 (pan-TAMi),Metformin
CAV1_Y14	TRA2A_S86	0.00382822	6	mutKRT8_S73A/S73D,RXDX-106 (pan-TAMi),Metformin
CAV1_Y14	DEK_S301	0.00420476	6	Safranal,RXDX-106 (pan-TAMi),Metformin
CAV1_Y14	BCLAF1_S385	0.00461168	6	Safranal,BRAFV600E+sh-C/EBP(OISb),RXDX-106 (pan-TAMi),Metformin
CAV1_Y14	FTSJ3_S644	0.00461168	6	BRAFV600E(OIS),BRAFV600E+sh-C/EBP(OISb),COR1/H1975 cells,COR10/H1975 cells,Metformin
CAV1_Y14	SND1_S426	0.00505088	6	Inf_S. aureus,JPH203 (LAT1i),Osteoblast induction,Metformin
CAV1_Y14	CTNND1_S346	0.00603435	6	BRAFV600E(OIS)/BRAFV600E+sh-C/EBP(OISb),BRAFV600E(OIS),RXDX-106 (pan-TAMi),Metformin
CAV1_Y14	UTP14A_S453	0.00658293	6	BRAFV600E(OIS),BRAFV600E+sh-C/EBP(OISb),COR1/H1975 cells,RXDX-106 (pan-TAMi),Metformin
CAV1_Y14	KPNA4_S60	0.00658293	6	Inf_S. aureus,BRAFV600E(OIS),BRAFV600E+sh-C/EBP(OISb),COR1/H1975 cells,Rociletinib+(COR1/H1975),Metformin
CAV1_Y14	AHNAK_T5824	0.00658293	6	Pervanadate,Osimertinib+(AZR3/H1975),Osimertinib+(AZR4/H1975),Metformin
CAV1_Y14	WASHC2A_S288	0.00717244	6	BRAFV600E(OIS),EGF,JPH203 (LAT1i),Inf_S. aureus,TGF-alpha
CAV1_Y14	PUM2_S182	0.0078053	6	BRAFV600E(OIS)/BRAFV600E+sh-C/EBP(OISb),BRAFV600E(OIS),RXDX-106 (pan-TAMi),Metformin
CAV1_Y14	DEK_S306	0.00848403	6	Safranal,RXDX-106 (pan-TAMi),Metformin
CAV1_Y14	SRRM2_S992	0.00848403	6	mutKRT8_S73A/S73D,RXDX-106 (pan-TAMi),Metformin
CAV1_Y14	AKAP12_S483	0.00848403	6	BRAFV600E(OIS)/BRAFV600E+sh-C/EBP(OISb),BRAFV600E(OIS),RXDX-106 (pan-TAMi),Inf_S. aureus,Metformin
CAV1_Y14	HNRNPK_S284	0.00848403	6	BRAFV600E(OIS),BRAFV600E+sh-C/EBP(OISb),JPH203 (LAT1i),mutKRT8_S73A/S73D,Metformin
CAV1_Y14	DEK_S307	0.00848403	6	Safranal,RXDX-106 (pan-TAMi),Metformin
CAV1_Y14	BASP1_T36	0.00854861	6	Safranal,EGF,Osimertinib+(AZR3/H1975),RXDX-106 (pan-TAMi),TGF-alpha
CAV1_Y14	PPP1R12A_S871	0.00998964	6	Safranal,EGF,mutKRT8_S73A/S73D,Osteoblast induction,Metformin
CAV1_Y14	SRRM2_S2132	0.0108221	6	GLOBAL FGF10(RAB11-APEX2 FGF10)/GLOBAL UT(GFP-APEX UT),BRAFV600E+sh-C/EBP(OISb),Rociletinib+(COR1/H1975),Rociletinib+(COR10/H1975),Metformin
CAV1_Y14	CHEK2_S260	0.011459	6	BRAFV600E+sh-C/EBP(OISb),Osimertinib+(AZR3/H1975),Osimertinib+(AZR4/H1975),RXDX-106 (pan-TAMi),Metformin
CAV1_Y14	PRCC_S267	0.0117116	6	GLOBAL FGF10(RAB11-APEX2 FGF10)/GLOBAL UT(GFP-APEX UT),BRAFV600E+sh-C/EBP(OISb),mutKRT8_S73A/S73D,RXDX-106 (pan-TAMi),Metformin
CAV1_Y14	MAP1B_S1620	0.0125878	6	BRAFV600E(OIS)/BRAFV600E+sh-C/EBP(OISb),BRAFV600E(OIS),JPH203 (LAT1i),Osteoblast induction,Metformin
CAV1_Y14	FLNA_S966	0.0125878	6	BRAFV600E(OIS),BRAFV600E+sh-C/EBP(OISb),Osimertinib+(AZR3/H1975),Osteoblast induction,Metformin
CAV1_Y14	WDR44_S50	0.0165143	6	COR1/H1975 cells,JPH203 (LAT1i),Rociletinib+(COR1/H1975),RXDX-106 (pan-TAMi),Metformin
CAV1_Y14	RPLP2_S79	0.0165143	6	BRAFV600E+sh-C/EBP(OISb),JPH203 (LAT1i),TGF-alpha,Metformin
CAV1_Y14	HTATSF1_S387	0.0180194	6	JPH203 (LAT1i),Osimertinib+(AZR3/H1975),Osimertinib+(AZR4/H1975),Inf_S. aureus,Metformin
CAV1_Y14	TNKS1BP1_S920	0.0180194	6	BRAFV600E(OIS),BRAFV600E+sh-C/EBP(OISb),JPH203 (LAT1i),RXDX-106 (pan-TAMi),Metformin
CAV1_Y14	MAP1B_S1258	0.0196312	6	Pervanadate,Safranal,BRAFV600E(OIS)/BRAFV600E+sh-C/EBP(OISb),EGF,JPH203 (LAT1i),Metformin
CAV1_Y14	TNKS1BP1_S1138	0.0196312	6	BRAFV600E+sh-C/EBP(OISb),Osteoblast induction,RXDX-106 (pan-TAMi),Metformin
CAV1_Y14	AAK1_S624	0.0213547	6	BRAFV600E(OIS),mutKRT8_S73A/S73D,RXDX-106 (pan-TAMi),Metformin
CAV1_Y14	PPP1R7_S27	0.0213547	6	Safranal,JPH203 (LAT1i),mutKRT8_S73A/S73D,RXDX-106 (pan-TAMi),Metformin
CAV1_Y14	NSRP1_S254	0.0231955	6	Safranal,EGF,JPH203 (LAT1i),RXDX-106 (pan-TAMi),Metformin
CAV1_Y14	BIN1_S296	0.0251589	6	Safranal,mutKRT8_S73A/S73D,RXDX-106 (pan-TAMi),Metformin
CAV1_Y14	MAP7D1_S273	0.0272507	6	COR1/H1975 cells,COR10/H1975 cells,mutKRT8_S73A/S73D,Osteoblast induction,Metformin
CAV1_Y14	C1orf52_S158	0.0294764	6	Safranal,BRAFV600E(OIS),Cobimetinib+Pictilisib,JPH203 (LAT1i),mutKRT8_S73A/S73D,Metformin
CAV1_Y14	NUCKS1_S61	0.031842	6	Safranal,JPH203 (LAT1i),mutKRT8_S73A/S73D,RXDX-106 (pan-TAMi),Metformin
CAV1_Y14	PPIG_S687	0.0428218	6	BRAFV600E+sh-C/EBP(OISb),Cobimetinib+Pictilisib,mutKRT8_S73A/S73D,RXDX-106 (pan-TAMi),Metformin
CAV1_Y14	RPS6_S247	0.000976033	5.5	GLOBAL FGF10(RAB11-APEX2 FGF10)/GLOBAL UT(GFP-APEX UT),Inf_S. aureus,Safranal,BRAFV600E+sh-C/EBP(OISb),EGF,mutKRT8_S73A/S73D,RXDX-106 (pan-TAMi),TGF-alpha
CAV1_Y14	MAP1B_S992	0.00245747	5.5	Safranal,BRAFV600E(OIS)/BRAFV600E+sh-C/EBP(OISb),BRAFV600E(OIS),COR1/H1975 cells,COR10/H1975 cells,EGF,Osimertinib+(AZR3/H1975),RXDX-106 (pan-TAMi),TGF-alpha
CAV1_Y14	PKN1_S562	0.00562344	5.5	COR10/COR1 cells,Rociletinib+(COR10/COR1),Safranal,COR1/H1975 cells,COR10/H1975 cells,EGF,Rociletinib+(COR1/H1975),Rociletinib+(COR10/H1975),RXDX-106 (pan-TAMi),Metformin
CAV1_Y14	DLGAP4_S665	0.000537232	5	COR10/COR1 cells,BRAFV600E(OIS)/BRAFV600E+sh-C/EBP(OISb),BRAFV600E(OIS),COR1/H1975 cells,COR10/H1975 cells,Rociletinib+(COR1/H1975),Rociletinib+(COR10/H1975),RXDX-106 (pan-TAMi),Metformin
CAV1_Y14	SIK2_S587	0.000537232	5	BRAFV600E(OIS)/BRAFV600E+sh-C/EBP(OISb),BRAFV600E(OIS),COR1/H1975 cells,COR10/H1975 cells,JPH203 (LAT1i),Osimertinib+(AZR3/H1975),Osimertinib+(AZR4/H1975),Rociletinib+(COR1/H1975),Rociletinib+(COR10/H1975),Inf_S. aureus
CAV1_Y14	AMPD2_S136	0.00143676	5	BRAFV600E(OIS)/BRAFV600E+sh-C/EBP(OISb),BRAFV600E(OIS),Cobimetinib+Pictilisib,COR1/H1975 cells,COR10/H1975 cells,RXDX-106 (pan-TAMi),Metformin
CAV1_Y14	EIF4B_S445	0.00256897	5	GLOBAL FGF10(RAB11-APEX2 FGF10)/GLOBAL UT(GFP-APEX UT),Rociletinib+(COR10/COR1),BRAFV600E(OIS),COR1/H1975 cells,EGF,JPH203 (LAT1i),Rociletinib+(COR1/H1975),Rociletinib+(COR10/H1975),RXDX-106 (pan-TAMi),TGF-alpha,Metformin
CAV1_Y14	OSBPL10_S56	0.0028836	5	Safranal,RXDX-106 (pan-TAMi),Metformin
CAV1_Y14	CDK12_T514	0.00350887	5	BRAFV600E+sh-C/EBP(OISb),RXDX-106 (pan-TAMi),Metformin
CAV1_Y14	SCRIB_S1140	0.00385976	5	GLOBAL FGF10(RAB11-APEX2 FGF10)/GLOBAL UT(GFP-APEX UT),RXDX-106 (pan-TAMi),Metformin
CAV1_Y14	HTATSF1_S453	0.00423817	5	EGF,RXDX-106 (pan-TAMi),Metformin
CAV1_Y14	PPP1R37_S50	0.00423817	5	BRAFV600E(OIS),BRAFV600E+sh-C/EBP(OISb),RXDX-106 (pan-TAMi),Metformin
CAV1_Y14	PNN_S347	0.00449697	5	Inf_S. aureus,BRAFV600E+sh-C/EBP(OISb),COR1/H1975 cells,COR10/H1975 cells,Osteoblast induction,Rociletinib+(COR1/H1975),Rociletinib+(COR10/H1975),RXDX-106 (pan-TAMi),Metformin
CAV1_Y14	FUBP3_S296	0.00464568	5	BRAFV600E(OIS),BRAFV600E+sh-C/EBP(OISb),RXDX-106 (pan-TAMi),Metformin
CAV1_Y14	AHNAK_S5790	0.00464568	5	EGF,Osimertinib+(AZR3/H1975),Osimertinib+(AZR4/H1975),RXDX-106 (pan-TAMi)
CAV1_Y14	MLH1_S477	0.00508396	5	BRAFV600E(OIS),COR1/H1975 cells,COR10/H1975 cells,Rociletinib+(COR1/H1975),Metformin
CAV1_Y14	CCPG1_S186	0.00508396	5	Safranal,RXDX-106 (pan-TAMi),Metformin
CAV1_Y14	EXOSC2_S124	0.00508396	5	Osimertinib+(AZR3/H1975),Osimertinib+(AZR4/H1975),RXDX-106 (pan-TAMi),Metformin
CAV1_Y14	RPS6KA1_S380	0.00555469	5	mutKRT8_S73A/S73D,RXDX-106 (pan-TAMi),Inf_S. aureus,Metformin
CAV1_Y14	EPB41L2_S598	0.00555469	5	Osimertinib+(AZR3/H1975),Rociletinib+(COR1/H1975),RXDX-106 (pan-TAMi),Inf_S. aureus
CAV1_Y14	ZBTB21_S434	0.00555469	5	COR1/H1975 cells,COR10/H1975 cells,JPH203 (LAT1i),Metformin
CAV1_Y14	WDR44_S96	0.0058285	5	COR10/COR1 cells,COR1/H1975 cells,COR10/H1975 cells,JPH203 (LAT1i),mutKRT8_S73A/S73D,Rociletinib+(COR1/H1975),RXDX-106 (pan-TAMi),Metformin
CAV1_Y14	SF3B2_S435	0.00605966	5	Safranal,RXDX-106 (pan-TAMi),Metformin
CAV1_Y14	SEC31A_S1163	0.00660071	5	BRAFV600E(OIS),BRAFV600E+sh-C/EBP(OISb),Rociletinib+(COR1/H1975),Rociletinib+(COR10/H1975),Metformin
CAV1_Y14	ARID1A_S1751	0.00660071	5	BRAFV600E+sh-C/EBP(OISb),RXDX-106 (pan-TAMi),Metformin
CAV1_Y14	RAB11FIP1_S435	0.0066123	5	BRAFV600E(OIS)/BRAFV600E+sh-C/EBP(OISb),BRAFV600E(OIS),COR1/H1975 cells,COR10/H1975 cells,mutKRT8_S73A/S73D,Osimertinib+(AZR3/H1975),Osimertinib+(AZR4/H1975),RXDX-106 (pan-TAMi),Metformin
CAV1_Y14	MAP1B_S1312	0.0066123	5	Safranal,BRAFV600E(OIS),COR1/H1975 cells,COR10/H1975 cells,JPH203 (LAT1i),Osimertinib+(AZR3/H1975),Osimertinib+(AZR4/H1975),RXDX-106 (pan-TAMi),Metformin
CAV1_Y14	CAST_S575	0.00717971	5	GLOBAL FGF10(RAB11-APEX2 FGF10)/GLOBAL UT(GFP-APEX UT),Osimertinib+(AZR3/H1975),Metformin
CAV1_Y14	VCL_S721	0.00748457	5	Safranal,COR1/H1975 cells,COR10/H1975 cells,JPH203 (LAT1i),Osimertinib+(AZR3/H1975),Osimertinib+(AZR4/H1975),Rociletinib+(COR1/H1975),Rociletinib+(COR10/H1975),Metformin
CAV1_Y14	ACACA_S23	0.00779866	5	EGF,RXDX-106 (pan-TAMi),TGF-alpha,Metformin
CAV1_Y14	SF3B2_S436	0.00779866	5	Safranal,RXDX-106 (pan-TAMi),Metformin
CAV1_Y14	AHNAK_S572	0.00845956	5	mutKRT8_S73A/S73D,Osteoblast induction,Metformin
CAV1_Y14	SCAF11_S776	0.00845956	5	COR1/H1975 cells,COR10/H1975 cells,RXDX-106 (pan-TAMi),Metformin
CAV1_Y14	KIAA1671_S1224	0.00845956	5	Osimertinib+(AZR3/H1975),Osimertinib+(AZR4/H1975),RXDX-106 (pan-TAMi),Metformin
CAV1_Y14	WDR26_S121	0.00916452	5	BRAFV600E(OIS),BRAFV600E+sh-C/EBP(OISb),JPH203 (LAT1i),Osteoblast induction,Metformin
CAV1_Y14	AKAP12_T1116	0.00916452	5	BRAFV600E+sh-C/EBP(OISb),RXDX-106 (pan-TAMi),Metformin
CAV1_Y14	SRRM2_T1434	0.00916452	5	COR1/H1975 cells,COR10/H1975 cells,mutKRT8_S73A/S73D,RXDX-106 (pan-TAMi)
CAV1_Y14	MYO1C_S408	0.00916452	5	BRAFV600E(OIS),Cobimetinib+Pictilisib,Osteoblast induction,Metformin
CAV1_Y14	EIF4G1_S1238	0.00991571	5	BRAFV600E+sh-C/EBP(OISb),JPH203 (LAT1i),mutKRT8_S73A/S73D,Metformin
CAV1_Y14	PNKP_T118	0.0107142	5	BRAFV600E+sh-C/EBP(OISb),Cobimetinib+Pictilisib,EGF,RXDX-106 (pan-TAMi),Metformin
CAV1_Y14	ENO1_S419	0.0107154	5	Safranal,Osteoblast induction,Metformin
CAV1_Y14	HNRNPC_S299	0.0107154	5	mutKRT8_S73A/S73D,RXDX-106 (pan-TAMi),Metformin
CAV1_Y14	LAD1_S38	0.0107154	5	JPH203 (LAT1i),Inf_S. aureus,Metformin
CAV1_Y14	CHAMP1_S319	0.0115658	5	Safranal,mutKRT8_S73A/S73D,RXDX-106 (pan-TAMi),Metformin
CAV1_Y14	SRC_S17	0.0115658	5	Safranal,COR1/H1975 cells,COR10/H1975 cells,Metformin
CAV1_Y14	SSRP1_S444	0.0115658	5	Cobimetinib+Pictilisib,Rociletinib+(COR1/H1975),Metformin
CAV1_Y14	RPLP2_S105	0.0124694	5	Cobimetinib+Pictilisib,mutKRT8_S73A/S73D,Osteoblast induction,RXDX-106 (pan-TAMi)
CAV1_Y14	PRKAA1_S496	0.0124694	5	JPH203 (LAT1i),Inf_S. aureus,Metformin
CAV1_Y14	CNP_S170	0.0124694	5	BRAFV600E(OIS),BRAFV600E+sh-C/EBP(OISb),RXDX-106 (pan-TAMi),Metformin
CAV1_Y14	DDX41_S66	0.0124694	5	JPH203 (LAT1i),mutKRT8_S73A/S73D,RXDX-106 (pan-TAMi),Metformin
CAV1_Y14	DYRK2_Y382	0.0130127	5	Afatinib+EGF,ARS 1620 (KRas-G12Ci),mutKRAS_G12D,mutKRAS_G13D,RXDX-106 (pan-TAMi)
CAV1_Y14	NUCKS1_T202	0.0134688	5	GLOBAL FGF10(RAB11-APEX2 FGF10)/GLOBAL UT(GFP-APEX UT),Safranal,BRAFV600E(OIS)/BRAFV600E+sh-C/EBP(OISb),BRAFV600E(OIS),BRAFV600E+sh-C/EBP(OISb),EGF,RXDX-106 (pan-TAMi),Metformin
CAV1_Y14	CEP170_S359	0.0134688	5	GLOBAL FGF10(RAB11-APEX2 FGF10)/GLOBAL UT(GFP-APEX UT),Pervanadate,BRAFV600E(OIS),Cobimetinib+Pictilisib,EGF,RXDX-106 (pan-TAMi),TGF-alpha,Metformin
CAV1_Y14	NUFIP2_S629	0.0134688	5	BRAFV600E+sh-C/EBP(OISb),EGF,mutKRT8_S73A/S73D,Osteoblast induction,RXDX-106 (pan-TAMi),Inf_S. aureus,TGF-alpha,Metformin
CAV1_Y14	KIF1B_S1487	0.0142674	5	BRAFV600E(OIS),JPH203 (LAT1i),RXDX-106 (pan-TAMi),Metformin
CAV1_Y14	OSTF1_S202	0.0144459	5	Safranal,JPH203 (LAT1i),RXDX-106 (pan-TAMi),Metformin
CAV1_Y14	PSIP1_S106	0.0144459	5	Osimertinib+(AZR3/H1975),Osimertinib+(AZR4/H1975),RXDX-106 (pan-TAMi),Metformin
CAV1_Y14	SRSF11_S449	0.0155239	5	Safranal,RXDX-106 (pan-TAMi),Metformin
CAV1_Y14	PCM1_T530	0.0156123	5	Safranal,RXDX-106 (pan-TAMi),TGF-alpha,Metformin
CAV1_Y14	ACIN1_S478	0.0166654	5	Safranal,BRAFV600E+sh-C/EBP(OISb),Metformin
CAV1_Y14	RFFL_S240	0.0166654	5	GLOBAL FGF10(GFP-APEX2 FGF10)/GLOBAL UT (GFP-APEX UT),Cobimetinib+Pictilisib,mutKRT8_S73A/S73D,Osimertinib+(AZR3/H1975),Osimertinib+(AZR4/H1975)
CAV1_Y14	MAP1B_S832	0.0167993	5	Safranal,BRAFV600E(OIS),JPH203 (LAT1i),Osimertinib+(AZR4/H1975),RXDX-106 (pan-TAMi),TGF-alpha,Metformin
CAV1_Y14	SRRM1_S628	0.017873	5	GLOBAL FGF10(GFP-APEX2 FGF10)/GLOBAL UT (GFP-APEX UT),GLOBAL FGF10(RAB11-APEX2 FGF10)/GLOBAL UT(GFP-APEX UT),RXDX-106 (pan-TAMi),Metformin
CAV1_Y14	PBDC1_S197	0.017873	5	Safranal,JPH203 (LAT1i),Osteoblast induction,RXDX-106 (pan-TAMi)
CAV1_Y14	PPAN_S359	0.017873	5	BRAFV600E+sh-C/EBP(OISb),mutKRT8_S73A/S73D,Metformin
CAV1_Y14	ZC3H13_T263	0.017873	5	GLOBAL FGF10(RAB11-APEX2 FGF10)/GLOBAL UT(GFP-APEX UT),BRAFV600E+sh-C/EBP(OISb),RXDX-106 (pan-TAMi),Metformin
CAV1_Y14	SAFB2_S513	0.0185889	5	Cobimetinib+Pictilisib,COR1/H1975 cells,COR10/H1975 cells,mutKRT8_S73A/S73D,Metformin
CAV1_Y14	ARID1A_S1755	0.0191497	5	BRAFV600E(OIS),mutKRT8_S73A/S73D,RXDX-106 (pan-TAMi),Metformin
CAV1_Y14	PTPN12_T569	0.0202293	5	GLOBAL FGF10(RAB11-APEX2 FGF10)/GLOBAL UT(GFP-APEX UT),Safranal,EGF,Metformin
CAV1_Y14	SRRM1_S626	0.0204982	5	GLOBAL FGF10(GFP-APEX2 FGF10)/GLOBAL UT (GFP-APEX UT),GLOBAL FGF10(RAB11-APEX2 FGF10)/GLOBAL UT(GFP-APEX UT),RXDX-106 (pan-TAMi),Metformin
CAV1_Y14	SRRM1_S452	0.0204982	5	Safranal,RXDX-106 (pan-TAMi),Inf_S. aureus,Metformin
CAV1_Y14	CCDC82_S131	0.0204982	5	JPH203 (LAT1i),Osimertinib+(AZR3/H1975),RXDX-106 (pan-TAMi),Metformin
CAV1_Y14	JUN_S243	0.0219217	5	BRAFV600E(OIS),EGF,Osteoblast induction,Inf_S. aureus,Metformin
CAV1_Y14	FAM91A1_S671	0.0219768	5	JPH203 (LAT1i),RXDX-106 (pan-TAMi),Inf_S. aureus,Metformin
CAV1_Y14	AKAP8_S339	0.023836	5	Safranal,BRAFV600E(OIS),Rociletinib+(COR1/H1975),Rociletinib+(COR10/H1975),RXDX-106 (pan-TAMi)
CAV1_Y14	EIF4G1_T1211	0.023836	5	BRAFV600E+sh-C/EBP(OISb),JPH203 (LAT1i),mutKRT8_S73A/S73D,RXDX-106 (pan-TAMi)
CAV1_Y14	ABL2_S936	0.0258111	5	JPH203 (LAT1i),Osimertinib+(AZR3/H1975),Osimertinib+(AZR4/H1975),Osteoblast induction,Metformin
CAV1_Y14	DNAJC2_S63	0.0258111	5	Safranal,Osteoblast induction,RXDX-106 (pan-TAMi),Metformin
CAV1_Y14	SLK_S348	0.0301275	5	Safranal,BRAFV600E(OIS),RXDX-106 (pan-TAMi),Metformin
CAV1_Y14	AATF_S316	0.0349626	5	BRAFV600E+sh-C/EBP(OISb),mutKRT8_S73A/S73D,RXDX-106 (pan-TAMi),Metformin
CAV1_Y14	NUP160_S1157	0.0349626	5	GLOBAL FGF10(GFP-APEX2 FGF10)/GLOBAL UT (GFP-APEX UT),BRAFV600E+sh-C/EBP(OISb),mutKRT8_S73A/S73D,Metformin
CAV1_Y14	OTUD4_S1023	0.0349626	5	GLOBAL FGF10(RAB11-APEX2 FGF10)/GLOBAL UT(GFP-APEX UT),BRAFV600E(OIS),Osimertinib+(AZR3/H1975),Metformin
CAV1_Y14	LEO1_S171	0.0375861	5	mutKRT8_S73A/S73D,Osteoblast induction,RXDX-106 (pan-TAMi),Metformin
CAV1_Y14	MAP1B_S828	0.0403532	5	Safranal,BRAFV600E(OIS),JPH203 (LAT1i),Osimertinib+(AZR3/H1975),Osimertinib+(AZR4/H1975)
CAV1_Y14	MAP1B_S937	0.0403532	5	Safranal,BRAFV600E(OIS),Osimertinib+(AZR3/H1975),RXDX-106 (pan-TAMi)
CAV1_Y14	RBM26_S127	0.0432684	5	BRAFV600E+sh-C/EBP(OISb),mutKRT8_S73A/S73D,TGF-alpha,Metformin
CAV1_Y14	ILF3_S482	0.0432684	5	GLOBAL FGF10(RAB11-APEX2 FGF10)/GLOBAL UT(GFP-APEX UT),Safranal,RXDX-106 (pan-TAMi),Metformin
CAV1_Y14	SMC3_S1067	0.0432684	5	EGF,Osimertinib+(AZR3/H1975),RXDX-106 (pan-TAMi),Metformin
CAV1_Y14	AHNAK_S5031	0.0495618	5	Cobimetinib+Pictilisib,mutKRT8_S73A/S73D,Osimertinib+(AZR3/H1975),Osimertinib+(AZR4/H1975),Metformin

## Sheet: Supplementary Table S7
Supplementary Table S7: Phosphosites in other proteins (PsOps) upregulated with CAV1_S37
CAV1 Site	Coregulated PsOps	FET p-Value	UUDD Freq	Exp_code
CAV1_S37	LMO7_S276	0.000100896	23	Inf_Ad2 Virus,BI-D1870 (RSKi),EP-sEVs_hTSCs (Secretory phase),Hydroxyurea+SCH900776 (CHEK1i),PD184352 (MEKi),Inf_EV-A71,BRAFV600E(OIS)/BRAFV600E+sh-C/EBP(OISb),BRAFV600E(OIS),BRAFV600E+sh-C/EBP(OISb),Carbon ion irradiation,Coumarin,Her2 Pos/Neg,Nocodazole,Metformin
CAV1_S37	SIPA1L3_S1364	0.0014208	18	Osimertinib+(AZR3/H1975),PD184352 (MEKi),T24/TERT-NHUC cells,A375R/A375S,Vermurafenib_Res A375R/A375S,Inf_EV-A71,BRAFV600E(OIS)/BRAFV600E+sh-C/EBP(OISb),BRAFV600E(OIS),Carbon ion irradiation,Dabra (BRAFi)+XL888 (HSP90i)/XL888,Epithelial/Mesenchymal,Inf_Influenza A virus,Metformin
CAV1_S37	TASOR_S927	0.000239615	17	JPH203 (LAT1i),NCM,Inf_EV-A71,A375R/A375S,COR1/H1975 cells,Epithelial/Mesenchymal,Her2 Pos/Neg,Rociletinib+(COR1/H1975),RSK1/2-RNAi,TcnA (Toxin)/FA-TcnA
CAV1_S37	PSEN1_S366	0.000476869	17	Phorbol myristate acetate,Inf_EV-A71,Metformin,EGF,Her2 Pos/Neg,TGF-alpha
CAV1_S37	PIEZO1_S1646	0.00191363	17	Inf_Ad2 Virus,Osimertinib+(AZR3/H1975),PD184352 (MEKi),XL888 (HSP90i)/Dabra (BRAFi),Inf_EV-A71,Metformin,BRAFV600E(OIS)/BRAFV600E+sh-C/EBP(OISb),BRAFV600E(OIS),Carbon ion irradiation,UMUC3/TERT-NHUC
CAV1_S37	NEXN_S365	0.000288331	16	Inf_Ad2 Virus,Hydroxyurea+SCH900776 (CHEK1i),NCM,Osimertinib+(AZR3/H1975),BRAFV600E(OIS)/BRAFV600E+sh-C/EBP(OISb),BRAFV600E(OIS),BRAFV600E+sh-C/EBP(OISb),Epithelial/Mesenchymal,Her2 Pos/Neg
CAV1_S37	BRD3_S563	0.00117017	16	Hydroxyurea+SCH900776 (CHEK1i),NCM,PD184352 (MEKi),Inf_EV-A71,Metformin,Carbon ion irradiation,EGF,Her2 Pos/Neg
CAV1_S37	HIRIP3_S289	0.00137989	16	GFP_FGF10/GFP_UT,Osimertinib+(AZR3/H1975),Inf_EV-A71,Metformin,BRAFV600E(OIS),BRAFV600E+sh-C/EBP(OISb),Dabra (BRAFi),Dabra (BRAFi)+XL888 (HSP90i),Dabra (BRAFi)+XL888 (HSP90i)/XL888
CAV1_S37	HLA-A_S356	0.00162371	16	BI-D1870 (RSKi),EP-sEVs_hTSCs (Secretory phase),J82/TERT-NHUC cells,PD184352 (MEKi),T24/TERT-NHUC cells,Inf_EV-A71,ARS 1620 (KRas-G12Ci),BRAFV600E(OIS)/BRAFV600E+sh-C/EBP(OISb),BRAFV600E(OIS),Dabra (BRAFi)+XL888 (HSP90i),Dabra (BRAFi)+XL888 (HSP90i)/Dabra,RSK1/2-RNAi
CAV1_S37	TNS3_S1441	0.00162371	16	PIM3 Overexp,Metformin,BRAFV600E(OIS)/BRAFV600E+sh-C/EBP(OISb),BRAFV600E(OIS),BRAFV600E+sh-C/EBP(OISb),Epithelial/Mesenchymal,Her2 Pos/Neg,TcnA (Toxin)/FA-TcnA,4-OHT
CAV1_S37	NUCKS1_S144	0.00190657	16	Phorbol myristate acetate,TGF-beta,Inf_EV-A71,Metformin
CAV1_S37	SRRM2_S1101	0.00355115	16	PIM3 Overexp,GFP_FGF10/GFP_UT,JPH203 (LAT1i),NCM,Inf_EV-A71,Metformin,Carbon ion irradiation,Coumarin
CAV1_S37	WRNIP1_S151	0.000258076	15	BI-D1870 (RSKi),Inf_EV-A71,Metformin,Coumarin,Her2 Pos/Neg,RSK1/2-RNAi
CAV1_S37	GTF2F1_S217	0.000258076	15	EP-sEVs_hTSCs (Secretory phase),mutKRT8_S431A/WT,mutKRT8_S73A/S73D,NCM,Phorbol myristate acetate,Inf_EV-A71,Her2 Pos/Neg
CAV1_S37	GTF2F1_S224	0.000359129	15	EP-sEVs_hTSCs (Secretory phase),mutKRT8_S73A/S73D,NCM,Phorbol myristate acetate,Inf_EV-A71,Carbon ion irradiation,Her2 Pos/Neg
CAV1_S37	MAP1A_S612	0.00169964	15	EP-sEVs_hTSCs (Secretory phase),A375R/A375S,Vermurafenib_Res A375R/A375S,Inf_EV-A71,Metformin,Inf_Ad2 Virus,Dabra (BRAFi)+XL888 (HSP90i)/Dabra,Dabra (BRAFi)+XL888 (HSP90i)/XL888,(LPA and LPAR)i
CAV1_S37	PRP4K_S32	0.00312026	15	EP-sEVs_hTSCs (Secretory phase),Phorbol myristate acetate,Metformin,A375R/A375S,Dabra (BRAFi)+XL888 (HSP90i),Her2 Pos/Neg,Nocodazole
CAV1_S37	ATP2B1_T1165	0.0036142	15	EP-sEVs_hTSCs (Secretory phase),Inf_EV-A71,Metformin,ARS 1620 (KRas-G12Ci),Carbon ion irradiation,Her2 Pos/Neg,4-OHT
CAV1_S37	CEP55_S436	0.00417837	15	Hydroxyurea+SCH900776 (CHEK1i),Inf_EV-A71,Metformin,COR1/H1975 cells,Gefitinib (EGFRi),Her2 Pos/Neg,Rapamycin
CAV1_S37	ATRX_S849	0.00417837	15	EGF,JPH203 (LAT1i),NCM,PD184352 (MEKi),TGF-beta,Inf_EV-A71,Coumarin
CAV1_S37	PAM_S946	0.000540508	14	GFP_FGF10/GFP_UT,Inf_EV-A71,BRAFV600E(OIS)/BRAFV600E+sh-C/EBP(OISb),BRAFV600E(OIS),BRAFV600E+sh-C/EBP(OISb),Her2 Pos/Neg,Nocodazole
CAV1_S37	CCDC25_S204	0.000732015	14	EP-sEVs_hTSCs (Secretory phase),Inf_EV-A71,Metformin,BRAFV600E(OIS)/BRAFV600E+sh-C/EBP(OISb),BRAFV600E(OIS),BRAFV600E+sh-C/EBP(OISb),Epithelial/Mesenchymal
CAV1_S37	BOD1L1_S2986	0.00333633	14	BI-D1870 (RSKi),PD184352 (MEKi),Inf_EV-A71,Metformin,ARS 1620 (KRas-G12Ci),Inf_Influenza A virus
CAV1_S37	PPIG_S413	0.00333633	14	mutKRT8_S431A/WT,mutKRT8_S431D/WT,mutKRT8_S73A/S73D,mutKRT8_S73A/WT,mutKRT8_S73D/WT,NCM,Inf_EV-A71,Metformin
CAV1_S37	GTF3C1_S1611	0.0038416	14	BI-D1870 (RSKi),Etoposide,mutKRT8_S431A/WT,mutKRT8_S431D/WT,mutKRT8_S73A/S73D,mutKRT8_S73A/WT,mutKRT8_S73D/WT,PD184352 (MEKi),Inf_EV-A71,Coumarin
CAV1_S37	TOP2A_S1525	0.00663062	14	XL888 (HSP90i)/Dabra (BRAFi),Inf_EV-A71,BRAFV600E(OIS),Coumarin,Dabra (BRAFi),Dabra (BRAFi)+XL888 (HSP90i)/Dabra,Dabra (BRAFi)+XL888 (HSP90i)/XL888,Etoposide+PPM1Di,4-OHT
CAV1_S37	MAP1B_S937	0.00756653	14	NCM,Osimertinib+(AZR3/H1975),Inf_EV-A71,Metformin,A375R/A375S,BRAFV600E(OIS),BRAFV600E+sh-C/EBP(OISb),Epithelial/Mesenchymal,4-OHT
CAV1_S37	MAP1A_S986	0.000827308	13	EP-sEVs_hTSCs (Secretory phase),Inf_EV-A71,Metformin,BRAFV600E(OIS)/BRAFV600E+sh-C/EBP(OISb),BRAFV600E(OIS),Dabra (BRAFi),Dabra (BRAFi)+XL888 (HSP90i),Epithelial/Mesenchymal
CAV1_S37	TNRC6A_S991	0.000953837	13	Inf_EV-A71,Metformin,BRAFV600E(OIS)/BRAFV600E+sh-C/EBP(OISb),BRAFV600E(OIS),BRAFV600E+sh-C/EBP(OISb),Epithelial/Mesenchymal,Nocodazole
CAV1_S37	SRRM2_S1818	0.00126209	13	Inf_Ad2 Virus,NCM,PD184352 (MEKi),Inf_EV-A71,Metformin,Her2 Pos/Neg
CAV1_S37	SNX24_S116	0.00126209	13	TGF-beta_EMT,Inf_EV-A71,Metformin,Her2 Pos/Neg,TNF-alpha
CAV1_S37	SYNPO_S685	0.00217134	13	Inf_Ad2 Virus,BI-D1870 (RSKi),TGF-beta_EMT,TGF-beta_EMT/TNF-alpha,Osimertinib+(AZR3/H1975),Metformin,COR1/H1975 cells,Rociletinib+(COR1/H1975),RSK1/2-RNAi,TNF-alpha
CAV1_S37	SATB2_S39	0.00426983	13	PD184352 (MEKi),Inf_EV-A71,Metformin,A375R/A375S,Her2 Pos/Neg,RSK1/2-RNAi
CAV1_S37	SLF2_T711	0.00487651	13	Hydroxyurea+SCH900776 (CHEK1i),Inf_EV-A71,Metformin,Coumarin,Her2 Pos/Neg,Nocodazole
CAV1_S37	UIMC1_S677	0.00555951	13	MHCC97/Hep3B cells,Osimertinib+(AZR3/H1975),Inf_EV-A71,Metformin,Epithelial/Mesenchymal,Gefitinib (EGFRi),Nocodazole,RT112/TERT-NHUC
CAV1_S37	SLF2_S710	0.00555951	13	Hydroxyurea+SCH900776 (CHEK1i),Inf_EV-A71,Metformin,Coumarin,Her2 Pos/Neg,Nocodazole
CAV1_S37	LRP12_T655	0.00555951	13	Inf_EV-A71,BRAFV600E(OIS)/BRAFV600E+sh-C/EBP(OISb),BRAFV600E(OIS),BRAFV600E+sh-C/EBP(OISb),Her2 Pos/Neg,4-OHT
CAV1_S37	MAX_S11	0.00555951	13	EGF,EP-sEVs_hTSCs (Secretory phase),Etoposide,Phorbol myristate acetate,Inf_EV-A71,Metformin,TGF-alpha
CAV1_S37	MAX_S11	0.00555951	13	EGF,EP-sEVs_hTSCs (Secretory phase),Etoposide,Phorbol myristate acetate,Inf_EV-A71,Metformin,TGF-alpha
CAV1_S37	GOLIM4_S538	0.00718838	13	PIM3 Overexp,JPH203 (LAT1i),Inf_EV-A71,Inf_Ad2 Virus,Her2 Pos/Neg
CAV1_S37	PCDH7_S974	0.00923203	13	BI-D1870 (RSKi),PD184352 (MEKi),TGF-beta,Metformin,Coumarin,RSK1/2-RNAi
CAV1_S37	ATRX_S850	0.00923203	13	EGF,PD184352 (MEKi),TGF-beta,Inf_EV-A71,Coumarin
CAV1_S37	ACACA_S29	0.0104366	13	EP-sEVs_hTSCs (Secretory phase),Phorbol myristate acetate,BRAFV600E(OIS)/BRAFV600E+sh-C/EBP(OISb),BRAFV600E(OIS),BRAFV600E+sh-C/EBP(OISb),Carbon ion irradiation,COR1/H1975 cells,Coumarin,EGF,Inf_Influenza A virus,Nocodazole,RSK1/2-RNAi,Metformin
CAV1_S37	NECTIN3_S465	0.0117795	13	Etoposide,J82/TERT-NHUC cells,Osimertinib+(AZR3/H1975),T24/TERT-NHUC cells,Carbon ion irradiation,Her2 Pos/Neg,Nocodazole,4-OHT
CAV1_S37	SNTB2_S110	0.000135545	12	Inf_Ad2 Virus,EP-sEVs_hTSCs (Secretory phase),J82/TERT-NHUC cells,mutKRT8_S431A/WT,T24/TERT-NHUC cells,XL888 (HSP90i)/Dabra (BRAFi),Inf_EV-A71,BRAFV600E(OIS)/BRAFV600E+sh-C/EBP(OISb),BRAFV600E(OIS),BRAFV600E+sh-C/EBP(OISb),Carbon ion irradiation,COR1/H1975 cells,Coumarin,Dabra (BRAFi)+XL888 (HSP90i),Dabra (BRAFi)+XL888 (HSP90i)/Dabra,Dabra (BRAFi)+XL888 (HSP90i)/XL888
CAV1_S37	TASOR_S1552	0.00128787	12	Etoposide,Hydroxyurea+SCH900776 (CHEK1i),Inf_EV-A71,Her2 Pos/Neg,Nocodazole
CAV1_S37	LRP12_S652	0.00146969	12	Inf_EV-A71,BRAFV600E(OIS),BRAFV600E+sh-C/EBP(OISb),Her2 Pos/Neg,4-OHT
CAV1_S37	GTF2F1_S218	0.00146969	12	EP-sEVs_hTSCs (Secretory phase),mutKRT8_S431A/WT,mutKRT8_S73A/S73D,Inf_EV-A71,Her2 Pos/Neg
CAV1_S37	TJAP1_T547	0.00146969	12	Etoposide,Inf_EV-A71,Metformin,Her2 Pos/Neg
CAV1_S37	CRIM1_T1035	0.00167476	12	Inf_EV-A71,BRAFV600E(OIS)/BRAFV600E+sh-C/EBP(OISb),BRAFV600E(OIS),BRAFV600E+sh-C/EBP(OISb),Nocodazole,4-OHT
CAV1_S37	RBM17_S155	0.00167476	12	Inf_Ad2 Virus,EP-sEVs_hTSCs (Secretory phase),Hydroxyurea+SCH900776 (CHEK1i),Inf_EV-A71,Metformin,Carbon ion irradiation,Dabra (BRAFi)+XL888 (HSP90i)/XL888
CAV1_S37	ZNF532_S307	0.00167476	12	Phorbol myristate acetate,Inf_EV-A71,Her2 Pos/Neg,Nocodazole
CAV1_S37	MAX_S2	0.00167476	12	EGF,EP-sEVs_hTSCs (Secretory phase),Etoposide,Phorbol myristate acetate,Inf_EV-A71,Carbon ion irradiation,Metformin
CAV1_S37	MAX_S2	0.00167476	12	EGF,EP-sEVs_hTSCs (Secretory phase),Etoposide,Phorbol myristate acetate,Inf_EV-A71,Carbon ion irradiation,Metformin
CAV1_S37	DOCK10_T196	0.00167476	12	XL888 (HSP90i)/Dabra (BRAFi),Inf_EV-A71,BRAFV600E(OIS)/BRAFV600E+sh-C/EBP(OISb),BRAFV600E(OIS),BRAFV600E+sh-C/EBP(OISb),4-OHT
CAV1_S37	SSRP1_S437	0.00216564	12	BI-D1870 (RSKi),Etoposide,PD184352 (MEKi),Inf_EV-A71,Metformin
CAV1_S37	RALGPS2_T361	0.00315261	12	Osimertinib+(AZR3/H1975),Inf_EV-A71,Metformin,BRAFV600E(OIS)/BRAFV600E+sh-C/EBP(OISb),BRAFV600E(OIS),BRAFV600E+sh-C/EBP(OISb),Nocodazole,Rociletinib+(COR1/H1975)
CAV1_S37	CD99_S168	0.00721655	12	PD184352 (MEKi),XL888 (HSP90i)/Dabra (BRAFi),Inf_EV-A71,Metformin,BRAFV600E(OIS),BRAFV600E+sh-C/EBP(OISb),Nocodazole
CAV1_S37	PCM1_S1776	0.00917825	12	BI-D1870 (RSKi),PD184352 (MEKi),Metformin,Coumarin,Her2 Pos/Neg,Nocodazole
CAV1_S37	SLC30A1_S468	0.0103258	12	Inf_EV-A71,Metformin,BRAFV600E(OIS),BRAFV600E+sh-C/EBP(OISb),Inf_Influenza A virus,RSK1/2-RNAi
CAV1_S37	GRK5_T485	0.0130082	12	TGF-beta,Inf_EV-A71,Rapamycin,4-OHT
CAV1_S37	NAV3_S1190	0.0145668	12	Inf_EV-A71,BRAFV600E(OIS)/BRAFV600E+sh-C/EBP(OISb),Her2 Pos/Neg,Nocodazole,Rapamycin
CAV1_S37	ABRAXAS1_S406	0.0145668	12	GFP_FGF10/GFP_UT,Osimertinib+(AZR3/H1975),Inf_EV-A71,Carbon ion irradiation,COR1/H1975 cells,Epithelial/Mesenchymal,Nocodazole,Rociletinib+(COR1/H1975)
CAV1_S37	HLA-A_S359	0.0162877	12	BI-D1870 (RSKi),EP-sEVs_hTSCs (Secretory phase),Inf_EV-A71,ARS 1620 (KRas-G12Ci),BRAFV600E(OIS)/BRAFV600E+sh-C/EBP(OISb),BRAFV600E(OIS),Dabra (BRAFi)+XL888 (HSP90i)/Dabra,RSK1/2-RNAi
CAV1_S37	CEP170_S497	0.0181849	12	GFP_FGF10/GFP_UT,NCM,Metformin,BRAFV600E(OIS),BRAFV600E+sh-C/EBP(OISb),Dabra (BRAFi)+XL888 (HSP90i)/XL888,Her2 Pos/Neg,Nocodazole
CAV1_S37	MAP1A_S896	0.00230302	11	A375R/A375S,Vermurafenib_Res A375R/A375S,Inf_EV-A71,BRAFV600E(OIS)/BRAFV600E+sh-C/EBP(OISb),BRAFV600E(OIS),RSK1/2-RNAi,(LPA and LPAR)i
CAV1_S37	MIER1_S166	0.00230302	11	BI-D1870 (RSKi),EP-sEVs_hTSCs (Secretory phase),Inf_EV-A71,Her2 Pos/Neg
CAV1_S37	UPF1_S1110	0.00259759	11	Inf_EV-A71,Coumarin,Nocodazole,4-OHT,Metformin
CAV1_S37	GTF2F1_S221	0.00259759	11	EP-sEVs_hTSCs (Secretory phase),mutKRT8_S431A/WT,mutKRT8_S73A/S73D,NCM,Phorbol myristate acetate,Inf_EV-A71
CAV1_S37	CAMK4_S360	0.00259759	11	XL888 (HSP90i)/Dabra (BRAFi),Inf_EV-A71,Metformin,A375R/A375S,Dabra (BRAFi),RSK1/2-RNAi
CAV1_S37	INCENP_T832	0.00259759	11	NCM,Inf_EV-A71,Metformin,Her2 Pos/Neg
CAV1_S37	RBM20_S876	0.00259759	11	JPH203 (LAT1i),Inf_EV-A71,Metformin,Her2 Pos/Neg
CAV1_S37	KMT2A_S2392	0.00292602	11	Etoposide,Inf_EV-A71,Metformin,Her2 Pos/Neg
CAV1_S37	CSNK1E_S389	0.00292602	11	Inf_EV-A71,Metformin,BRAFV600E(OIS)/BRAFV600E+sh-C/EBP(OISb),BRAFV600E(OIS),BRAFV600E+sh-C/EBP(OISb)
CAV1_S37	SNX29_S810	0.00292602	11	MHCC97/Hep3B cells,Inf_EV-A71,Metformin,Epithelial/Mesenchymal
CAV1_S37	GTPBP4_S468	0.00329177	11	EP-sEVs_hTSCs (Secretory phase),Inf_EV-A71,Coumarin,Her2 Pos/Neg
CAV1_S37	CDK13_S317	0.00369862	11	NCM,Inf_EV-A71,Metformin,Carbon ion irradiation,Phorbol myristate acetate
CAV1_S37	IL1RAP_S556	0.00369862	11	BI-D1870 (RSKi),Etoposide,Osimertinib+(AZR3/H1975),Inf_EV-A71,ARS 1620 (KRas-G12Ci),Dabra (BRAFi)+XL888 (HSP90i)/Dabra,Dabra (BRAFi)+XL888 (HSP90i)/XL888
CAV1_S37	ATAD5_S817	0.00369862	11	Inf_EV-A71,COR1/H1975 cells,Her2 Pos/Neg,Nocodazole
CAV1_S37	PARG_S291	0.00369862	11	Inf_EV-A71,Metformin,COR1/H1975 cells,Her2 Pos/Neg
CAV1_S37	AHNAK_S115	0.00415067	11	Osimertinib+(AZR3/H1975),Inf_EV-A71,Her2 Pos/Neg,4-OHT
CAV1_S37	CENPF_S821	0.00415067	11	Hydroxyurea+SCH900776 (CHEK1i),PD184352 (MEKi),Inf_EV-A71,Her2 Pos/Neg
CAV1_S37	RBM39_S136	0.00415067	11	Inf_EV-A71,Metformin,Carbon ion irradiation,(LPA and LPAR)i
CAV1_S37	SALL2_S806	0.0120738	11	Etoposide,Phorbol myristate acetate,Inf_EV-A71,Her2 Pos/Neg
CAV1_S37	CCSER2_S206	0.0120738	11	Inf_EV-A71,Epithelial/Mesenchymal,Her2 Pos/Neg,Metformin
CAV1_S37	GPATCH8_S1081	0.0120738	11	Inf_EV-A71,Her2 Pos/Neg,Nocodazole,Metformin
CAV1_S37	APTX_S135	0.0120738	11	PIM3 Overexp,Etoposide,Inf_EV-A71,Her2 Pos/Neg
CAV1_S37	WWC2_T1004	0.0134696	11	Inf_EV-A71,Metformin,BRAFV600E(OIS)/BRAFV600E+sh-C/EBP(OISb),BRAFV600E(OIS),BRAFV600E+sh-C/EBP(OISb),Etoposide+PPM1Di
CAV1_S37	PDLIM5_S228	0.0134696	11	TGF-beta_EMT,EP-sEVs_hTSCs (Secretory phase),mutKRT8_S431D/WT,mutKRT8_S73A/S73D,mutKRT8_S73A/WT,mutKRT8_S73D/WT,T24/TERT-NHUC cells,mutKRT8_S431A/S431D,Nocodazole,TNF-alpha,UMUC3/TERT-NHUC
CAV1_S37	PROX1_S199	0.0134696	11	BI-D1870 (RSKi),PIM3 Overexp,PD184352 (MEKi),Inf_EV-A71,Metformin
CAV1_S37	MAP1A_T616	0.0134696	11	EP-sEVs_hTSCs (Secretory phase),A375R/A375S,Vermurafenib_Res A375R/A375S,Inf_EV-A71,Metformin,Inf_Ad2 Virus
CAV1_S37	ZC3H18_S13	0.0134696	11	Etoposide,Inf_EV-A71,Metformin,Coumarin
CAV1_S37	KLC2_S545	0.0134696	11	JPH203 (LAT1i),mutKRT8_S431A/WT,mutKRT8_S431D/WT,mutKRT8_S73A/S73D,mutKRT8_S73A/WT,mutKRT8_S73D/WT,Osimertinib+(AZR3/H1975),Her2 Pos/Neg
CAV1_S37	TACC2_T2314	0.0150045	11	JPH203 (LAT1i),PD184352 (MEKi),Inf_EV-A71,Metformin
CAV1_S37	SLC1A5_S493	0.0150045	11	Etoposide,Inf_EV-A71,Metformin,Carbon ion irradiation,Epithelial/Mesenchymal,Gefitinib (EGFRi)
CAV1_S37	DENND4A_S1225	0.0150045	11	PIM3 Overexp,Inf_EV-A71,Metformin,Nocodazole,RSK1/2-RNAi
CAV1_S37	FYN_S21	0.0150045	11	Inf_EV-A71,Metformin,BRAFV600E(OIS)/BRAFV600E+sh-C/EBP(OISb),BRAFV600E(OIS),RSK1/2-RNAi
CAV1_S37	MAP2_S1347	0.0150045	11	EGF,NCM,Phorbol myristate acetate,Inf_EV-A71,Metformin,Nocodazole
CAV1_S37	ABRAXAS1_S387	0.0166899	11	Inf_EV-A71,Metformin,Her2 Pos/Neg,Nocodazole
CAV1_S37	WWC1_S947	0.0166899	11	PIM3 Overexp,EGF,Inf_EV-A71,Her2 Pos/Neg
CAV1_S37	ASPM_S425	0.0166899	11	Inf_EV-A71,A375R/A375S,Her2 Pos/Neg,4-OHT
CAV1_S37	ALKBH5_S69	0.0166899	11	EP-sEVs_hTSCs (Secretory phase),Inf_EV-A71,Metformin,Epithelial/Mesenchymal,Nocodazole
CAV1_S37	AHNAK_S1452	0.0185379	11	Etoposide,Metformin,Dabra (BRAFi)+XL888 (HSP90i)/XL888,Gefitinib (EGFRi),Her2 Pos/Neg,Rapamycin
CAV1_S37	CERS2_S341	0.0205614	11	EP-sEVs_hTSCs (Secretory phase),XL888 (HSP90i)/Dabra (BRAFi),Inf_EV-A71,Metformin,Gefitinib (EGFRi)
CAV1_S37	SENP6_S919	0.0205614	11	Etoposide,Osimertinib+(AZR3/H1975),Inf_EV-A71,Coumarin,Epithelial/Mesenchymal,Rapamycin,Metformin
CAV1_S37	TCF20_S574	0.0205614	11	BI-D1870 (RSKi),JPH203 (LAT1i),PD184352 (MEKi),Inf_EV-A71,Metformin,Inf_Ad2 Virus
CAV1_S37	R3HDM2_S855	0.0227741	11	Inf_EV-A71,COR1/H1975 cells,Epithelial/Mesenchymal,Nocodazole,Rociletinib+(COR1/H1975),Metformin
CAV1_S37	EP300_S1038	0.0251903	11	Phorbol myristate acetate,Inf_EV-A71,Metformin,Carbon ion irradiation,Inf_Influenza A virus
CAV1_S37	GAS2L1_S352	0.0251903	11	Hydroxyurea+SCH900776 (CHEK1i),Osimertinib+(AZR3/H1975),Inf_EV-A71,Her2 Pos/Neg
CAV1_S37	ERBIN_S852	0.0251903	11	Inf_EV-A71,Inf_Ad2 Virus,ARS 1620 (KRas-G12Ci),BRAFV600E(OIS),BRAFV600E+sh-C/EBP(OISb),Nocodazole,Metformin
CAV1_S37	LRIG1_S1069	0.0278252	11	Osimertinib+(AZR3/H1975),Inf_EV-A71,BRAFV600E(OIS)/BRAFV600E+sh-C/EBP(OISb),BRAFV600E(OIS),BRAFV600E+sh-C/EBP(OISb),Rapamycin,4-OHT
CAV1_S37	PRRC2A_T1323	0.00409723	10	EP-sEVs_hTSCs (Secretory phase),Inf_EV-A71,Her2 Pos/Neg
CAV1_S37	AHNAK_S559	0.00409723	10	mutKRT8_S431D/WT,mutKRT8_S73A/S73D,mutKRT8_S73A/WT,mutKRT8_S73D/WT,NCM,Her2 Pos/Neg,mutKRT8_S431A/S431D
CAV1_S37	ANKS1A_S645	0.00409723	10	Inf_EV-A71,BRAFV600E+sh-C/EBP(OISb),Her2 Pos/Neg
CAV1_S37	CENPC_S620	0.00409723	10	Inf_EV-A71,Her2 Pos/Neg,Nocodazole
CAV1_S37	LCOR_S426	0.00409723	10	Inf_EV-A71,Her2 Pos/Neg,Nocodazole
CAV1_S37	MAST2_S92	0.00409723	10	Inf_EV-A71,Her2 Pos/Neg,Nocodazole
CAV1_S37	THRAP3_S534	0.00409723	10	JPH203 (LAT1i),Inf_EV-A71,Her2 Pos/Neg
CAV1_S37	EPS15L1_S253	0.00409723	10	Etoposide,NCM,Phorbol myristate acetate,Metformin,TcnA (Toxin)/FA-TcnA,4-OHT
CAV1_S37	ZFC3H1_S719	0.00409723	10	Inf_EV-A71,Her2 Pos/Neg,Nocodazole
CAV1_S37	ZFC3H1_S717	0.00409723	10	Inf_EV-A71,Her2 Pos/Neg,Nocodazole
CAV1_S37	OSBPL11_S184	0.00456817	10	Inf_EV-A71,Metformin,Epithelial/Mesenchymal
CAV1_S37	MYH10_S1975	0.00456817	10	NCM,Inf_EV-A71,Metformin,Epithelial/Mesenchymal,(LPA and LPAR)i
CAV1_S37	SPDL1_S555	0.00456817	10	Inf_EV-A71,Her2 Pos/Neg,Nocodazole
CAV1_S37	PKP4_S231	0.00456817	10	Inf_EV-A71,Metformin,Carbon ion irradiation
CAV1_S37	VRK3_S82	0.00508728	10	Etoposide,Inf_EV-A71,Metformin,Nocodazole
CAV1_S37	SEPTIN4_S325	0.00508728	10	Inf_EV-A71,Her2 Pos/Neg,Metformin
CAV1_S37	MAP1A_S2104	0.00508728	10	EP-sEVs_hTSCs (Secretory phase),Inf_EV-A71,BRAFV600E(OIS)/BRAFV600E+sh-C/EBP(OISb),BRAFV600E(OIS),BRAFV600E+sh-C/EBP(OISb),Metformin
CAV1_S37	FBXW11_S65	0.00508728	10	Inf_EV-A71,Gefitinib (EGFRi),Her2 Pos/Neg
CAV1_S37	GPATCH8_S914	0.00508728	10	EP-sEVs_hTSCs (Secretory phase),Inf_EV-A71,Her2 Pos/Neg
CAV1_S37	ATP2B1_S1182	0.00508728	10	Inf_EV-A71,Epithelial/Mesenchymal,Her2 Pos/Neg
CAV1_S37	VRK3_S83	0.00508728	10	BI-D1870 (RSKi),Etoposide,Hydroxyurea+SCH900776 (CHEK1i),PD184352 (MEKi),Inf_EV-A71,Nocodazole
CAV1_S37	ABRAXAS1_S386	0.00565889	10	Inf_EV-A71,Metformin,Her2 Pos/Neg
CAV1_S37	GPATCH8_S1076	0.00565889	10	Inf_EV-A71,Her2 Pos/Neg,Nocodazole
CAV1_S37	SFSWAP_S870	0.00565889	10	Hydroxyurea+SCH900776 (CHEK1i),Inf_EV-A71,Her2 Pos/Neg
CAV1_S37	SFSWAP_S868	0.00565889	10	Hydroxyurea+SCH900776 (CHEK1i),Inf_EV-A71,Her2 Pos/Neg
CAV1_S37	IWS1_S252	0.00565889	10	Inf_EV-A71,Metformin,Nocodazole
CAV1_S37	SUB1_S19	0.00565889	10	NCM,Inf_EV-A71,Metformin
CAV1_S37	SP140L_S180	0.00565889	10	mutKRT8_S431A/WT,Inf_EV-A71,BRAFV600E(OIS)/BRAFV600E+sh-C/EBP(OISb),Epithelial/Mesenchymal,RSK1/2-RNAi,Metformin
CAV1_S37	APC_S1042	0.00565889	10	Inf_EV-A71,BRAFV600E(OIS)/BRAFV600E+sh-C/EBP(OISb),BRAFV600E(OIS),Nocodazole,RSK1/2-RNAi,Metformin
CAV1_S37	MUS81_S95	0.00565889	10	Inf_EV-A71,Carbon ion irradiation,Dabra (BRAFi)+XL888 (HSP90i),Nocodazole,Metformin
CAV1_S37	GTPBP4_S470	0.00565889	10	NCM,Inf_EV-A71,Her2 Pos/Neg
CAV1_S37	MCM3_S681	0.00628765	10	Inf_EV-A71,Gefitinib (EGFRi),Her2 Pos/Neg
CAV1_S37	SLF2_S603	0.00628765	10	NCM,Inf_EV-A71,Her2 Pos/Neg
CAV1_S37	SIPA1L3_S1534	0.00628765	10	Inf_EV-A71,Her2 Pos/Neg,Rapamycin
CAV1_S37	RFC1_T110	0.0069786	10	Osimertinib+(AZR3/H1975),Inf_EV-A71,Her2 Pos/Neg
CAV1_S37	DENR_T86	0.0085691	10	Inf_EV-A71,Gefitinib (EGFRi),Her2 Pos/Neg
CAV1_S37	SUPV3L1_S725	0.0094807	10	Osimertinib+(AZR3/H1975),Inf_EV-A71,Metformin,COR1/H1975 cells
CAV1_S37	PARG_S286	0.0199835	10	Inf_EV-A71,BRAFV600E(OIS)/BRAFV600E+sh-C/EBP(OISb),BRAFV600E(OIS),BRAFV600E+sh-C/EBP(OISb),Nocodazole,Metformin
CAV1_S37	DLG5_T946	0.0220393	10	Inf_EV-A71,BRAFV600E(OIS)/BRAFV600E+sh-C/EBP(OISb),BRAFV600E(OIS),Nocodazole,(LPA and LPAR)i,Metformin
CAV1_S37	SLC1A4_S507	0.024274	10	GFP_FGF10/GFP_UT,Carbon ion irradiation,Dabra (BRAFi)+XL888 (HSP90i)/XL888,Her2 Pos/Neg,RSK1/2-RNAi,Metformin
CAV1_S37	NFRKB_S228	0.024274	10	PD184352 (MEKi),Inf_EV-A71,Metformin,4-OHT
CAV1_S37	REPS1_S162	0.024274	10	Inf_EV-A71,Metformin,Inf_Influenza A virus,Nocodazole
CAV1_S37	KDM2B_S497	0.024274	10	BI-D1870 (RSKi),PD184352 (MEKi),Metformin,Her2 Pos/Neg,Nocodazole
CAV1_S37	TOP2A_T1343	0.024274	10	Etoposide,NCM,Inf_EV-A71,Metformin,Phorbol myristate acetate,TGF-alpha
CAV1_S37	OBSL1_S10	0.024274	10	Inf_EV-A71,BRAFV600E(OIS),BRAFV600E+sh-C/EBP(OISb),COR1/H1975 cells,RSK1/2-RNAi,Metformin
CAV1_S37	CENPN_S282	0.0266999	10	NCM,Inf_EV-A71,BRAFV600E(OIS)/BRAFV600E+sh-C/EBP(OISb),BRAFV600E(OIS),BRAFV600E+sh-C/EBP(OISb),Metformin
CAV1_S37	PDZD8_S521	0.0266999	10	GFP_FGF10/GFP_UT,Inf_EV-A71,BRAFV600E(OIS),BRAFV600E+sh-C/EBP(OISb),Carbon ion irradiation,Metformin
CAV1_S37	SUDS3_S53	0.0266999	10	BI-D1870 (RSKi),EGF,Etoposide,Inf_EV-A71,Phorbol myristate acetate,Metformin
CAV1_S37	CAVIN1_S169	0.0266999	10	BI-D1870 (RSKi),Etoposide,HGF+Cisplatin,NCM,PD184352 (MEKi),Phorbol myristate acetate,Carbon ion irradiation,RSK1/2-RNAi,4-OHT
CAV1_S37	SETD1A_S470	0.0266999	10	Inf_EV-A71,Metformin,COR1/H1975 cells,EGF
CAV1_S37	BMI1_S251	0.0266999	10	XL888 (HSP90i)/Dabra (BRAFi),Inf_EV-A71,Metformin,Nocodazole
CAV1_S37	GCFC2_S19	0.0266999	10	EP-sEVs_hTSCs (Secretory phase),Etoposide,Inf_EV-A71,Metformin
CAV1_S37	RREB1_S1320	0.02933	10	Osimertinib+(AZR3/H1975),Inf_EV-A71,Metformin,Coumarin
[truncated: 19 more rows]

## Sheet: Supplementary Table S8
Supplementary Table S8: Phosphosites in other proteins (PsOps) downregulated with CAV1_S37
[truncated: 29 more rows]

[truncated: 5 more sheets: Supplementary Table S9, Supplementary Table S10, Supplementary Table S11, Supplementary Table S12, Supplementary Table S13]
